# Supplementary material for: Linking the transcriptome to physiology: response of the proteome of Cupriavidus metallidurans to changing metal availability
Source: Metallomics. 2024 Nov 19;16(12):mfae058. doi: 10.1093/mtomcs/mfae058 (PMC11647595; doi:10.1093/mtomcs/mfae058)
Supplement: mfae058_Supplementary_Files [file mfae058_supplementary_files.zip]

Archive with 2 entries (2 files):
- Suppl_data_SupplDataSet.xlsx
- Suppl_data_Supplementary_Material.pdf
