# Supplementary material for: Linking the transcriptome to physiology: response of the proteome of Cupriavidus metallidurans to changing metal availability
Source: Metallomics. 2024 Nov 19;16(12):mfae058. doi: 10.1093/mtomcs/mfae058 (PMC11647595; doi:10.1093/mtomcs/mfae058)
Supplement: mfae058_Supplementary_Files [file mfae058_supplementary_files.zip › Suppl_data_SupplDataSet.xlsx]

## Sheet: Full Data Set
Supplementary Material. Full Data Set. The table provides the copy number and deviation of the gene products in metal-shocked (_M), EDTA-treated (_E) and control (_0) cells of C. metallidurans CH34 wild type																										The subsequent rows indicate the association to the zinc repository (0, no; 1, yes), the metal-binding capacity for divalent metal cations per polypeptide,
and ist plasmid-free derivative strain AE104. The replicons are the chromosome (CP000352), the chromid (...3), plasmid pMOL30 (....4) and pMOL 28 (....5); "1" means no protein found. The locus tags starting with "Rmet" were used																										the operon encoding the protein, the KEGG orthology and description.
as basis to avoid confusion because these names were changed very often. Tags on an orange field were never found. Following the abundance data, the comparisons are shown.																										The last rows give the summary of the results used further on with the mean values ± deviation if at least two measurements were successful under the conditions. Values "±0" were
with Q being the ratio between metal-shocked or -starved cells and the control, plus a comparison between control cells of both strains. In this table, this ration is CH34/AE104.																										single appearances. The cells also contain (Q, D) for the ration Q and distance value D for the comparison between metal-shocked and -starved CH34 or AE104 cells, and here the
The distance value D is the distance of the mean values divided by the sum of the deviations. For the explanation of the rows to the right please refer to the legend provided at this position (row AA)																										comparison AE104/CH34. Copy numbers not found were annotated with a "1" to allow further mathematical treatments.
				AE104_0		AE104_M		AE104_E		CH34_0		CH34_M		CH34_E		AE104:M_0		AE104:E_0		CH34_AE104_0		CH34:M_0		CH34:E_0
Number	replicon	locus tag	gene	MeanA0	SDEVA0	MEANAM	SDEVAM	MEANAE	SDEVAE	MEANC0	SDEVC0	MEANCM	SDEVCM	MEANCE	SDEVCE	Q_A_M_0	D_A_M_0	Q_A_E_0	D_A_E_0	Q_C_A_0	D_C_A_0	Q_C_M_0	D_C_M_0	Q_C_E_0	D_C_E_0	ZnRepTag	metal capac	length, aa	Operon	KO	Description	CH34_0	CH34_M	CH34_E	AE104_0	AE104_M	AE104_E
1	CP000352	Rmet_0001	dnaA	225.25	140.077	126.659	74.4756	146.828	48.378	199.063	125.557	187.852	127.329	109.331	0	0.562303	0.45952	0.651842	0.416134	0.883742	0.0985835	0.94368	0.0443335	0.549229	0.714672	0	6.25	579	Op0001f_1	GIP-REP-Complex	Q1LSI9 Chromosomal replication initiator protein dnaA	199±126	188±127; (0.9; 0.0)	109±0; (0.5; 0.7)	225±140; (1.1; 0.1)	127±74; (0.6; 0.5)	147±48; (0.7; 0.4)
2	CP000352	Rmet_0002	dnaN	4044.93	1049.91	3965.49	1273.09	4362.21	883.249	3187.67	449.027	4592.08	2111.67	4296.92	1239.36	0.980361	0.0341973	1.07844	0.164125	0.788066	0.571912	1.44058	0.548448	1.34798	0.656983	0	3	371	Op0001f_2	GIP-REP-DNA_Pol	Q1LSI8 DNA polymerase III, beta subunit	3188±449	4592±2112; (1.4; 0.5)	4297±1239; (1.3; 0.7)	4045±1050; (1.3; 0.6)	3965±1273; (1.0; 0.0)	4362±883; (1.1; 0.2)
3	CP000352	Rmet_0003	gyrB	1502.56	356.15	1505.39	768.704	1627.04	707.73	2111.6	346.505	1340.56	830.759	1828.36	647.365	1.00188	0.00251252	1.08284	0.117005	1.40533	0.866758	0.634855	0.654941	0.865865	0.284987	0	11.75	841	Op0001f_2	GIP-REP-Complex	Q1LSI7 DNA gyrase subunit B	2112±347	1341±831; (0.6; 0.7)	1828±647; (0.9; 0.3)	1503±356; (0.7; 0.9)	1505±769; (1.0; 0.0)	1627±708; (1.1; 0.1)
4	CP000352	Rmet_0004		100.83	37.6483	111.347	18.3166	104.185	29.9664	96.4902	10.2526	55.3212	0	64.1039	8.93652	1.1043	0.18792	1.03327	0.0496103	0.956956	0.0906068	0.573335	4.01545	0.664357	1.68774	0	3.5	369	Op0001f_2	NA	Q1LSI6 Putative uncharacterized protein	96±10	55±0; (0.6; 4.0)	64±9; (0.7; 1.7)	101±38; (1.0; 0.1)	111±18; (1.1; 0.2)	104±30; (1.0; 0.0)
5	CP000352	Rmet_0005		331.958	43.3414	264.209	27.0635	335.675	66.9229	369.975	234.697	359.45	212.166	199.313	84.319	0.795912	0.962272	1.0112	0.0337146	1.11452	0.136733	0.971553	0.0235522	0.538721	0.534963	0	6.5	584	Op0002r_3	NA	Q1LSI5 Twin-arginine translocation pathway signal	370±235	359±212; (1.0; 0.0)	199±84; (0.5; 0.5)	332±43; (0.9; 0.1)	264±27; (0.8; 1.0)	336±67; (1.0; 0.0)
6	CP000352	Rmet_0006		1	1	1	1	1	1	1	1	1	1	1	1	1	0	1	0	1	0	1	0	1	0	0	0.5	309	Op0002r_2	NA	Q1LSI4 Putative uncharacterized protein	NF	NF	NF	NF	NF	NF
7	CP000352	Rmet_0007		1	1	1	1	1	1	1	1	1	1	1	1	1	0	1	0	1	0	1	0	1	0	0	4.75	272	Op0002r_2	NA	Q1LSI3 Transcriptional regulator, AraC family	NF	NF	NF	NF	NF	NF
8	CP000352	Rmet_0008		1	1	1	1	1	1	1	1	1	1	1	1	1	0	1	0	1	0	1	0	1	0	0	0.75	295	Op0002r_1	EIP-TRA-ABC	Q1LSI2 Binding-protein-dependent transport systems inner membrane component	NF	NF	NF	NF	NF	NF
9	CP000352	Rmet_0009		1	1	1	1	1	1	1	1	1	1	1	1	1	0	1	0	1	0	1	0	1	0	0	2	310	Op0002r_1	EIP-TRA-ABC	Q1LSI1 Binding-protein-dependent transport systems inner membrane component	NF	NF	NF	NF	NF	NF
10	CP000352	Rmet_0010	ugpC	1	1	1	1	1	1	1	1	1	1	1	1	1	0	1	0	1	0	1	0	1	0	0	3.75	345	Op0002r_1	EIP-TRA-ABC	Q1LSI0 ABC transporter-related protein	NF	NF	NF	NF	NF	NF
11	CP000352	Rmet_0011		1	1	1	1	1	1	1	1	1	1	1	1	1	0	1	0	1	0	1	0	1	0	0	3.5	464	Op0002r_1	EIP-TRA-ABC	Q1LSH9 Twin-arginine translocation pathway signal	NF	NF	NF	NF	NF	NF
12	CP000352	Rmet_0012		1	1	1	1	1	1	1	1	1	1	1	1	1	0	1	0	1	0	1	0	1	0	0	0.5	219	Op0002r_1	NA	Q1LSH8 Isoprenylcysteine carboxyl methyltransferase	NF	NF	NF	NF	NF	NF
13	CP000352	Rmet_0013	mazG	1	1	1	1	1	1	1	1	1	1	1	1	1	0	1	0	1	0	1	0	1	0	0	1.5	118	Op0003f_1	NA	Q1LSH7 Putative uncharacterized protein	NF	NF	NF	NF	NF	NF
14	CP000352	Rmet_0014		1	1	1	1	1	1	126.583	0	1	1	1	1	1	0	1	0	126.583	125.583	0.00789993	125.583	0.00789993	125.583	0	1.5	316	Op0003f_1	NA	Q1LSH6 Putative uncharacterized protein	127±0	NF	NF	NF	NF	NF
15	CP000352	Rmet_0015	dbpA	1	1	1	1	1	1	1	1	1	1	1	1	1	0	1	0	1	0	1	0	1	0	0	4.75	227	Op0003f_1	NA	Q1LSH5 DEAD/DEAH box helicase-like protein	NF	NF	NF	NF	NF	NF
16	CP000352	Rmet_0016		345.41	185.074	347.885	254.224	456.121	289.715	271.464	161.062	211.244	61.0178	16.6032	0	1.00716	0.00563358	1.32052	0.233179	0.785917	0.213634	0.778167	0.271162	0.0611617	1.58238	0	2	146	Op0003f_2	NA	Q1LSH4 Putative signal-transduction protein with CBS domains	271±161	211±61; (0.8; 0.3)	17±0; (0.1; 1.6)	345±185; (1.3; 0.2)	348±254; (1.0; 0.0)	456±290; (1.3; 0.2)
17	CP000352	Rmet_0017		1	1	1	1	1	1	1	1	31.3298	0	1	1	1	0	1	0	1	0	31.3298	30.3298	1	0	0	2.5	528	Op0003f_2	NA	Q1LSH3 Drug resistance transporter EmrB/QacA subfamily	NF	31±0; (31.3; 30.3)	NF	NF	NF	NF
18	CP000352	Rmet_0018		181.756	153.268	137.132	92.0418	116.356	67.1779	105.01	61.5185	266.208	164.613	239.289	0	0.754487	0.181907	0.640175	0.296673	0.577754	0.357312	2.53506	0.712847	2.27872	2.18274	0	0.5	208	Op0003f_3	MET-LIP-Others	Q1LSH2 Glutathione peroxidase	105±62	266±165; (2.5; 0.7)	239±0; (2.3; 2.2)	182±153; (1.7; 0.4)	137±92; (0.8; 0.2)	116±67; (0.6; 0.3)
19	CP000352	Rmet_0019		1	1	1	1	1	1	33.2652	0	1	1	1	1	1	0	1	0	33.2652	32.2652	0.0300614	32.2652	0.0300614	32.2652	0	4.5	257	Op0003f_3	NA	Q1LSH1 Beta-lactamase-like protein	33±0	NF	NF	NF	NF	NF
20	CP000352	Rmet_0020		547.526	152.184	692.943	111.657	759.043	68.1471	684.76	233.748	463.573	105.756	593.926	49.5242	1.26559	0.551154	1.38631	0.959996	1.25064	0.355591	0.676986	0.651501	0.867349	0.320661	0	2	288	Op0003f_4	MET-AA-Tyr	Q1LSH0 Fumarylacetoacetate (FAA) hydrolase	685±234	464±106; (0.7; 0.7)	594±50; (0.9; 0.3)	548±152; (0.8; 0.4)	693±112; (1.3; 0.6)	759±68; (1.4; 1.0)
21	CP000352	Rmet_0021		68.9501	47.9877	38.8281	22.5968	48.2697	27.9068	67.7972	22.441	57.5588	42.9051	1	1	0.563133	0.426751	0.700068	0.272488	0.98328	0.0163694	0.848986	0.156679	0.0147499	2.84959	0	8.75	425	Op0003f_4	MET-AA-Phe	Q1LSG9 Peptidase M20D, amidohydrolase	68±22	58±43; (0.8; 0.2)	NF	69±48; (1.0; 0.0)	39±23; (0.6; 0.4)	48±28; (0.7; 0.3)
22	CP000352	Rmet_0022		56.9683	34.4001	27.6851	0	43.1662	25.4945	52.7389	13.5015	44.6304	0	1	1	0.485974	0.851252	0.757725	0.230438	0.92576	0.0882922	0.846252	0.600561	0.0189613	3.56783	0	1.75	272	Op0004r_1	NA	Q1LSG8 Transcriptional regulator, AraC family	53±14	45±0; (0.8; 0.6)	NF	57±34; (1.1; 0.1)	28±0; (0.5; 0.9)	43±25; (0.8; 0.2)
23	CP000352	Rmet_0023	fsr	1	1	1	1	1	1	1	1	1	1	1	1	1	0	1	0	1	0	1	0	1	0	0	3.5	409	Op0005f_1	NA	Q1LSG7 Major facilitator superfamily MFS_1	NF	NF	NF	NF	NF	NF
24	CP000352	Rmet_0024		1888.63	597.999	1686.27	211.83	1722.14	720.705	808.721	707.164	552.771	440.288	964.554	19.0295	0.892849	0.249891	0.911845	0.126254	0.428204	0.827416	0.683513	0.223059	1.19269	0.214589	0	2	438	Op0006r_1	NA	Q1LSG6 Peptidase dimerisation	809±707	553±440; (0.7; 0.2)	965±19; (1.2; 0.2)	1889±598; (2.3; 0.8)	1686±212; (0.9; 0.2)	1722±721; (0.9; 0.1)
25	CP000352	Rmet_0025		1	1	1	1	1	1	1	1	1	1	1	1	1	0	1	0	1	0	1	0	1	0	0	2.75	103	Op0007f_1	NA	Q1LSG5 Putative uncharacterized protein	NF	NF	NF	NF	NF	NF
26	CP000352	Rmet_0026	bug	1124.77	1148.33	612.381	392.833	748.312	641.034	343.332	284.235	975.729	478.357	983.208	826.305	0.544451	0.332467	0.665304	0.210385	0.305247	0.545479	2.84194	0.829274	2.86373	0.576185	0	2.25	363	Op0007f_2	NA	Q1LSG4 Uncharacterized protein UPF0065	343±284	976±478; (2.8; 0.8)	983±826; (2.9; 0.6)	1125±1148; (3.3; 0.5)	612±393; (0.5; 0.3)	748±641; (0.7; 0.2)
27	CP000352	Rmet_0027		1	1	1	1	1	1	1	1	1	1	1	1	1	0	1	0	1	0	1	0	1	0	0	2	255	Op0008r_1	NA	Q1LSG3 Two component transcriptional regulator, winged helix family	NF	NF	NF	NF	NF	NF
28	CP000352	Rmet_0028		1	1	1	1	1	1	1	1	1	1	1	1	1	0	1	0	1	0	1	0	1	0	0	4.25	268	Op0009f_1	NA	Q1LSG2 Two component transcriptional regulator, winged helix family	NF	NF	NF	NF	NF	NF
29	CP000352	Rmet_0029		1	1	1	1	1	1	1	1	1	1	1	1	1	0	1	0	1	0	1	0	1	0	0	0	264	Op0010r_1	NA	Q1LSG1 Porin, Gram-negative type	NF	NF	NF	NF	NF	NF
30	CP000352	Rmet_0030	tnpA	518.316	56.4688	496.507	347.143	362.764	196.841	872.287	0	405.079	250.826	581.821	0	0.957925	0.054033	0.69989	0.614076	1.68293	6.26844	0.464387	1.86268	0.667006	#DIV/0!	0	0	99	Op2000f_1	NA	NA	872±0	405±251; (0.5; 1.9)	#DIV/0!	518±56; (0.6; 6.3)	497±347; (1.0; 0.1)	363±197; (0.7; 0.6)
31	CP000352	Rmet_0031	tnpB	1	1	1	1	1	1	1	1	1	1	1	1	1	0	1	0	1	0	1	0	1	0	0	2.25	297	Op2000f_1	NA	NA	NF	NF	NF	NF	NF	NF
32	CP000352	Rmet_0032		1	1	1	1	1	1	1	1	1	1	1	1	1	0	1	0	1	0	1	0	1	0	0	1.75	111	Op0012r_3	NA	Q1LSF8 Porin, gram-negative type	NF	NF	NF	NF	NF	NF
33	CP000352	Rmet_0033	minE	487.299	218.995	813.88	132.981	626.891	362.061	551.036	163.015	505.425	137.004	648.724	118.338	1.67018	0.927849	1.28646	0.240237	1.1308	0.166846	0.917226	0.152029	1.17728	0.347207	0	0.75	84	Op0012r_2	DIV-Division	Q1LSF7 Cell division topological specificity factor	551±163	505±137; (0.9; 0.2)	649±118; (1.2; 0.3)	487±219; (0.9; 0.2)	814±133; (1.7; 0.9)	627±362; (1.3; 0.2)
34	CP000352	Rmet_0034	minD	1436.73	399.519	1372.1	1296.16	1342.23	730.549	1793.99	495.643	1439.62	319.644	2247.16	1195.14	0.955016	0.0381143	0.934225	0.0836242	1.24866	0.399099	0.80247	0.434653	1.25261	0.268028	0	2.75	270	Op0012r_2	DIV-Division	Q1LSF6 Septum site-determining protein MinD	1794±496	1440±320; (0.8; 0.4)	2247±1195; (1.3; 0.3)	1437±400; (0.8; 0.4)	1372±1296; (1.0; 0.0)	1342±731; (0.9; 0.1)
35	CP000352	Rmet_0035	minC	882.191	336.764	734.722	56.6114	916.546	466.303	878.196	112.49	550.3	317.963	829.615	334.427	0.832837	0.374882	1.03894	0.0427793	0.995471	0.00889411	0.626626	0.761745	0.944681	0.108703	0	1.25	282	Op0012r_1	DIV-Division	Q1LSF5 Probable septum site-determining protein minC	878±112	550±318; (0.6; 0.8)	830±334; (0.9; 0.1)	882±337; (1.0; 0.0)	735±57; (0.8; 0.4)	917±466; (1.0; 0.0)
36	CP000352	Rmet_0036	corA1	194.512	127.717	1	1	228.606	0	390.679	0	1	1	77.1354	0	0.00514106	1.5034	1.17528	0.266946	2.00851	1.53595	0.00255964	389.679	0.197439	#DIV/0!	0	5	360	Op0013f_1	EIP-TRA-Ion	Q1LSF4 Mg2+ transporter protein, CorA-like protein	391±0	NF	#DIV/0!	195±128; (0.5; 1.5)	NF	229±0; (1.2; 0.3)
37	CP000352	Rmet_0037		1	1	1	1	1	1	1	1	1	1	1	1	1	0	1	0	1	0	1	0	1	0	0	0.5	82	Op0014f_1	NA	Q1LSF3 Putative uncharacterized protein	NF	NF	NF	NF	NF	NF
38	CP000352	Rmet_0038	kdpA	1	1	1	1	1	1	1	1	1	1	1	1	1	0	1	0	1	0	1	0	1	0	0	1.5	610	Op0015f_1	MET-EN-P_ATPase	Q1LSF2 Potassium-transporting ATPase, A subunit	NF	NF	NF	NF	NF	NF
39	CP000352	Rmet_0039	kdpB	1	1	1	1	1	1	1	1	1	1	1	1	1	0	1	0	1	0	1	0	1	0	0	0.5	743	Op0015f_2	MET-EN-P_ATPase	Q1LSF1 Potassium-translocating P-type ATPase, B subunit	NF	NF	NF	NF	NF	NF
40	CP000352	Rmet_0040	kdpC	1	1	1	1	1	1	1	1	1	1	1	1	1	0	1	0	1	0	1	0	1	0	0	0.5	203	Op0015f_2	MET-EN-P_ATPase	Q1LSF0 Potassium-transporting ATPase, C subunit	NF	NF	NF	NF	NF	NF
41	CP000352	Rmet_0041	kdpD	67.9913	39.6353	1	1	38.8968	23.7544	53.9656	20.7863	51.7267	0	35.201	23.1749	0.0147078	1.6486	0.572086	0.458978	0.793714	0.23213	0.958511	0.107713	0.652286	0.426844	0	11.25	967	Op0015f_3	EIP-SIG-2Comp	Q1LSE9 Sensor protein	54±21	52±0; (1.0; 0.1)	35±23; (0.7; 0.4)	68±40; (1.3; 0.2)	NF	39±24; (0.6; 0.5)
42	CP000352	Rmet_0042	kdpE	75.4011	43.6459	46.0793	0	68.3073	20.1333	70.0759	42.7285	72.9888	53.1462	1	1	0.611123	0.671811	0.905919	0.111225	0.929374	0.0616534	1.04157	0.030383	0.0142702	1.57965	0	5.25	231	Op0015f_3	EIP-SIG-2Comp	Q1LSE8 Two component transcriptional regulator, winged helix family	70±43	73±53; (1.0; 0.0)	NF	75±44; (1.1; 0.1)	46±0; (0.6; 0.7)	68±20; (0.9; 0.1)
43	CP000352	Rmet_0043		1	1	1	1	1	1	1	1	1	1	1	1	1	0	1	0	1	0	1	0	1	0	0	0.5	236	Op0015f_3	NA	Q1LSE7 Sel1	NF	NF	NF	NF	NF	NF
44	CP000352	Rmet_0044		1	1	1	1	21.6641	0	1	1	29.7136	0	1	1	1	0	21.6641	20.6641	1	0	29.7136	28.7136	1	0	0	6	882	Op0015f_3	NA	Q1LSE6 Putative uncharacterized protein	NF	30±0; (29.7; 28.7)	NF	NF	NF	22±0; (21.7; 20.7)
45	CP000352	Rmet_0045		1	1	1	1	1	1	1	1	1	1	1	1	1	0	1	0	1	0	1	0	1	0	0	8	300	Op0015f_3	NA	Q1LSE5 Transglutaminase-like protein	NF	NF	NF	NF	NF	NF
46	CP000352	Rmet_0046	gatB	1583.69	942.697	1098.15	124.429	1426.17	434.02	1387.75	919.802	840.582	218.453	1031.35	396.431	0.693409	0.455003	0.900533	0.11442	0.876272	0.105206	0.605718	0.480703	0.743186	0.270767	1	3.25	484	Op0016r_2	GIP-TL-Ass	Q1LSE4 Aspartyl/glutamyl-tRNA(Asn/Gln) amidotransferase subunit B	1388±920	841±218; (0.6; 0.5)	1031±396; (0.7; 0.3)	1584±943; (1.1; 0.1)	1098±124; (0.7; 0.5)	1426±434; (0.9; 0.1)
47	CP000352	Rmet_0047		98.4232	0	78.6601	45.9688	112.484	65.0021	1	1	54.2958	0	99.6479	0	0.799203	0.429924	1.14286	0.216306	0.0101602	97.4232	54.2958	53.2958	99.6479	98.6479	0	3	356	Op0016r_2	NA	Q1LSE3 Dienelactone hydrolase	NF	54±0; (54.3; 53.3)	100±0; (99.6; 98.6)	98±0; (98.4; 97.4)	79±46; (0.8; 0.4)	112±65; (1.1; 0.2)
48	CP000352	Rmet_0048		361.055	209.317	175.661	108.668	188.816	138.067	432.455	250.845	226.876	0	401.483	0	0.486522	0.583026	0.522956	0.495818	1.19775	0.155161	0.524623	0.819546	0.928381	0.12347	0	2.5	157	Op0016r_2	NA	Q1LSE2 Putative lipoprotein	432±251	227±0; (0.5; 0.8)	401±0; (0.9; 0.1)	361±209; (0.8; 0.2)	176±109; (0.5; 0.6)	189±138; (0.5; 0.5)
49	CP000352	Rmet_3150		1	1	1	1	699.676	430.219	1726.7	0	1012.06	0	31.3949	0	1	0	699.676	1.62023	1726.7	1725.7	0.586123	#DIV/0!	0.0181821	#DIV/0!	1	2	499	Op0882r_2	NA	Q1LIK4 Putative zinc protease protein	1727±0	#DIV/0!	#DIV/0!	NF	NF	700±430; (699.7; 1.6)
50	CP000352	Rmet_0050	gatC	1	1	1	1	1	1	1	1	1	1	1	1	1	0	1	0	1	0	1	0	1	0	0	0.5	99	Op0016r_2	GIP-TL-Ass	Q1LSE0 Aspartyl/glutamyl-tRNA(Asn/Gln) amidotransferase subunit C	NF	NF	NF	NF	NF	NF
51	CP000352	Rmet_0051	mreB	2948.49	1128.76	3413.42	3031.63	2515.45	1636.52	2817.37	654.653	1560.9	1024.18	1757.38	1255.53	1.15768	0.111752	0.853133	0.156598	0.955531	0.0735199	0.554025	0.748422	0.623767	0.554915	0	0.5	347	Op0017f_1	DIV-Division	Q0KFF6 Rod shape-determining protein MreB	2817±655	1561±1024; (0.6; 0.7)	1757±1256; (0.6; 0.6)	2948±1129; (1.0; 0.1)	3413±3032; (1.2; 0.1)	2515±1637; (0.9; 0.2)
52	CP000352	Rmet_0052	mreC	289.368	123.176	230.522	0	241.216	156.453	403.89	234.719	178.945	103.325	315.08	0	0.796639	0.477741	0.833597	0.172198	1.39577	0.319989	0.443053	0.665433	0.780112	0.378369	0	0	336	Op0017f_1	DIV-Division	Q1LSD8 Rod shape-determining protein MreC	404±235	179±103; (0.4; 0.7)	315±0; (0.8; 0.4)	289±123; (0.7; 0.3)	231±0; (0.8; 0.5)	241±156; (0.8; 0.2)
53	CP000352	Rmet_0053	mreD	1	1	1	1	1	1	1	1	1	1	1	1	1	0	1	0	1	0	1	0	1	0	0	0.75	170	Op0017f_1	DIV-Division	Q1LSD7 Rod shape-determining protein MreD	NF	NF	NF	NF	NF	NF
54	CP000352	Rmet_0054	mrdA	210.002	0	93.1062	0	221.212	0	215.382	0	15.6946	0	221.827	128.122	0.443359	#DIV/0!	1.05338	#DIV/0!	1.02562	#DIV/0!	0.0728686	#DIV/0!	1.02992	0.0503036	0	4	793	Op0017f_1	NA	Q1LSD6 Peptidoglycan glycosyltransferase	215±0	#DIV/0!	222±128; (1.0; 0.1)	#DIV/0!	#DIV/0!	#DIV/0!
55	CP000352	Rmet_0055	mrdB	1	1	1	1	36.7714	0	73.2578	0	31.2076	0	1	1	1	0	36.7714	35.7714	73.2578	72.2578	0.425997	#DIV/0!	0.0136504	72.2578	0	2.5	380	Op0017f_1	DIV-Division	Q1LSD5 Rod shape-determining protein RodA	73±0	#DIV/0!	NF	NF	NF	37±0; (36.8; 35.8)
56	CP000352	Rmet_0056		452.291	290.768	468.262	215.502	425.033	171.923	475.483	297.488	468.934	277.613	484.629	37.2843	1.03531	0.0315469	0.939734	0.0589118	1.05128	0.039425	0.986228	0.0113864	1.01923	0.0273197	0	3.75	223	Op0017f_2	NA	Q1LSD4 Putative uncharacterized protein	475±297	469±278; (1.0; 0.0)	485±37; (1.0; 0.0)	452±291; (1.0; 0.0)	468±216; (1.0; 0.0)	425±172; (0.9; 0.1)
57	CP000352	Rmet_0057	xerC	1	1	374.499	0	1	1	1	1	1	1	1	1	374.499	373.499	1	0	1	0	1	0	1	0	0	6.25	369	Op0017f_2	GIP-REP-Recomb	Q1LSD3 Tyrosine recombinase XerC subunit	NF	NF	NF	NF	374±0; (374.5; 373.5)	NF
58	CP000352	Rmet_0058	gcvA	82.3764	0	1	1	81.4457	0	48.164	0	1	1	1	1	0.0121394	81.3764	0.988701	#DIV/0!	0.584682	#DIV/0!	0.0207624	47.164	0.0207624	47.164	0	2.25	297	Op0018r_1	NA	Q1LSD2 Transcriptional regulator, LysR family	48±0	NF	NF	#DIV/0!	NF	#DIV/0!
59	CP000352	Rmet_0059		1	1	1	1	1	1	1	1	1	1	1	1	1	0	1	0	1	0	1	0	1	0	0	0.5	122	Op0019f_1	NA	Q1LSD1 Putative uncharacterized protein	NF	NF	NF	NF	NF	NF
60	CP000352	Rmet_0060	lipB	1	1	260.448	0	151.945	0	1	1	398.996	0	310.84	216.13	260.448	259.448	151.945	150.945	1	0	398.996	397.996	310.84	1.42698	0	3.5	264	Op0019f_2	NA	Q1LSD0 Lipoate-protein ligase B	NF	399±0; (399.0; 398.0)	311±216; (310.8; 1.4)	NF	260±0; (260.4; 259.4)	152±0; (151.9; 150.9)
61	CP000352	Rmet_0061	lipA	311.076	49.6878	428.576	97.7085	394.868	61.5404	461.293	124.815	238.991	79.888	299.462	93.7662	1.37772	0.79717	1.26936	0.753334	1.48289	0.860831	0.51809	1.08598	0.64918	0.740371	0	7.25	330	Op0019f_2	NA	Q1LSC9 Lipoyl synthase	461±125	239±80; (0.5; 1.1)	299±94; (0.6; 0.7)	311±50; (0.7; 0.9)	429±98; (1.4; 0.8)	395±62; (1.3; 0.8)
62	CP000352	Rmet_0062		63.0218	0	1	1	109.637	0	182.349	114.048	42.2528	0	70.2653	0	0.0158675	62.0218	1.73967	#DIV/0!	2.89342	1.04628	0.231714	1.22839	0.385335	0.982771	0	2.25	216	Op0019f_2	NA	Q1LSC8 Putative uncharacterized protein	182±114	42±0; (0.2; 1.2)	70±0; (0.4; 1.0)	63±0; (0.3; 1.0)	NF	#DIV/0!
63	CP000352	Rmet_0063		1	1	27.3014	17.8942	17.5374	3.91849	40.2829	23.5853	1	1	25.7038	7.18028	27.3014	1.39204	17.5374	3.36229	40.2829	1.59782	0.0248244	1.59782	0.638081	0.473879	0	1	339	Op0019f_2	NA	Q1LSC7 Allophanate hydrolase subunit 2	40±24	NF	26±7; (0.6; 0.5)	NF	27±18; (27.3; 1.4)	18±4; (17.5; 3.4)
64	CP000352	Rmet_0064	lamB	627.428	91.8085	440.338	221.4	677.497	350.729	872.688	439.905	753.094	571.059	1180.53	1064.79	0.701814	0.597334	1.0798	0.113139	1.3909	0.461263	0.862959	0.118297	1.35275	0.204586	0	5	246	Op0019f_2	NA	Q1LSC6 UPF0271 protein Rmet_0064	873±440	753±571; (0.9; 0.1)	1181±1065; (1.4; 0.2)	627±92; (0.7; 0.5)	440±221; (0.7; 0.6)	677±351; (1.1; 0.1)
65	CP000352	Rmet_0065		1	1	25.7523	0	1	1	1	1	1	1	158.059	91.3301	25.7523	24.7523	1	0	1	0	1	0	158.059	1.70106	0	2.5	244	Op0019f_2	NA	Q1LSC5 Putative uncharacterized protein	NF	NF	158±91; (158.1; 1.7)	NF	26±0; (25.8; 24.8)	NF
66	CP000352	Rmet_0066		71.301	0	139.012	0	1	1	205.856	0	1	1	130.292	82.6587	1.94964	#DIV/0!	0.014025	70.301	2.88714	#DIV/0!	0.00485776	204.856	0.632925	0.914177	0	0.5	316	Op0019f_2	NA	Q1LSC4 Putative uncharacterized protein	206±0	NF	130±83; (0.6; 0.9)	#DIV/0!	#DIV/0!	NF
67	CP000352	Rmet_0067	pcp1	373.754	186.334	378.112	138.482	428.322	183.615	445.446	168.117	265.833	162.871	418.181	21.3809	1.01166	0.013417	1.146	0.147501	1.19182	0.202262	0.596779	0.542658	0.938791	0.143881	0	1.25	222	Op0019f_2	GIP-PTL-Fold	Q1LSC3 Pyroglutamyl-peptidase I. Cysteine peptidase. MEROPS family C15	445±168	266±163; (0.6; 0.5)	418±21; (0.9; 0.1)	374±186; (0.8; 0.2)	378±138; (1.0; 0.0)	428±184; (1.1; 0.1)
68	CP000352	Rmet_0068		23.8455	0	30.3105	0	1	1	1	1	1	1	25.0511	0	1.27112	#DIV/0!	0.0419365	22.8455	0.0419365	22.8455	1	0	25.0511	24.0511	0	0	440	Op0020r_1	NA	Q1LSC2 VanZ like protein	NF	NF	25±0; (25.1; 24.1)	24±0; (23.8; 22.8)	#DIV/0!	NF
69	CP000352	Rmet_0069		264.877	127.659	282.324	190.77	329.053	132.547	435.391	103.932	358.154	65.0728	432.494	78.9507	1.06587	0.0547916	1.24229	0.246638	1.64375	0.736274	0.822603	0.45701	0.993345	0.0158432	0	0.75	215	Op0020r_1	NA	Q1LSC1 Putative lipoprotein	435±104	358±65; (0.8; 0.5)	432±79; (1.0; 0.0)	265±128; (0.6; 0.7)	282±191; (1.1; 0.1)	329±133; (1.2; 0.2)
70	CP000352	Rmet_0070		438.892	192.071	225.381	0	445.133	259.275	700.841	0	738.076	0	468.275	281.308	0.513524	1.11162	1.01422	0.0138283	1.59684	1.36382	1.05313	#DIV/0!	0.668161	0.826733	0	1	313	Op0020r_1	EIP-TRA-ABC	Q1LSC0 Mammalian cell entry related	701±0	#DIV/0!	468±281; (0.7; 0.8)	439±192; (0.6; 1.4)	225±0; (0.5; 1.1)	445±259; (1.0; 0.0)
71	CP000352	Rmet_0071		301.954	0	1	1	1	1	437.417	0	195.634	0	1	1	0.00331176	300.954	0.00331176	300.954	1.44862	#DIV/0!	0.447249	#DIV/0!	0.00228615	436.417	0	1.5	279	Op0020r_1	EIP-TRA-ABC	Q1LSB9 ABC transporter-related protein	437±0	#DIV/0!	NF	#DIV/0!	NF	NF
72	CP000352	Rmet_0072		270.645	197.323	70.185	0	1	1	347.677	0	171.297	103.165	1	1	0.259325	1.0159	0.00369488	1.35963	1.28462	0.390385	0.49269	1.70969	0.00287623	346.677	0	3.5	376	Op0020r_1	EIP-TRA-ABC	Q1LSB8 Putative uncharacterized protein	348±0	171±103; (0.5; 1.7)	NF	271±197; (0.8; 0.4)	70±0; (0.3; 1.0)	NF
73	CP000352	Rmet_0073	birA	192.935	125.499	134.238	60.2298	154.814	45.1179	183.201	54.0307	133.507	55.4513	133.436	23.5179	0.695767	0.316037	0.802415	0.223431	0.949547	0.0542203	0.728745	0.453903	0.728358	0.641727	0	1.25	285	Op0021f_1	NA	Q1LSB7 Biotin--acetyl-CoA-carboxylase ligase	183±54	134±55; (0.7; 0.5)	133±24; (0.7; 0.6)	193±125; (1.1; 0.1)	134±60; (0.7; 0.3)	155±45; (0.8; 0.2)
74	CP000352	Rmet_0074		88.4472	30.0851	119.528	36.5986	81.8056	24.5002	90.6907	22.0937	82.4199	37.09	121.77	52.6657	1.35141	0.466098	0.924909	0.121674	1.02536	0.0429949	0.908803	0.139747	1.3427	0.415725	0	3.5	277	Op0021f_1	NA	Q1LSB6 Type III pantothenate kinase	91±22	82±37; (0.9; 0.1)	122±53; (1.3; 0.4)	88±30; (1.0; 0.0)	120±37; (1.4; 0.5)	82±25; (0.9; 0.1)
75	CP000352	Rmet_0075		1	1	1	1	1	1	1	1	1	1	1	1	1	0	1	0	1	0	1	0	1	0	0	1.25	264	Op0021f_1	NA	Q1LSB5 Sporulation related	NF	NF	NF	NF	NF	NF
76	CP000352	Rmet_0076	hldC	248.555	173.789	327.297	86.8513	215.42	142.527	280.623	69.7785	425.121	278.24	379.973	21.3508	1.3168	0.302109	0.866689	0.104753	1.12902	0.131658	1.51492	0.415204	1.35403	1.09021	0	0.75	163	Op0022r_3	NA	Q1LSB4 RfaE bifunctional protein, domain II	281±70	425±278; (1.5; 0.4)	380±21; (1.4; 1.1)	249±174; (0.9; 0.1)	327±87; (1.3; 0.3)	215±143; (0.9; 0.1)
77	CP000352	Rmet_0077		502.947	251.519	483.916	192.149	427.736	116.448	520.623	133.065	377.246	225.26	775.411	334.737	0.96216	0.042896	0.850458	0.204397	1.03514	0.0459598	0.724606	0.400129	1.48939	0.544651	0	7.25	286	Op0022r_3	NA	Q1LSB3 Putative uncharacterized protein	521±133	377±225; (0.7; 0.4)	775±335; (1.5; 0.5)	503±252; (1.0; 0.0)	484±192; (1.0; 0.0)	428±116; (0.9; 0.2)
78	CP000352	Rmet_0078	rssA	52.2416	0	45.2377	0	51.4052	32.7714	66.4251	38.604	1	1	91.7833	0	0.865932	#DIV/0!	0.983989	0.0255238	1.2715	0.367409	0.0150546	1.65198	1.38176	0.65688	0	4	418	Op0022r_2	NA	Q1LSB2 Patatin	66±39	NF	92±0; (1.4; 0.7)	52±0; (0.8; 0.4)	#DIV/0!	51±33; (1.0; 0.0)
79	CP000352	Rmet_0079		402.297	162.86	718.254	196.462	482.183	172.444	524.471	133.231	285.23	0	461.139	206.621	1.78538	0.879314	1.19857	0.23825	1.30369	0.412626	0.543843	1.79569	0.879246	0.186352	0	1.25	299	Op0022r_2	NA	Q1LSB1 Putative uncharacterized protein	524±133	285±0; (0.5; 1.8)	461±207; (0.9; 0.2)	402±163; (0.8; 0.4)	718±196; (1.8; 0.9)	482±172; (1.2; 0.2)
80	CP000352	Rmet_0080		1	1	143.681	0	134.689	0	1	1	69.0484	0	98.2264	60.6502	143.681	142.681	134.689	133.689	1	0	69.0484	68.0484	98.2264	1.57707	0	2	275	Op0022r_1	MET-CAH-Prop	Q1LSB0 Enoyl-CoA hydratase/isomerase	NF	69±0; (69.0; 68.0)	98±61; (98.2; 1.6)	NF	144±0; (143.7; 142.7)	135±0; (134.7; 133.7)
81	CP000352	Rmet_0081	mhpD2	264.361	76.2907	135.151	46.7617	267.072	116.887	295.729	86.8983	197.739	21.2792	272.103	39.8717	0.511236	1.05004	1.01026	0.0140341	1.11865	0.192218	0.668648	0.905831	0.920107	0.186373	0	3.75	346	Op0022r_1	NA	Q1LSA9 Fumarylacetoacetate (FAA) hydrolase	296±87	198±21; (0.7; 0.9)	272±40; (0.9; 0.2)	264±76; (0.9; 0.2)	135±47; (0.5; 1.1)	267±117; (1.0; 0.0)
82	CP000352	Rmet_0082		89.9685	19.9748	80.7731	48.0826	78.1345	39.855	131.231	107.971	53.0728	0	91.2382	37.6151	0.897793	0.135113	0.868464	0.197796	1.45864	0.322503	0.404421	0.723887	0.695246	0.274706	0	2.5	285	Op0023f_1	NA	Q1LSA8 Transcriptional regulator, IclR family	131±108	53±0; (0.4; 0.7)	91±38; (0.7; 0.3)	90±20; (0.7; 0.3)	81±48; (0.9; 0.1)	78±40; (0.9; 0.2)
83	CP000352	Rmet_0083		1	1	1	1	20.9895	0	1	1	30.7526	0	1	1	1	0	20.9895	19.9895	1	0	30.7526	29.7526	1	0	0	1.5	334	Op0023f_1	NA	Q1LSA7 Putative prolin-rich signal peptide protein	NF	31±0; (30.8; 29.8)	NF	NF	NF	21±0; (21.0; 20.0)
84	CP000352	Rmet_0084		89.1144	54.2077	50.6995	16.2145	123.187	74.4369	80.5688	47.624	112.411	73.111	100.567	44.5246	0.568925	0.545495	1.38234	0.264855	0.904105	0.083919	1.39522	0.263735	1.24821	0.217022	0	8.5	282	Op0023f_1	MET-XEN-Benz	Q1LSA6 3-oxoadipate enol-lactonase	81±48	112±73; (1.4; 0.3)	101±45; (1.2; 0.2)	89±54; (1.1; 0.1)	51±16; (0.6; 0.5)	123±74; (1.4; 0.3)
85	CP000352	Rmet_0085		1	1	1	1	1	1	1	1	1	1	1	1	1	0	1	0	1	0	1	0	1	0	0	0.75	85	Op0023f_2	NA	Q1LSA5 Putative uncharacterized protein	NF	NF	NF	NF	NF	NF
86	CP000352	Rmet_0086		372.692	236.987	1	1	1	1	245.777	0	568.74	0	199.94	0	0.00268318	1.56182	0.00268318	1.56182	0.659464	0.535536	2.31405	#DIV/0!	0.8135	#DIV/0!	0	2.25	130	Op0024r_1	NA	Q1LSA4 Rhodanese-like protein	246±0	#DIV/0!	#DIV/0!	373±237; (1.5; 0.5)	NF	NF
87	CP000352	Rmet_0087	bhmT	709.553	215.542	545.388	260.945	478.151	76.2107	524.991	92.6077	563.678	254.907	547.522	60.2152	0.768636	0.344532	0.673876	0.793146	0.739889	0.598937	1.07369	0.111324	1.04292	0.147434	1	2	355	Op0025f_1	MET-AA-Met	Q1LSA3 Methionine synthase (B12-dependent)	525±93	564±255; (1.1; 0.1)	548±60; (1.0; 0.1)	710±216; (1.4; 0.6)	545±261; (0.8; 0.3)	478±76; (0.7; 0.8)
88	CP000352	Rmet_1518	cbbA2	1	1	1	1	1	1	253.408	148.174	1	1	1	1	1	0	1	0	253.408	1.69204	0.0039462	1.69204	0.0039462	1.69204	1	5.25	915	Op0425f_1	MET-CAH-FbP	Q1LN75 Fructose-bisphosphate aldolase	253±148	NF	NF	NF	NF	NF
89	CP000352	Rmet_0089		1	1	1	1	1	1	1	1	1	1	1	1	1	0	1	0	1	0	1	0	1	0	0	0	112	Op0025f_1	NA	Q1LSA1 Cell wall surface anchor family protein	NF	NF	NF	NF	NF	NF
90	CP000352	Rmet_0090		504.948	471.549	1663.76	714.448	935.058	415.962	532.995	124.122	1355.05	354.047	1137.77	471.602	3.2949	0.977074	1.85179	0.484625	1.05554	0.047085	2.54233	1.71918	2.13468	1.0152	0	1.5	210	Op0025f_2	NA	Q1LSA0 Two component transcriptional regulator, LuxR family	533±124	1355±354; (2.5; 1.7)	1138±472; (2.1; 1.0)	505±472; (0.9; 0.0)	1664±714; (3.3; 1.0)	935±416; (1.9; 0.5)
91	CP000352	Rmet_0091		1	1	85.1707	78.3575	68.8349	45.9818	73.3285	44.8879	83.2511	0	1	1	85.1707	1.06065	68.8349	1.44385	73.3285	1.5762	1.13532	0.221053	0.0136373	1.5762	0	0.5	135	Op0025f_2	NA	Q1LS99 Response regulator receiver domain protein (CheY-like)	73±45	83±0; (1.1; 0.2)	NF	NF	85±78; (85.2; 1.1)	69±46; (68.8; 1.4)
92	CP000352	Rmet_0092		446.231	267.896	56.5956	0	71.3464	0	74.4967	0	64.7285	0	114.931	0	0.12683	1.45443	0.159887	1.39937	0.166946	1.38761	0.868877	#DIV/0!	1.54276	#DIV/0!	0	5.75	461	Op0026r_1	NA	Q1LS98 Histidine kinase	74±0	#DIV/0!	#DIV/0!	446±268; (6.0; 1.4)	57±0; (0.1; 1.5)	71±0; (0.2; 1.4)
93	CP000352	Rmet_0093		1	1	1	1	1	1	1	1	1	1	1	1	1	0	1	0	1	0	1	0	1	0	0	0	97	Op0027f_1	NA	Q1LS97 UPF0391 membrane protein Rmet_0093	NF	NF	NF	NF	NF	NF
94	CP000352	Rmet_0094		2700.17	2290.35	890.119	672.017	533.632	170.915	525.334	384.938	871.831	513.924	657.391	159.003	0.329652	0.611017	0.197629	0.880257	0.194555	0.812938	1.65958	0.385484	1.25138	0.24278	0	2.75	144	Op0027f_2	NA	Q1LS96 Putative uncharacterized protein	525±385	872±514; (1.7; 0.4)	657±159; (1.3; 0.2)	2700±2290; (5.1; 0.8)	890±672; (0.3; 0.6)	534±171; (0.2; 0.9)
95	CP000352	Rmet_0095		245.933	170.229	146.729	109.141	116.838	80.677	207.297	141.237	288.891	65.5496	241.624	54.3639	0.596621	0.3551	0.475082	0.514514	0.842903	0.124044	1.39361	0.394581	1.16559	0.175494	0	3.5	106	Op0028r_1	NA	Q1LS95 Putative uncharacterized protein	207±141	289±66; (1.4; 0.4)	242±54; (1.2; 0.2)	246±170; (1.2; 0.1)	147±109; (0.6; 0.4)	117±81; (0.5; 0.5)
96	CP000352	Rmet_0096	argS	894.766	544.026	854.864	223.121	1502.11	542.937	1444.79	951.493	620.103	227.373	882.083	409.004	0.955405	0.0520137	1.67877	0.558753	1.61472	0.367784	0.429198	0.699563	0.610525	0.413607	0	6.25	602	Op0029f_1	MET-AA-ArgPro	Q1LS94 Arginyl-tRNA synthetase	1445±951	620±227; (0.4; 0.7)	882±409; (0.6; 0.4)	895±544; (0.6; 0.4)	855±223; (1.0; 0.1)	1502±543; (1.7; 0.6)
97	CP000352	Rmet_0097		681.681	130.912	764.014	620.535	748.645	362.555	1235.58	276.557	471.206	122.403	1017.48	322.033	1.12078	0.109567	1.09823	0.135702	1.81254	1.35936	0.381366	1.91591	0.823486	0.36435	0	0	246	Op0029f_1	NA	Q1LS93 Sporulation related	1236±277	471±122; (0.4; 1.9)	1017±322; (0.8; 0.4)	682±131; (0.6; 1.4)	764±621; (1.1; 0.1)	749±363; (1.1; 0.1)
98	CP000352	Rmet_0098	dsbA	946.54	702.308	1171.81	775.553	899.415	310.301	841.978	415.473	1873.29	505.579	1306.4	260.508	1.23799	0.152427	0.950213	0.0465385	0.889532	0.0935448	2.22487	1.11971	1.55159	0.687039	0	2.75	212	Op0029f_1	GIP-PTL-Fold	Q1LS92 DSBA oxidoreductase	842±415	1873±506; (2.2; 1.1)	1306±261; (1.6; 0.7)	947±702; (1.1; 0.1)	1172±776; (1.2; 0.2)	899±310; (1.0; 0.0)
99	CP000352	Rmet_0099		199.285	0	331.886	0	118.74	0	329.871	0	302.026	0	213.649	124.862	1.66538	#DIV/0!	0.595829	#DIV/0!	1.65527	#DIV/0!	0.915586	#DIV/0!	0.647673	0.930807	0	0.5	265	Op0029f_1	NA	Q1LS91 Short-chain dehydrogenase/reductase SDR	330±0	#DIV/0!	214±125; (0.6; 0.9)	#DIV/0!	#DIV/0!	#DIV/0!
100	CP000352	Rmet_0100		79.1835	27.5538	65.4211	37.8875	96.6533	39.1922	85.7052	45.6272	46.4933	0	55.574	0	0.826196	0.210301	1.22062	0.261735	1.08236	0.0891179	0.54248	0.859397	0.648432	0.660378	0	3.25	280	Op0029f_1	NA	Q1LS90 Putative uncharacterized protein	86±46	46±0; (0.5; 0.9)	56±0; (0.6; 0.7)	79±28; (0.9; 0.1)	65±38; (0.8; 0.2)	97±39; (1.2; 0.3)
101	CP000352	Rmet_0101		164.246	100.555	313.422	79.2622	216.216	78.7376	268.529	137.033	287.865	169.771	236.135	39.5692	1.90824	0.829598	1.31641	0.289858	1.63492	0.438922	1.07201	0.063024	0.879364	0.183431	0	8.25	359	Op0030r_1	NA	Q1LS89 Beta-lactamase-like protein	269±137	288±170; (1.1; 0.1)	236±40; (0.9; 0.2)	164±101; (0.6; 0.4)	313±79; (1.9; 0.8)	216±79; (1.3; 0.3)
102	CP000352	Rmet_0102		41.7624	10.4766	63.3198	0	45.7918	5.17852	64.4095	20.3781	39.443	23.1237	48.1776	25.5169	1.51619	2.05767	1.09648	0.257388	1.54228	0.73399	0.612379	0.573918	0.74799	0.353673	0	1.5	144	Op0031f_1	NA	Q1LS88 Transcriptional regulator, MerR family	64±20	39±23; (0.6; 0.6)	48±26; (0.7; 0.4)	42±10; (0.6; 0.7)	63±0; (1.5; 2.1)	46±5; (1.1; 0.3)
103	CP000352	Rmet_0103	ivd1	220.227	118.28	223.879	52.5105	283.412	104.92	277.437	121.887	136.759	35.917	177.005	57.7012	1.01658	0.0213812	1.28691	0.283085	1.25978	0.238207	0.492939	0.891469	0.638001	0.559236	0	1.5	393	Op0031f_2	MET-AA-ValLeuIle	Q1LS87 Isovaleryl-CoA dehydrogenase	277±122	137±36; (0.5; 0.9)	177±58; (0.6; 0.6)	220±118; (0.8; 0.2)	224±53; (1.0; 0.0)	283±105; (1.3; 0.3)
104	CP000352	Rmet_0104	aceK	600.732	372.657	414.629	249.64	365.605	215.275	1141.65	0	1	1	423.545	256.168	0.690206	0.299058	0.6086	0.399922	1.90043	1.45151	0.000875928	1140.65	0.370995	2.80324	0	9.5	607	Op0031f_2	NA	Q1LS86 Isocitrate dehydrogenase kinase/phosphatase	1142±0	NF	424±256; (0.4; 2.8)	601±373; (0.5; 1.5)	415±250; (0.7; 0.3)	366±215; (0.6; 0.4)
105	CP000352	Rmet_1535	hypA2	1	1	1	1	1	1	199.429	127.474	1	1	1	1	1	0	1	0	199.429	1.54451	0.00501431	1.54451	0.00501431	1.54451	1	2.25	223	Op0427f_4	GIP-PTL-Fold	Q1LN58 Hydrogenase nickel insertion protein HypA	199±127	NF	NF	NF	NF	NF
106	CP000352	Rmet_0106	atoB	1150.67	254.003	713.015	90.4706	1219.78	466.371	1175.43	291.008	569.255	207.26	581.374	211.647	0.619651	1.27051	1.06006	0.095935	1.02151	0.0454213	0.484296	1.21656	0.494606	1.18183	0	2.5	394	Op0031f_3	MET-CAH-Pyr	Q1LS84 Thiolase	1175±291	569±207; (0.5; 1.2)	581±212; (0.5; 1.2)	1151±254; (1.0; 0.0)	713±90; (0.6; 1.3)	1220±466; (1.1; 0.1)
107	CP000352	Rmet_0107		581.413	139.403	727.759	193.653	601.36	252.406	814.214	195.861	597.398	136.891	437.636	106.696	1.25171	0.439402	1.03431	0.0509099	1.40041	0.694382	0.733711	0.651587	0.537495	1.24465	0	3.25	226	Op0031f_3	NA	Q1LS83 Short-chain dehydrogenase/reductase SDR	814±196	597±137; (0.7; 0.7)	438±107; (0.5; 1.2)	581±139; (0.7; 0.7)	728±194; (1.3; 0.4)	601±252; (1.0; 0.1)
108	CP000352	Rmet_0108		187.829	79.7899	186.44	118.443	199.984	103.672	326.604	172.425	131.223	0	97.8155	62.5963	0.992605	0.00700667	1.06471	0.0662549	1.73884	0.550226	0.401779	1.13314	0.299493	0.97348	0	5.5	376	Op0031f_3	NA	Q1LS82 Acyl-CoA dehydrogenase-like protein	327±172	131±0; (0.4; 1.1)	98±63; (0.3; 1.0)	188±80; (0.6; 0.6)	186±118; (1.0; 0.0)	200±104; (1.1; 0.1)
109	CP000352	Rmet_0109		621.623	60.1145	882.171	607.496	804.415	276.383	1239.23	814.614	901.277	286.753	984.638	366.97	1.41914	0.390268	1.29406	0.543219	1.99353	0.706052	0.727289	0.306846	0.794558	0.215464	0	1.75	219	Op0031f_3	NA	Q1LS81 DSBA oxidoreductase	1239±815	901±287; (0.7; 0.3)	985±367; (0.8; 0.2)	622±60; (0.5; 0.7)	882±607; (1.4; 0.4)	804±276; (1.3; 0.5)
110	CP000352	Rmet_0110		400.495	120.111	415.982	224.847	403.405	185.166	418.454	54.2673	311.584	49.1498	544.754	139.558	1.03867	0.044898	1.00727	0.00953457	1.04484	0.102989	0.744608	1.03339	1.30183	0.651622	0	2.75	227	Op0031f_3	NA	Q1LS80 HAD-superfamily hydrolase subfamily IA, variant 3	418±54	312±49; (0.7; 1.0)	545±140; (1.3; 0.7)	400±120; (1.0; 0.1)	416±225; (1.0; 0.0)	403±185; (1.0; 0.0)
111	CP000352	Rmet_0111		23.2247	0	35.1221	0	25.1636	6.18637	1	1	34.1683	0	28.0054	0	1.51227	#DIV/0!	1.08348	0.313407	0.0430575	22.2247	34.1683	33.1683	28.0054	27.0054	0	4	141	Op0031f_3	NA	Q1LS79 UPF0225 protein Rmet_0111	NF	34±0; (34.2; 33.2)	28±0; (28.0; 27.0)	23±0; (23.2; 22.2)	#DIV/0!	25±6; (1.1; 0.3)
112	CP000352	Rmet_0112		91.9939	32.623	127.215	24.4582	94.278	31.9719	75.6364	56.8948	120.853	73.145	111.401	64.322	1.38286	0.617034	1.02483	0.0353599	0.822189	0.18273	1.59782	0.347716	1.47285	0.295045	0	2.5	309	Op0031f_3	NA	Q1LS78 Conserved hypothetical signal peptide protein	76±57	121±73; (1.6; 0.3)	111±64; (1.5; 0.3)	92±33; (1.2; 0.2)	127±24; (1.4; 0.6)	94±32; (1.0; 0.0)
113	CP000352	Rmet_0113		1438.66	650.544	1148.14	191.837	1367.63	397.339	1295.21	836.188	1206.08	656.008	1183.15	245.853	0.798065	0.344874	0.950629	0.0677818	0.900294	0.0964822	0.931184	0.0597317	0.913482	0.103562	0	2	262	Op0031f_4	NA	Q1LS77 Enoyl-CoA hydratase/isomerase	1295±836	1206±656; (0.9; 0.1)	1183±246; (0.9; 0.1)	1439±651; (1.1; 0.1)	1148±192; (0.8; 0.3)	1368±397; (1.0; 0.1)
114	CP000352	Rmet_0114	bioA	1792.55	825.307	1457.03	551.802	2461.97	288.015	2170.18	202.016	1082.1	179.799	2649.68	654.182	0.812826	0.24364	1.37344	0.601274	1.21067	0.367586	0.498621	2.84977	1.22095	0.56003	0	6	488	Op0031f_5	MET-COF-Biotine	Q1LS76 Adenosylmethionine-8-amino-7-oxononanoate aminotransferase	2170±202	1082±180; (0.5; 2.8)	2650±654; (1.2; 0.6)	1793±825; (0.8; 0.4)	1457±552; (0.8; 0.2)	2462±288; (1.4; 0.6)
115	CP000352	Rmet_0115	bioF	1932.86	1330.51	964.255	285.979	1064.72	414.624	1658.53	712.046	481.335	307.633	1294.29	427.939	0.498875	0.599203	0.550852	0.497464	0.858072	0.134305	0.290217	1.15448	0.780379	0.31952	0	9	406	Op0031f_5	MET-COF-Biotine	Q1LS75 8-amino-7-oxononanoate synthase	1659±712	481±308; (0.3; 1.2)	1294±428; (0.8; 0.3)	1933±1331; (1.2; 0.1)	964±286; (0.5; 0.6)	1065±415; (0.6; 0.5)
116	CP000352	Rmet_0116	bioD	2801.79	2391.63	2495.19	987.109	2819.59	1072.41	1687.24	523.914	1859.35	991.163	2366.52	652.545	0.890572	0.0907425	1.00635	0.00513913	0.602201	0.382278	1.10201	0.113598	1.4026	0.577397	0	2.5	254	Op0031f_5	MET-COF-Biotine	Q1LS74 Dethiobiotin synthase	1687±524	1859±991; (1.1; 0.1)	2367±653; (1.4; 0.6)	2802±2392; (1.7; 0.4)	2495±987; (0.9; 0.1)	2820±1072; (1.0; 0.0)
117	CP000352	Rmet_0117	bioB	5278.43	2571.48	1573.88	674.889	4008.17	1040.83	4495.23	2266.64	2187.18	562.393	3363.4	1051.75	0.298173	1.14113	0.75935	0.351646	0.851623	0.161881	0.486555	0.815845	0.748215	0.341078	0	6.5	358	Op0031f_5	MET-COF-Biotine	Q1LS73 Biotin synthase	4495±2267	2187±562; (0.5; 0.8)	3363±1052; (0.7; 0.3)	5278±2571; (1.2; 0.2)	1574±675; (0.3; 1.1)	4008±1041; (0.8; 0.4)
118	CP000352	Rmet_0118	ycdW	3943.08	683.137	3669.09	2366.84	3407.64	830.292	3106.69	670.09	4433.44	876.534	4992.63	1172.36	0.930512	0.0898354	0.864208	0.353793	0.787884	0.618072	1.42706	0.857835	1.60706	1.0236	0	4.25	313	Op0031f_5	NA	Q1LS72 D-isomer specific 2-hydroxyacid dehydrogenase, NAD-binding	3107±670	4433±877; (1.4; 0.9)	4993±1172; (1.6; 1.0)	3943±683; (1.3; 0.6)	3669±2367; (0.9; 0.1)	3408±830; (0.9; 0.4)
119	CP000352	Rmet_0119		282.419	89.4331	346.991	116.068	236.63	71.1769	339.705	131.702	242.31	91.2407	253.115	11.8231	1.22864	0.314216	0.837869	0.285094	1.20284	0.259053	0.713296	0.43686	0.745103	0.603306	0	1.5	165	Op0031f_5	NA	Q1LS71 YbaK/prolyl-tRNA synthetase associated region	340±132	242±91; (0.7; 0.4)	253±12; (0.7; 0.6)	282±89; (0.8; 0.3)	347±116; (1.2; 0.3)	237±71; (0.8; 0.3)
120	CP000352	Rmet_0120		19.2501	0	1	1	1	1	1	1	25.3721	0	1	1	0.0519477	18.2501	0.0519477	18.2501	0.0519477	18.2501	25.3721	24.3721	1	0	0	1.5	84	Op0031f_5	NA	Q1LS70 Putative uncharacterized protein	NF	25±0; (25.4; 24.4)	NF	19±0; (19.3; 18.3)	NF	NF
121	CP000352	Rmet_0121		1	1	1	1	1	1	1	1	1	1	1	1	1	0	1	0	1	0	1	0	1	0	0	2.75	309	Op0031f_5	Met-SecMetab	Q1LS69 Beta-lactamase-like protein	NF	NF	NF	NF	NF	NF
122	CP000352	Rmet_0122		1	1	41.3322	0	117.873	0	1	1	75.3355	0	104.567	0	41.3322	40.3322	117.873	116.873	1	0	75.3355	74.3355	104.567	103.567	0	2.5	183	Op0031f_5	NA	Q1LS68 GCN5-related N-acetyltransferase	NF	75±0; (75.3; 74.3)	105±0; (104.6; 103.6)	NF	41±0; (41.3; 40.3)	118±0; (117.9; 116.9)
123	CP000352	Rmet_0123		89.772	80.7382	34.1629	0	622.325	235.548	153.531	34.1731	36.6876	0	549.738	114.297	0.380552	0.688758	6.93229	1.68377	1.71023	0.55485	0.23896	3.41915	3.58064	2.6686	0	3.5	719	Op0032r_3	EIP-TRA-Pores	Q1LS67 TonB-dependent receptor	154±34	37±0; (0.2; 3.4)	550±114; (3.6; 2.7)	90±81; (0.6; 0.6)	34±0; (0.4; 0.7)	622±236; (6.9; 1.7)
124	CP000352	Rmet_0124		1	1	1	1	1	1	1	1	1	1	1	1	1	0	1	0	1	0	1	0	1	0	0	3.5	132	Op0032r_3	NA	Q1LS66 Putative uncharacterized protein	NF	NF	NF	NF	NF	NF
125	CP000352	Rmet_0125	cobW3	329.237	157.044	167.16	72.4096	396.537	48.1005	467.159	137.618	276.272	84.3986	599.842	166.787	0.507719	0.706362	1.20441	0.328064	1.41891	0.468067	0.591388	0.859783	1.28402	0.435876	1	15.5	391	Op0032r_3	NA	Q1LS65 Cobalamin synthesis CobW-like protein	467±138	276±84; (0.6; 0.9)	600±167; (1.3; 0.4)	329±157; (0.7; 0.5)	167±72; (0.5; 0.7)	397±48; (1.2; 0.3)
126	CP000352	Rmet_0126	dksA	1919.84	1218.16	3043.46	2886.56	1918.54	1312.64	3978.9	3308.12	6214.49	3922.47	5795.64	2957.24	1.58527	0.273739	0.999328	0.000510044	2.07252	0.454912	1.56186	0.309185	1.45659	0.289966	0	3.25	229	Op0032r_3	NA	Q1LS64 Transcriptional regulators, TraR/DksA family	3979±3308	6214±3922; (1.6; 0.3)	5796±2957; (1.5; 0.3)	1920±1218; (0.5; 0.5)	3043±2887; (1.6; 0.3)	1919±1313; (1.0; 0.0)
127	CP000353	Rmet_5746	fur	1	1	248.739	88.7591	694.447	525.695	1	1	243.255	146.388	1158.42	847.847	248.739	2.76005	694.447	1.3166	1	0	243.255	1.64366	1158.42	1.36352	1	6	363	Op1718f_2	NA	Q1LB71 Ferric uptake regulator, Fur family	NF	243±146; (243.3; 1.6)	1158±848; (1158.4; 1.4)	NF	249±89; (248.7; 2.8)	694±526; (694.4; 1.3)
128	CP000352	Rmet_0128	zur	331.606	126.237	166.166	104.179	321.142	31.9811	374.395	114.8	346.57	196.336	260.67	27.864	0.501097	0.718002	0.968447	0.0661313	1.12904	0.177521	0.925682	0.0894275	0.696244	0.797152	1	7.25	169	Op0032r_1	NA	Q1LS62 Putative ferric uptake regulator, FUR family	374±115	347±196; (0.9; 0.1)	261±28; (0.7; 0.8)	332±126; (0.9; 0.2)	166±104; (0.5; 0.7)	321±32; (1.0; 0.1)
129	CP000352	Rmet_0129	dehH2	36.8115	12.0859	1	1	78.5084	0	134.848	0	1	1	61.5276	0	0.0271654	2.73664	2.13272	3.45004	3.66322	8.11166	0.00741573	133.848	0.456272	#DIV/0!	0	5.75	299	Op0033f_1	MET-XEN-Hex	Q1LS61 Alpha/beta hydrolase fold	135±0	NF	#DIV/0!	37±12; (0.3; 8.1)	NF	79±0; (2.1; 3.5)
130	CP000352	Rmet_0130	bug	14930.3	18627.9	19359.5	12255.1	23692.8	13869.8	8597.39	5634.99	47602.8	31525.6	29691.3	0	1.29666	0.14342	1.5869	0.269637	0.575836	0.261012	5.53689	1.04965	3.45353	3.74339	0	1	328	Op0033f_2	NA	Q1LS60 Uncharacterized protein UPF0065	8597±5635	47603±31526; (5.5; 1.0)	29691±0; (3.5; 3.7)	14930±18628; (1.7; 0.3)	19360±12255; (1.3; 0.1)	23693±13870; (1.6; 0.3)
131	CP000352	Rmet_0131	hslV	167.389	24.9558	225.337	80.1488	281.784	264.703	102.577	62.2766	191.522	102.242	179.052	62.7598	1.34619	0.551338	1.68341	0.394931	0.612803	0.742986	1.86711	0.54064	1.74555	0.611627	0	1	178	Op0033f_2	GIP-PTL-Fold	Q1LS59 ATP-dependent protease hslV	103±62	192±102; (1.9; 0.5)	179±63; (1.7; 0.6)	167±25; (1.6; 0.7)	225±80; (1.3; 0.6)	282±265; (1.7; 0.4)
132	CP000352	Rmet_0132	hslU	1445.54	638.285	1647.23	158.401	1582.46	372.893	1591.76	251.749	1433.84	409.487	1886.99	582.961	1.13953	0.253171	1.09472	0.13541	1.10116	0.16429	0.900787	0.238831	1.18547	0.353694	0	3	439	Op0033f_2	GIP-PTL-Fold	Q1LS58 Heat shock protein HslVU, ATPase subunit HslU	1592±252	1434±409; (0.9; 0.2)	1887±583; (1.2; 0.4)	1446±638; (0.9; 0.2)	1647±158; (1.1; 0.3)	1582±373; (1.1; 0.1)
133	CP000352	Rmet_0133		1394.15	1066.38	4819.87	0	2123.75	1262.9	3329.05	1943.69	6756.2	6936.51	6728.73	4408.87	3.4572	3.21247	1.52332	0.313225	2.38786	0.642807	2.02947	0.385931	2.02122	0.535167	0	4.75	175	Op0034r_1	NA	Q1LS57 Nuclear export factor GLE1	3329±1944	6756±6937; (2.0; 0.4)	6729±4409; (2.0; 0.5)	1394±1066; (0.4; 0.6)	4820±0; (3.5; 3.2)	2124±1263; (1.5; 0.3)
134	CP000352	Rmet_0134		1	1	1	1	1	1	1	1	1	1	1	1	1	0	1	0	1	0	1	0	1	0	0	2.25	157	Op0035f_1	NA	Q1LS56 Putative uncharacterized protein	NF	NF	NF	NF	NF	NF
135	CP000352	Rmet_0135	regA	1703.34	200.664	1304.21	292.8	2176.15	853.248	1546.61	885.646	2460.73	600.135	3074.66	224.492	0.765675	0.808845	1.27758	0.448626	0.907988	0.144275	1.59104	0.615241	1.988	1.37645	0	1.5	187	Op0036r_1	NA	Q1LS55 Response regulator receiver domain protein (CheY-like)	1547±886	2461±600; (1.6; 0.6)	3075±224; (2.0; 1.4)	1703±201; (1.1; 0.1)	1304±293; (0.8; 0.8)	2176±853; (1.3; 0.4)
136	CP000352	Rmet_0136	regB	622.074	486.738	261.375	143.211	661.664	355.247	1255.76	338.7	472.298	305.995	1086.62	121.612	0.420167	0.572583	1.06364	0.0470205	2.01868	0.767703	0.376104	1.21525	0.865308	0.367449	0	4.25	459	Op0036r_1	NA	Q1LS54 Sensor protein	1256±339	472±306; (0.4; 1.2)	1087±122; (0.9; 0.4)	622±487; (0.5; 0.8)	261±143; (0.4; 0.6)	662±355; (1.1; 0.0)
137	CP000352	Rmet_0137		3343.32	3684.2	2117.28	1720.31	4422.16	3899.95	2891.11	1152.53	4329.04	1175.38	7770.82	1573	0.633287	0.226855	1.32268	0.142249	0.864741	0.0934958	1.49736	0.617693	2.68784	1.79037	0	2.5	162	Op0037f_1	NA	Q1LS53 Putative uncharacterized protein	2891±1153	4329±1175; (1.5; 0.6)	7771±1573; (2.7; 1.8)	3343±3684; (1.2; 0.1)	2117±1720; (0.6; 0.2)	4422±3900; (1.3; 0.1)
138	CP000352	Rmet_0138		216.191	118.647	103.611	0	257.11	163.003	338.267	193.835	132.605	109.778	285.707	183.648	0.479259	0.948858	1.18927	0.145283	1.56467	0.390665	0.392012	0.677383	0.844621	0.139237	0	1.5	311	Op0038r_2	NA	Q1LS52 Transcriptional regulator, LysR family	338±194	133±110; (0.4; 0.7)	286±184; (0.8; 0.1)	216±119; (0.6; 0.4)	104±0; (0.5; 0.9)	257±163; (1.2; 0.1)
139	CP000352	Rmet_0139		1	1	1	1	1	1	1	1	1	1	1	1	1	0	1	0	1	0	1	0	1	0	0	4.25	102	Op0038r_1	NA	Q1LS51 Putative uncharacterized protein	NF	NF	NF	NF	NF	NF
140	CP000352	Rmet_0140	argB	2645.22	702.235	2788.01	1256.6	3787.34	1720.06	2891.9	2241.6	2197.83	265.532	1692.72	504.771	1.05398	0.072896	1.43177	0.471504	1.09326	0.0837971	0.759993	0.27684	0.585331	0.436642	0	4	344	Op0039f_1	MET-AA-Urea	Q1LS50 Acetylglutamate kinase	2892±2242	2198±266; (0.8; 0.3)	1693±505; (0.6; 0.4)	2645±702; (0.9; 0.1)	2788±1257; (1.1; 0.1)	3787±1720; (1.4; 0.5)
141	CP000352	Rmet_0141		91.8284	44.5847	59.8192	36.0695	107.675	63.7002	99.6881	34.3218	68.2816	40.1236	169.244	0	0.651423	0.39687	1.17256	0.146339	1.08559	0.0996068	0.684953	0.421872	1.69774	2.02659	0	6	334	Op0039f_1	NA	Q1LS49 Pyrimidine 5-nucleotidase	100±34	68±40; (0.7; 0.4)	169±0; (1.7; 2.0)	92±45; (0.9; 0.1)	60±36; (0.7; 0.4)	108±64; (1.2; 0.1)
142	CP000352	Rmet_0142	ttk	1671.96	708.122	1073.55	468.742	1953.98	632.704	1330.36	181.923	1926.84	697.217	1184.92	225.97	0.64209	0.508479	1.16868	0.210333	0.795692	0.383794	1.44836	0.678481	0.89067	0.356585	0	3.25	216	Op0039f_1	NA	Q1LS48 Cell division inhibitor SlmA	1330±182	1927±697; (1.4; 0.7)	1185±226; (0.9; 0.4)	1672±708; (1.3; 0.4)	1074±469; (0.6; 0.5)	1954±633; (1.2; 0.2)
143	CP000352	Rmet_0143	metX	305.687	103.181	264.827	0	392.849	277.969	459.152	372.203	435.775	313.058	363.746	108.305	0.866334	0.396003	1.28514	0.228682	1.50203	0.322823	0.949087	0.0341138	0.792214	0.198551	0	5	390	Op0039f_1	MET-EN-Sulf	Q1LS47 Homoserine O-acetyltransferase	459±372	436±313; (0.9; 0.0)	364±108; (0.8; 0.2)	306±103; (0.7; 0.3)	265±0; (0.9; 0.4)	393±278; (1.3; 0.2)
144	CP000352	Rmet_0144	metW	302.37	206.292	1	1	203.335	59.1824	335.046	186.281	150.558	0	326.572	151.703	0.00330721	1.45384	0.672469	0.37305	1.10807	0.0832348	0.449365	0.990374	0.974708	0.0250725	0	1.5	203	Op0039f_1	NA	Q1LS46 Methionine biosynthesis MetW	335±186	151±0; (0.4; 1.0)	327±152; (1.0; 0.0)	302±206; (0.9; 0.1)	NF	203±59; (0.7; 0.4)
145	CP000352	Rmet_0145		1	1	1	1	1	1	1	1	1	1	1	1	1	0	1	0	1	0	1	0	1	0	0	3	272	Op0039f_1	NA	Q1LS45 Putative uncharacterized protein	NF	NF	NF	NF	NF	NF
146	CP000352	Rmet_0146	ampG	1	1	1	1	1	1	202.34	0	1	1	214.783	126.79	1	0	1	0	202.34	201.34	0.00494218	201.34	1.0615	0.0981419	0	1.75	426	Op0040r_1	NA	Q1LS44 Major facilitator superfamily MFS_1	202±0	NF	215±127; (1.1; 0.1)	NF	NF	NF
147	CP000352	Rmet_0147		12.4908	0	25.893	0	13.188	8.09755	1	1	1	1	11.5438	0	2.07297	#DIV/0!	1.05582	0.0861053	0.0800589	11.4908	1	0	11.5438	10.5438	0	5	284	Op0041f_1	NA	Q1LS43 Peptidase M48, Ste24p	NF	NF	12±0; (11.5; 10.5)	12±0; (12.5; 11.5)	#DIV/0!	13±8; (1.1; 0.1)
148	CP000352	Rmet_0148	argC1	1592.15	679.11	2347.46	1359.96	2007.73	704.858	2212.37	1156.98	1816.52	506.438	2186.45	471.194	1.4744	0.370418	1.26102	0.300284	1.38955	0.337793	0.821077	0.23797	0.988285	0.0159179	0	3.75	335	Op0042r_2	MET-AA-Urea	Q1LS42 N-acetyl-gamma-glutamyl-phosphate reductase	2212±1157	1817±506; (0.8; 0.2)	2186±471; (1.0; 0.0)	1592±679; (0.7; 0.3)	2347±1360; (1.5; 0.4)	2008±705; (1.3; 0.3)
149	CP000352	Rmet_0149	xthA1	504.382	402.484	411.979	155.654	299.587	173.255	305.437	105.521	130.148	61.933	201.444	52.4446	0.8168	0.165556	0.593968	0.355709	0.605567	0.39162	0.426103	1.04679	0.659528	0.658324	0	5	258	Op0042r_1	GIP-REP-Recomb	Q1LS41 Exodeoxyribonuclease III (Xth)	305±106	130±62; (0.4; 1.0)	201±52; (0.7; 0.7)	504±402; (1.7; 0.4)	412±156; (0.8; 0.2)	300±173; (0.6; 0.4)
150	CP000352	Rmet_0150	pyrE	1133.37	223.201	1397.88	836.56	1103.59	50.9066	923.282	583.111	1083.29	30.5259	926.961	0	1.23338	0.24959	0.973728	0.108631	0.814634	0.260556	1.1733	0.260749	1.00398	0.00630858	0	0.75	225	Op0043f_1	MET-NUC-Pyr	Q1LS40 Orotate phosphoribosyltransferase	923±583	1083±31; (1.2; 0.3)	927±0; (1.0; 0.0)	1133±223; (1.2; 0.3)	1398±837; (1.2; 0.2)	1104±51; (1.0; 0.1)
151	CP000352	Rmet_0151		259.572	90.3908	266.175	103.206	194.339	115.059	281.807	20.7735	218.048	125.896	386.159	260.08	1.02544	0.0341059	0.748691	0.317511	1.08566	0.200018	0.77375	0.434711	1.3703	0.371555	0	7.5	442	Op0043f_1	NA	Q1LS39 Patatin	282±21	218±126; (0.8; 0.4)	386±260; (1.4; 0.4)	260±90; (0.9; 0.2)	266±103; (1.0; 0.0)	194±115; (0.7; 0.3)
152	CP000352	Rmet_0152		979.564	770.49	966.189	575.059	1799.66	1259.16	702.222	370.677	1312.45	1241.85	577.706	0	0.986345	0.00994065	1.83721	0.404059	0.716872	0.243034	1.869	0.378432	0.822683	0.335914	0	5.5	269	Op0044r_3	NA	Q1LS38 Polyphosphate:AMP phosphotransferase	702±371	1312±1242; (1.9; 0.4)	578±0; (0.8; 0.3)	980±770; (1.4; 0.2)	966±575; (1.0; 0.0)	1800±1259; (1.8; 0.4)
153	CP000352	Rmet_0153	dapF	132.849	20.27	101.749	58.7446	170.805	101.2	82.4191	47.6473	166.338	101.742	82.0699	18.1435	0.765896	0.393604	1.28571	0.312473	0.620397	0.742519	2.0182	0.56175	0.995764	0.00530696	0	3.5	288	Op0044r_2	MET-AA-Lys_Syn	Q1LS37 Diaminopimelate epimerase	82±48	166±102; (2.0; 0.6)	82±18; (1.0; 0.0)	133±20; (1.6; 0.7)	102±59; (0.8; 0.4)	171±101; (1.3; 0.3)
154	CP000352	Rmet_0154	lpxL	132.22	93.3886	121.64	70.2357	195.853	138.323	139.803	32.865	127.512	80.3565	149.713	52.6888	0.919984	0.0646587	1.48126	0.274619	1.05735	0.0600606	0.912086	0.108554	1.07089	0.115834	0	2	297	Op0044r_1	MET-GLYC-LPS	Q1LS36 Lipid A biosynthesis acyltransferase	140±33	128±80; (0.9; 0.1)	150±53; (1.1; 0.1)	132±93; (0.9; 0.1)	122±70; (0.9; 0.1)	196±138; (1.5; 0.3)
155	CP000352	Rmet_0155		54.3151	31.5045	30.3373	0	45.9455	27.7065	49.0761	39.8593	77.3229	0	32.7508	1.45803	0.558542	0.761091	0.845908	0.141351	0.903545	0.0734121	1.57557	0.708663	0.667347	0.39512	0	3.25	306	Op0044r_1	MET-GLYC-LPS	Q1LS35 Lipid A biosynthesis acyltransferase	49±40	77±0; (1.6; 0.7)	33±1; (0.7; 0.4)	54±32; (1.1; 0.1)	30±0; (0.6; 0.8)	46±28; (0.8; 0.1)
156	CP000352	Rmet_0156	metK	1	1	1	1	1	1	1	1	1	1	1	1	1	0	1	0	1	0	1	0	1	0	0	5.25	387	Op0045f_1	MET-AA-Met	Q1LS34 S-adenosylmethionine synthetase	NF	NF	NF	NF	NF	NF
157	CP000352	Rmet_0157		275.31	13.7909	406.764	255.583	596.82	0	269.4	136.229	497.476	320.917	356.582	183.447	1.47748	0.488	2.16781	23.3133	0.978532	0.0393962	1.84661	0.498915	1.32362	0.27272	0	3.75	297	Op0045f_1	NA	Q1LS33 Putative uncharacterized protein	269±136	497±321; (1.8; 0.5)	357±183; (1.3; 0.3)	275±14; (1.0; 0.0)	407±256; (1.5; 0.5)	597±0; (2.2; 23.3)
158	CP000352	Rmet_0158		91.4145	58.6235	68.9219	40.2802	88.6554	51.9329	138.565	91.3512	100.411	0	88.7211	56.9017	0.753949	0.22742	0.969818	0.024956	1.51579	0.314391	0.724649	0.417663	0.640284	0.33621	0	4.25	467	Op0046r_1	NA	Q1LS32 Aldehyde dehydrogenase	139±91	100±0; (0.7; 0.4)	89±57; (0.6; 0.3)	91±59; (0.7; 0.3)	69±40; (0.8; 0.2)	89±52; (1.0; 0.0)
159	CP000352	Rmet_0159	betA1	1	1	1	1	1	1	1	1	13.682	0	1	1	1	0	1	0	1	0	13.682	12.682	1	0	0	9	560	Op0047f_1	NA	Q1LS31 Glucose-methanol-choline oxidoreductase	NF	14±0; (13.7; 12.7)	NF	NF	NF	NF
160	CP000352	Rmet_0160		1	1	1	1	1	1	1	1	1	1	1	1	1	0	1	0	1	0	1	0	1	0	0	3.25	513	Op0048r_2	DIV-MOT-Chemotax	Q1LS30 Methyl-accepting chemotaxis sensory transducer	NF	NF	NF	NF	NF	NF
161	CP000352	Rmet_0161	aidB	56.7284	0	23.5461	0	54.1752	30.9505	39.4122	0	1	1	31.7126	0	0.415067	#DIV/0!	0.954993	0.0824925	0.694752	#DIV/0!	0.0253729	38.4122	0.804639	#DIV/0!	0	7.25	561	Op0048r_2	NA	Q1LS29 Acyl-CoA dehydrogenase-like protein	39±0	NF	#DIV/0!	#DIV/0!	#DIV/0!	54±31; (1.0; 0.1)
162	CP000352	Rmet_0162	thiC	1629.6	354.899	1735.71	504.108	1320.88	533.179	1673.45	966.192	514.523	155.328	746.333	224.465	1.06511	0.123524	0.810555	0.347627	1.02691	0.0331905	0.307463	1.03335	0.445985	0.778658	0	8.75	625	Op0049f_1	MET-COF-Thia	Q1LS28 Thiamine biosynthesis protein thiC	1673±966	515±155; (0.3; 1.0)	746±224; (0.4; 0.8)	1630±355; (1.0; 0.0)	1736±504; (1.1; 0.1)	1321±533; (0.8; 0.3)
163	CP000352	Rmet_0163	thiO	441.533	163.783	281.813	219.467	392.9	228.229	368.805	195.661	341.638	0	298.854	76.0672	0.638261	0.41675	0.889855	0.124059	0.835282	0.202336	0.926338	0.138848	0.810331	0.25743	0	4.25	410	Op0049f_1	MET-COF-Thia	Q1LS27 FAD dependent oxidoreductase	369±196	342±0; (0.9; 0.1)	299±76; (0.8; 0.3)	442±164; (1.2; 0.2)	282±219; (0.6; 0.4)	393±228; (0.9; 0.1)
164	CP000352	Rmet_0164	thiS	1	1	1	1	1	1	1	1	1	1	1	1	1	0	1	0	1	0	1	0	1	0	0	0	65	Op0049f_1	MET-COF-Thia	Q1LS26 Thiamine biosynthesis protein ThiS	NF	NF	NF	NF	NF	NF
165	CP000352	Rmet_0165	thiG	137.241	55.2459	112.851	65.0936	144.477	57.4933	218.63	147.508	50.6541	17.698	96.1516	24.8944	0.82228	0.20268	1.05272	0.0641837	1.59303	0.401416	0.231689	1.01676	0.439792	0.71042	0	1.5	282	Op0049f_1	MET-COF-Thia	Q1LS25 Thiazole biosynthesis protein thiG	219±148	51±18; (0.2; 1.0)	96±25; (0.4; 0.7)	137±55; (0.6; 0.4)	113±65; (0.8; 0.2)	144±57; (1.1; 0.1)
166	CP000352	Rmet_0166	thiE	329.36	70.6213	286.603	90.4278	383.488	109.275	289.033	168.421	241.351	157.608	342.758	36.038	0.870183	0.265487	1.16434	0.300887	0.877561	0.1687	0.83503	0.14625	1.18588	0.262764	0	6.5	376	Op0049f_1	MET-COF-Thia	Q1LS24 Thiamine monophosphate synthase	289±168	241±158; (0.8; 0.1)	343±36; (1.2; 0.3)	329±71; (1.1; 0.2)	287±90; (0.9; 0.3)	383±109; (1.2; 0.3)
167	CP000352	Rmet_0167		138.669	63.7595	128.593	44.0883	164.043	82.8336	116.646	100.6	68.3743	56.4725	99.7995	14.904	0.927341	0.093424	1.18298	0.173092	0.841184	0.133991	0.58617	0.307319	0.855578	0.145849	0	3	144	Op0049f_1	NA	Q1LS23 Phenylacetic acid degradation-related protein	117±101	68±56; (0.6; 0.3)	100±15; (0.9; 0.1)	139±64; (1.2; 0.1)	129±44; (0.9; 0.1)	164±83; (1.2; 0.2)
168	CP000352	Rmet_0168		137.672	0	147.375	94.0889	39.5178	0	89.6068	89.0017	171.287	50.3423	155.535	65.1328	1.07048	0.103131	0.287044	#DIV/0!	0.650872	0.540047	1.91153	0.586173	1.73575	0.427732	0	1	147	Op0050r_1	NA	Q1LS22 Putative uncharacterized protein	90±89	171±50; (1.9; 0.6)	156±65; (1.7; 0.4)	138±0; (1.5; 0.5)	147±94; (1.1; 0.1)	#DIV/0!
169	CP000352	Rmet_0169	thiD	206.178	51.9691	135.433	18.694	164.973	60.0334	87.2861	53.7098	149.269	108.585	145.388	0	0.656877	1.00115	0.800149	0.367891	0.423354	1.12503	1.71011	0.381914	1.66565	1.08177	0	2.5	276	Op0050r_1	MET-COF-Thia	Q1LS21 Phosphomethylpyrimidine kinase	87±54	149±109; (1.7; 0.4)	145±0; (1.7; 1.1)	206±52; (2.4; 1.1)	135±19; (0.7; 1.0)	165±60; (0.8; 0.4)
170	CP000352	Rmet_0170	ahcY	4765.94	1892.65	4217.9	1334.77	5239.48	772.667	5401.44	2026.25	5394.21	779.204	5012.2	375.375	0.885009	0.169808	1.09936	0.177668	1.13334	0.162162	0.998662	0.00257664	0.927939	0.16207	0	5	472	Op0051f_1	MET-AA-Met	Q1LS20 Adenosylhomocysteinase	5401±2026	5394±779; (1.0; 0.0)	5012±375; (0.9; 0.2)	4766±1893; (0.9; 0.2)	4218±1335; (0.9; 0.2)	5239±773; (1.1; 0.2)
171	CP000352	Rmet_0171		1	1	1	1	1	1	1	1	1	1	1	1	1	0	1	0	1	0	1	0	1	0	0	0	115	Op0051f_1	NA	Q1LS19 Putative uncharacterized protein	NF	NF	NF	NF	NF	NF
172	CP000352	Rmet_0172	metF	655.7	246.902	622.605	522.395	950.823	185.721	1470.67	853.757	636.001	535.643	1125.15	0	0.949527	0.0430197	1.45009	0.682173	2.24291	0.740442	0.432455	0.600744	0.765057	0.40471	0	2	276	Op0051f_1	MET-EN-Methane	Q1LS18 Methylenetetrahydrofolate reductase	1471±854	636±536; (0.4; 0.6)	1125±0; (0.8; 0.4)	656±247; (0.4; 0.7)	623±522; (0.9; 0.0)	951±186; (1.5; 0.7)
173	CP000352	Rmet_0173		1	1	1	1	40.3405	0	12.0238	0	83.8351	0	1	1	1	0	40.3405	39.3405	12.0238	11.0238	6.97246	#DIV/0!	0.0831687	11.0238	0	1.25	120	Op0051f_1	NA	Q1LS17 TfoX-like protein	12±0	#DIV/0!	NF	NF	NF	40±0; (40.3; 39.3)
174	CP000352	Rmet_0174		1	1	58.7419	0	18.1617	0	1	1	23.0882	0	1	1	58.7419	57.7419	18.1617	17.1617	1	0	23.0882	22.0882	1	0	0	8	266	Op0051f_1	NA	Q1LS16 Putative uncharacterized protein	NF	23±0; (23.1; 22.1)	NF	NF	59±0; (58.7; 57.7)	18±0; (18.2; 17.2)
175	CP000352	Rmet_0175		1	1	1	1	1	1	1	1	1	1	1	1	1	0	1	0	1	0	1	0	1	0	0	2	244	Op0052r_1	MET-COF-C1	Q1LS15 5-formyltetrahydrofolate cyclo-ligase	NF	NF	NF	NF	NF	NF
176	CP000352	Rmet_0176		368.605	26.1785	600.203	111.245	486.052	129.752	465.917	295.551	638.908	306.873	585.52	171.556	1.62831	1.68529	1.31862	0.7532	1.264	0.302464	1.37129	0.28716	1.25671	0.256052	0	1.25	655	Op0053f_1	NA	Q1LS14 Lytic transglycosylase, catalytic	466±296	639±307; (1.4; 0.3)	586±172; (1.3; 0.3)	369±26; (0.8; 0.3)	600±111; (1.6; 1.7)	486±130; (1.3; 0.8)
177	CP000352	Rmet_0177		1	1	17.8882	11.5719	25.2874	0	11.5392	0	30.7164	0	1	1	17.8882	1.34333	25.2874	24.2874	11.5392	10.5392	2.66192	#DIV/0!	0.0866612	10.5392	0	4.75	340	Op0053f_1	MET-EN-OxPhos	Q1LS13 NAD-dependent epimerase/dehydratase	12±0	#DIV/0!	NF	NF	18±12; (17.9; 1.3)	25±0; (25.3; 24.3)
178	CP000352	Rmet_0178	gst	628.532	103.256	1002.42	434.249	654.692	161.226	519.428	309.659	676.886	141.54	999.063	118.292	1.59486	0.695596	1.04162	0.0989132	0.826416	0.264227	1.30314	0.348976	1.92339	1.12077	0	1.25	229	Op0053f_2	MET-OAA-GSH	Q1LS12 Glutathione S-transferase-like protein	519±310	677±142; (1.3; 0.3)	999±118; (1.9; 1.1)	629±103; (1.2; 0.3)	1002±434; (1.6; 0.7)	655±161; (1.0; 0.1)
179	CP000352	Rmet_0179	cca	82.7668	48.1783	161.028	0	140.545	62.7233	141.917	82.5638	68.0174	0	226.563	0	1.94556	1.62441	1.69809	0.520988	1.71466	0.452417	0.479277	0.895056	1.59645	1.02523	0	8.5	414	Op0053f_2	GIP-TL-Ass	Q1LS11 Multifunctional CCA protein	142±83	68±0; (0.5; 0.9)	227±0; (1.6; 1.0)	83±48; (0.6; 0.5)	161±0; (1.9; 1.6)	141±63; (1.7; 0.5)
180	CP000352	Rmet_0180		1	1	1	1	1	1	1	1	1	1	1	1	1	0	1	0	1	0	1	0	1	0	0	0	64	Op0054r_1	NA	Q1LS10 Putative membrane protein	NF	NF	NF	NF	NF	NF
181	CP000352	Rmet_0181		185.318	30.8846	195.069	36.4622	189.779	19.7249	184.121	123.047	117.134	73.5068	177.872	102.845	1.05262	0.144795	1.02407	0.0881458	0.993542	0.00777466	0.636179	0.340807	0.966061	0.0276633	0	4.75	398	Op0054r_1	NA	Q1LS09 Putative uncharacterized protein	184±123	117±74; (0.6; 0.3)	178±103; (1.0; 0.0)	185±31; (1.0; 0.0)	195±36; (1.1; 0.1)	190±20; (1.0; 0.1)
182	CP000352	Rmet_0182		511.516	130.556	560.035	63.3252	561.559	133.471	713.329	232.318	362.486	83.065	465.898	101.766	1.09485	0.250251	1.09783	0.189538	1.39454	0.556151	0.508162	1.11243	0.653133	0.740625	0	2.75	266	Op0055f_1	NA	Q1LS08 Short-chain dehydrogenase/reductase SDR	713±232	362±83; (0.5; 1.1)	466±102; (0.7; 0.7)	512±131; (0.7; 0.6)	560±63; (1.1; 0.3)	562±133; (1.1; 0.2)
183	CP000352	Rmet_0183	folB	1108.47	358.726	1008.28	447.776	1562.65	511.356	1434.96	843.457	1002.8	182.77	1540.44	281.97	0.909618	0.124223	1.40974	0.522	1.29454	0.271582	0.698834	0.421117	1.07351	0.0937261	0	2	132	Op0055f_1	MET-COF-Folate	Q1LS07 Dihydroneopterin aldolase	1435±843	1003±183; (0.7; 0.4)	1540±282; (1.1; 0.1)	1108±359; (0.8; 0.3)	1008±448; (0.9; 0.1)	1563±511; (1.4; 0.5)
184	CP000352	Rmet_0184		162.145	100.13	67.3212	53.1288	43.6813	0	1	1	118.225	0	187.231	109.602	0.415192	0.618715	0.269397	1.1831	0.00616733	1.59344	118.225	117.225	187.231	1.6838	0	4	314	Op0055f_1	NA	Q1LS06 tRNA 2-thiocytidine biosynthesis protein ttcA	NF	118±0; (118.2; 117.2)	187±110; (187.2; 1.7)	162±100; (162.1; 1.6)	67±53; (0.4; 0.6)	44±0; (0.3; 1.2)
185	CP000352	Rmet_0185		44.4916	25.9753	74.0036	41.3248	98.7176	78.2842	46.4765	27.3601	37.7788	22.3011	94.7095	78.599	1.66332	0.438513	2.21879	0.520106	1.04461	0.0372142	0.812858	0.17514	2.0378	0.455205	0	2.75	359	Op0056r_1	NA	Q1LS05 Putative uncharacterized protein	46±27	38±22; (0.8; 0.2)	95±79; (2.0; 0.5)	44±26; (1.0; 0.0)	74±41; (1.7; 0.4)	99±78; (2.2; 0.5)
186	CP000352	Rmet_0186	glmU	775.199	217.487	742.17	404.134	822.177	310.985	800.266	159.698	997.194	321.486	1029.47	353.305	0.957392	0.0531343	1.0606	0.0888944	1.03234	0.0664569	1.24608	0.409258	1.28641	0.44679	0	6.5	454	Op0057f_1	MET-CAH-AminSug	Q1LS04 Bifunctional protein glmU	800±160	997±321; (1.2; 0.4)	1029±353; (1.3; 0.4)	775±217; (1.0; 0.1)	742±404; (1.0; 0.1)	822±311; (1.1; 0.1)
187	CP000352	Rmet_0187	glmS	2232.79	881.273	728.316	483.494	2605.52	1376.79	1125.29	635.347	1973.94	2146.79	541.362	467.224	0.326191	1.10237	1.16693	0.165066	0.503984	0.730241	1.75417	0.305036	0.481087	0.529606	0	6.5	612	Op0057f_1	MET-CAH-AminSug	Q1LS03 Glutamine--fructose-6-phosphate transaminase	1125±635	1974±2147; (1.8; 0.3)	541±467; (0.5; 0.5)	2233±881; (2.0; 0.7)	728±483; (0.3; 1.1)	2606±1377; (1.2; 0.2)
188	CP000352	Rmet_0188		1	1	1	1	1	1	1	1	1	1	1	1	1	0	1	0	1	0	1	0	1	0	0	0	222	Op0057f_1	NA	Q1LS02 Pilus assembly protein	NF	NF	NF	NF	NF	NF
189	CP000352	Rmet_0189		1	1	1	1	1	1	90.6816	0	37.73	0	137.375	79.3354	1	0	1	0	90.6816	89.6816	0.416072	#DIV/0!	1.51491	0.588554	0	0.5	180	Op0057f_1	GIP-PTL-T2S	Q1LS01 Type-4 fimbrial biogenesis pilV transmembrane protein	91±0	#DIV/0!	137±79; (1.5; 0.6)	NF	NF	NF
190	CP000352	Rmet_0190		1	1	1	1	1	1	1	1	41.301	0	73.428	0	1	0	1	0	1	0	41.301	40.301	73.428	72.428	0	0.5	242	Op0057f_1	GIP-PTL-T2S	Q1LS00 Type-4 fimbrial biogenesis transmembrane protein	NF	41±0; (41.3; 40.3)	73±0; (73.4; 72.4)	NF	NF	NF
191	CP000352	Rmet_0191		1	1	1	1	1	1	1	1	1	1	1	1	1	0	1	0	1	0	1	0	1	0	0	0.5	198	Op0057f_1	GIP-PTL-T2S	Q1LRZ9 Putative type-4 fimbrial biogenesis transmembrane protein	NF	NF	NF	NF	NF	NF
192	CP000352	Rmet_0192		284.559	70.7472	210.767	63.8055	281.939	124.232	560.142	129.059	300.672	13.9176	446.151	99.809	0.74068	0.548423	0.990792	0.0134384	1.96846	1.37925	0.536779	1.81477	0.796497	0.498063	0	2.75	1127	Op0057f_1	GIP-PTL-T2S	Q1LRZ8 Putative type-4 fimbrial biogenesis pily1-related protein	560±129	301±14; (0.5; 1.8)	446±100; (0.8; 0.5)	285±71; (0.5; 1.4)	211±64; (0.7; 0.5)	282±124; (1.0; 0.0)
193	CP000352	Rmet_0193		1	1	1	1	1	1	1	1	1	1	1	1	1	0	1	0	1	0	1	0	1	0	0	0	147	Op0057f_1	GIP-PTL-T2S	Q1LRZ7 Pilus assembly protein PilE	NF	NF	NF	NF	NF	NF
194	CP000353	Rmet_4467	ubiG	629.474	0	1	1	708.469	0	1	1	518.942	0	744.307	0	0.00158863	628.474	1.12549	#DIV/0!	0.00158863	628.474	518.942	517.942	744.307	743.307	1	1.25	198	Op1274f_2	NA	Q1LEU4 3-demethylubiquinone-9 3-methyltransferase	NF	519±0; (518.9; 517.9)	744±0; (744.3; 743.3)	629±0; (629.5; 628.5)	NF	#DIV/0!
195	CP000352	Rmet_0195	bfr	1	1	45.0239	28.3817	1	1	77.0701	0	21.836	0	25.4938	17.6272	45.0239	1.49835	1	0	77.0701	76.0701	0.283327	#DIV/0!	0.330787	2.92595	0	3.75	158	Op0057f_1	NA	Q1LRZ5 Bacterioferritin	77±0	#DIV/0!	25±18; (0.3; 2.9)	NF	45±28; (45.0; 1.5)	NF
196	CP000352	Rmet_0196		1	1	132.594	0	125.889	0	88.2352	0	86.4744	0	85.1372	0	132.594	131.594	125.889	124.889	88.2352	87.2352	0.980044	#DIV/0!	0.964889	#DIV/0!	0	2.75	147	Op0057f_2	MET-AA-Urea	Q1LRZ4 GCN5-related N-acetyltransferase	88±0	#DIV/0!	#DIV/0!	NF	133±0; (132.6; 131.6)	126±0; (125.9; 124.9)
197	CP000352	Rmet_0197	qor	985.127	187.2	886.053	404.595	1073.78	251.5	1103.78	452.796	828.418	187.374	797.617	190.083	0.89943	0.167413	1.08999	0.20207	1.12045	0.1854	0.750526	0.430143	0.722622	0.476241	1	1.75	327	Op0057f_3	NA	Q1LRZ3 Alcohol dehydrogenase, zinc-binding	1104±453	828±187; (0.8; 0.4)	798±190; (0.7; 0.5)	985±187; (0.9; 0.2)	886±405; (0.9; 0.2)	1074±252; (1.1; 0.2)
198	CP000352	Rmet_0198	dmeF	503.364	0	89.4094	0	1	1	220.601	128.504	1	1	1	1	0.177624	#DIV/0!	0.00198663	502.364	0.438254	2.20041	0.00453306	1.69571	0.00453306	1.69571	0	17.5	382	Op0058r_2	EIP-TRA-Ion	Q1LRZ2 Cation diffusion facilitator family transporter	221±129	NF	NF	503±0; (2.3; 2.2)	#DIV/0!	NF
199	CP000352	Rmet_0199		1	1	1	1	1	1	1	1	1	1	1	1	1	0	1	0	1	0	1	0	1	0	0	3.25	308	Op0058r_1	NA	Q1LRZ1 Transcriptional regulator, LysR family	NF	NF	NF	NF	NF	NF
200	CP000352	Rmet_0200	leuC	1	1	1	1	1	1	1	1	1	1	1	1	1	0	1	0	1	0	1	0	1	0	0	6.5	493	Op0059f_1	MET-AA-ValLeuIle	Q1LRZ0 3-isopropylmalate dehydratase, large subunit	NF	NF	NF	NF	NF	NF
201	CP000352	Rmet_0201	leuD	1	1	1	1	1	1	1	1	1	1	1	1	1	0	1	0	1	0	1	0	1	0	0	1.75	217	Op0059f_1	MET-AA-ValLeuIle	Q1LKH6 3-isopropylmalate dehydratase, small subunit	NF	NF	NF	NF	NF	NF
202	CP000352	Rmet_0202	dehH1	115.923	0	232.349	0	177.58	137.797	244.38	142.247	101.722	58.9833	64.9243	37.7922	2.00434	#DIV/0!	1.53188	0.447449	2.10813	0.903059	0.416244	0.70893	0.26567	0.996759	0	6	292	Op0059f_2	MET-XEN-Hex	Q1LRY8 Alpha/beta hydrolase fold	244±142	102±59; (0.4; 0.7)	65±38; (0.3; 1.0)	116±0; (0.5; 0.9)	#DIV/0!	178±138; (1.5; 0.4)
203	CP000352	Rmet_0203		46.1435	0	190.363	135.112	1	1	1	1	1	1	97.386	19.3935	4.12545	1.06741	0.0216715	45.1435	0.0216715	45.1435	1	0	97.386	4.72632	0	1.25	226	Op0059f_3	NA	Q1LRY7 Putative signal peptide protein	NF	NF	97±19; (97.4; 4.7)	46±0; (46.1; 45.1)	190±135; (4.1; 1.1)	NF
204	CP000352	Rmet_0204		26.7644	0	1	1	31.0659	18.0393	39.0895	0	1	1	35.7237	20.6352	0.037363	25.7644	1.16072	0.238452	1.4605	#DIV/0!	0.0255823	38.0895	0.913894	0.163112	0	5	481	Op0060r_1	NA	Q1LRY6 Transcriptional regulator, GntR family	39±0	NF	36±21; (0.9; 0.2)	#DIV/0!	NF	31±18; (1.2; 0.2)
205	CP000352	Rmet_0205	aptA	128.521	47.2554	116.5	27.8741	172.542	123.591	83.7826	0	95.4444	57.9967	90.8241	35.9628	0.906465	0.160007	1.34252	0.257664	0.651897	0.946741	1.13919	0.201077	1.08404	0.195798	0	4.5	443	Op0061f_1	MET-CAH-Prop	Q1LRY5 Aminotransferase	84±0	95±58; (1.1; 0.2)	91±36; (1.1; 0.2)	129±47; (1.5; 0.9)	116±28; (0.9; 0.2)	173±124; (1.3; 0.3)
206	CP000352	Rmet_0206	mmsA	458.129	91.0067	368.315	18.1692	723	123.928	318.019	98.9262	325.021	100.117	334.146	26.3086	0.803955	0.822654	1.57816	1.23233	0.69417	0.737678	1.02202	0.0351784	1.05071	0.128769	0	7	505	Op0061f_2	MET-CAH-Prop	Q1LRY4 Methylmalonate-semialdehyde dehydrogenase (Acylating)	318±99	325±100; (1.0; 0.0)	334±26; (1.1; 0.1)	458±91; (1.4; 0.7)	368±18; (0.8; 0.8)	723±124; (1.6; 1.2)
207	CP000352	Rmet_0207		1	1	1	1	1	1	1	1	1	1	1	1	1	0	1	0	1	0	1	0	1	0	0	2.5	469	Op0061f_2	EIP-TRA-Ion	Q1LRY3 Amino acid permease-associated region	NF	NF	NF	NF	NF	NF
208	CP000352	Rmet_0208		76.4947	45.4459	28.5684	0	46.4413	19.5577	24.5062	15.6465	90.5964	0	33.4447	0	0.373468	1.05458	0.607117	0.462335	0.320365	0.850981	3.69687	4.22396	1.36474	0.571273	0	5.75	466	Op0062r_1	NA	Q1LRY2 Transcriptional regulator, GntR family	25±16	91±0; (3.7; 4.2)	33±0; (1.4; 0.6)	76±45; (3.1; 0.9)	29±0; (0.4; 1.1)	46±20; (0.6; 0.5)
209	CP000352	Rmet_0209		1	1	1	1	1	1	1	1	1	1	1	1	1	0	1	0	1	0	1	0	1	0	0	1.25	112	Op0063f_1	NA	Q1LRY1 Putative uncharacterized protein	NF	NF	NF	NF	NF	NF
210	CP000352	Rmet_0210	sbm	127.714	50.2098	83.409	0	191.63	120.631	140.708	44.9276	146.556	96.4146	162.259	97.157	0.653094	0.88239	1.50046	0.374125	1.10174	0.136582	1.04157	0.0413798	1.15316	0.151676	0	11.25	1093	Op0063f_2	NA	Q1LRY0 Methylmalonyl-CoA mutase	141±45	147±96; (1.0; 0.0)	162±97; (1.2; 0.2)	128±50; (0.9; 0.1)	83±0; (0.7; 0.9)	192±121; (1.5; 0.4)
211	CP000352	Rmet_0211		237.078	186.709	279.523	101.774	272.699	226.599	134.678	93.4552	351.722	37.7597	486.894	86.4045	1.17903	0.14713	1.15025	0.0861831	0.568073	0.365502	2.61158	1.65411	3.61525	1.95828	0	2.25	145	Op0063f_3	EIP-TRA-ABC	Q1LRX9 Histidine triad (HIT) protein	135±93	352±38; (2.6; 1.7)	487±86; (3.6; 2.0)	237±187; (1.8; 0.4)	280±102; (1.2; 0.1)	273±227; (1.2; 0.1)
212	CP000352	Rmet_0212	hbdA	696.042	42.2974	867.986	192.993	1089.43	447.095	1129.84	540.802	602.497	131.249	967.091	290.762	1.24703	0.730776	1.56518	0.803832	1.62323	0.743949	0.53326	0.784674	0.855955	0.195712	0	2	284	Op0063f_3	MET-CAH-But	Q1LRX8 3-hydroxyacyl-CoA dehydrogenase	1130±541	602±131; (0.5; 0.8)	967±291; (0.9; 0.2)	696±42; (0.6; 0.7)	868±193; (1.2; 0.7)	1089±447; (1.6; 0.8)
213	CP000352	Rmet_0213	crp1	1	1	192.867	0	1	1	134.331	0	1	1	1	1	192.867	191.867	1	0	134.331	133.331	0.00744429	133.331	0.00744429	133.331	0	2.5	259	Op0064r_1	NA	Q1LRX7 Cyclic nucleotide-binding protein	134±0	NF	NF	NF	193±0; (192.9; 191.9)	NF
214	CP000352	Rmet_0214		1	1	1	1	1	1	1	1	1	1	1	1	1	0	1	0	1	0	1	0	1	0	0	6.75	654	Op0065f_1	MET-LIP-FAMet	Q1LRX6 AMP-dependent synthetase and ligase	NF	NF	NF	NF	NF	NF
215	CP000352	Rmet_0215	livG8	1	1	1	1	1	1	1	1	1	1	1	1	1	0	1	0	1	0	1	0	1	0	0	4.75	313	Op0065f_1	EIP-TRA-ABC	Q1LRX5 ABC transporter-related protein	NF	NF	NF	NF	NF	NF
216	CP000352	Rmet_0216		1	1	1	1	1	1	1	1	1	1	1	1	1	0	1	0	1	0	1	0	1	0	0	1.5	304	Op0065f_1	EIP-TRA-ABC	Q1LRX4 Inner-membrane translocator	NF	NF	NF	NF	NF	NF
217	CP000352	Rmet_0217		1	1	1	1	1	1	1	1	1	1	1	1	1	0	1	0	1	0	1	0	1	0	0	0.75	358	Op0065f_1	EIP-TRA-ABC	Q1LRX3 Inner-membrane translocator	NF	NF	NF	NF	NF	NF
218	CP000352	Rmet_0218		176.968	49.356	195.061	114.551	156.398	22.8676	240.43	242.737	84.6933	28.6646	174.251	103.099	1.10224	0.110389	0.883768	0.2848	1.35861	0.217267	0.352259	0.573822	0.724749	0.191358	0	3.25	445	Op0065f_2	EIP-TRA-ABC	Q1LRX2 Putative branched-chain amino acid transport system substrate-binding protein	240±243	85±29; (0.4; 0.6)	174±103; (0.7; 0.2)	177±49; (0.7; 0.2)	195±115; (1.1; 0.1)	156±23; (0.9; 0.3)
219	CP000352	Rmet_0219	livF8	1	1	1	1	1	1	1	1	1	1	1	1	1	0	1	0	1	0	1	0	1	0	0	3	271	Op0065f_2	EIP-TRA-ABC	Q1LRX1 ABC transporter-related protein	NF	NF	NF	NF	NF	NF
220	CP000352	Rmet_0220	paaK	35.7638	0	1	1	1	1	39.6614	0	22.4236	0	20.5258	0	0.0279612	34.7638	0.0279612	34.7638	1.10898	#DIV/0!	0.565377	#DIV/0!	0.517527	#DIV/0!	0	6.25	420	Op0065f_2	MET-AA-Tyr	Q1LRX0 Putative phenylacetate-CoA ligase	40±0	#DIV/0!	#DIV/0!	#DIV/0!	NF	NF
221	CP000352	Rmet_0221		1	1	1	1	1	1	1	1	1	1	1	1	1	0	1	0	1	0	1	0	1	0	0	2.25	150	Op0066r_1	NA	Q1LRW9 Putative uncharacterized protein	NF	NF	NF	NF	NF	NF
222	CP000352	Rmet_0222	nppD	581.662	418.958	632.629	443.813	1096.46	52.9193	1101.87	0	824.96	625.322	783.236	297.972	1.08762	0.0590734	1.88505	1.09096	1.89434	1.24167	0.748693	0.442823	0.710826	1.06933	0	3.25	325	Op0066r_1	MET-EN-Nitrog	Q1LRW8 2-nitropropane dioxygenase, NPD	1102±0	825±625; (0.7; 0.4)	783±298; (0.7; 1.1)	582±419; (0.5; 1.2)	633±444; (1.1; 0.1)	1096±53; (1.9; 1.1)
223	CP000352	Rmet_0223		388.771	153.501	361.773	88.6499	427.771	80.5008	561.607	269.816	369.433	229.708	461.907	154.921	0.930557	0.11149	1.10032	0.166666	1.44457	0.408289	0.657815	0.384713	0.822474	0.234733	0	3	397	Op0066r_1	NA	Q1LRW7 SAM-dependent methyltransferase	562±270	369±230; (0.7; 0.4)	462±155; (0.8; 0.2)	389±154; (0.7; 0.4)	362±89; (0.9; 0.1)	428±81; (1.1; 0.2)
224	CP000352	Rmet_0224		1	1	1	1	1	1	1	1	408.165	395.033	413.416	0	1	0	1	0	1	0	408.165	1.02811	413.416	412.416	0	0.5	102	Op0066r_1	NA	Q1LRW6 Putative uncharacterized protein	NF	408±395; (408.2; 1.0)	413±0; (413.4; 412.4)	NF	NF	NF
225	CP000352	Rmet_0225	dac	1816.2	616.098	2368.33	1402.24	1654.97	351.262	2543.8	1100.45	1879.92	356.255	2558.56	505.103	1.304	0.273556	0.911222	0.16668	1.40061	0.423871	0.739021	0.455738	1.0058	0.00919053	0	0.5	397	Op0066r_1	NA	Q1LRW5 Penicillin-binding protein 6. Serine peptidase. MEROPS family S11	2544±1100	1880±356; (0.7; 0.5)	2559±505; (1.0; 0.0)	1816±616; (0.7; 0.4)	2368±1402; (1.3; 0.3)	1655±351; (0.9; 0.2)
226	CP000352	Rmet_0226		712.045	0	1141.6	544.074	752.95	227.826	766.787	0	1319.81	0	785.449	102.373	1.60327	0.789513	1.05745	0.179545	1.07688	#DIV/0!	1.72122	#DIV/0!	1.02434	0.182297	0	2.75	214	Op0066r_1	NA	Q1LRW4 Putative transmembrane protein	767±0	#DIV/0!	785±102; (1.0; 0.2)	#DIV/0!	1142±544; (1.6; 0.8)	753±228; (1.1; 0.2)
227	CP000352	Rmet_0227		1	1	1	1	1	1	1	1	1	1	1	1	1	0	1	0	1	0	1	0	1	0	0	3.5	134	Op0066r_1	NA	Q1LRW3 Ferredoxin-like protein	NF	NF	NF	NF	NF	NF
228	CP000352	Rmet_0228	dctA	1	1	1	1	1	1	1	1	1	1	1	1	1	0	1	0	1	0	1	0	1	0	0	3.5	429	Op0067f_1	NA	Q1LRW2 C4-dicarboxylate transport protein 1	NF	NF	NF	NF	NF	NF
229	CP000352	Rmet_0229	dctB	1	1	1	1	36.2736	0	21.0435	0	51.8331	0	1	1	1	0	36.2736	35.2736	21.0435	20.0435	2.46314	#DIV/0!	0.0475206	20.0435	0	3.5	668	Op0067f_1	NA	Q1LRW1 Sensor protein	21±0	#DIV/0!	NF	NF	NF	36±0; (36.3; 35.3)
230	CP000352	Rmet_0230	dctD	151.741	68.3436	88.0111	48.1456	125.549	74.1777	133.099	66.8891	264.658	191.736	145.891	34.2108	0.580007	0.547092	0.827387	0.18378	0.877144	0.137854	1.98843	0.508687	1.09611	0.126529	0	3.5	444	Op0067f_1	NA	Q1LRW0 Two component, sigma54 specific, transcriptional regulator, Fis family	133±67	265±192; (2.0; 0.5)	146±34; (1.1; 0.1)	152±68; (1.1; 0.1)	88±48; (0.6; 0.5)	126±74; (0.8; 0.2)
231	CP000352	Rmet_0231	hutH	156.544	0	1	1	77.7771	98.8072	19.9263	0	13.9303	0	15.4961	0	0.00638799	155.544	0.49684	0.797174	0.127289	#DIV/0!	0.699093	#DIV/0!	0.777671	#DIV/0!	0	7.5	533	Op0067f_1	MET-EN-Nitrog	Q1LRV9 Histidine ammonia-lyase	20±0	#DIV/0!	#DIV/0!	#DIV/0!	NF	78±99; (0.5; 0.8)
232	CP000352	Rmet_0232		16.3162	0	24.6906	0	35.5409	20.541	22.9425	0	1	1	28.2849	0	1.51326	#DIV/0!	2.17826	0.93592	1.40612	#DIV/0!	0.0435872	21.9425	1.23286	#DIV/0!	0	6.75	702	Op0068r_2	GIP-REP-Recomb	Q1LRV8 UvrD/REP helicase	23±0	NF	#DIV/0!	#DIV/0!	#DIV/0!	36±21; (2.2; 0.9)
233	CP000352	Rmet_0233		796.574	464.072	73.0661	0	837.016	492.116	1431.54	576.173	543.583	258.448	914.639	42.6267	0.0917255	1.55904	1.05077	0.042295	1.79712	0.610399	0.379719	1.0639	0.63892	0.835326	0	1.5	179	Op0068r_2	NA	Q1LRV7 Thioredoxin-like protein	1432±576	544±258; (0.4; 1.1)	915±43; (0.6; 0.8)	797±464; (0.6; 0.6)	73±0; (0.1; 1.6)	837±492; (1.1; 0.0)
234	CP000352	Rmet_0234		15.2617	0	1	1	1	1	1	1	1	1	58.8314	48.4154	0.0655237	14.2617	0.0655237	14.2617	0.0655237	14.2617	1	0	58.8314	1.17031	0	0.75	165	Op0068r_1	NA	Q1LRV6 Putative uncharacterized protein	NF	NF	59±48; (58.8; 1.2)	15±0; (15.3; 14.3)	NF	NF
235	CP000352	Rmet_0235		1	1	1	1	132.7	105.482	202.743	0	157.57	0	1	1	1	0	132.7	1.23683	202.743	201.743	0.777192	#DIV/0!	0.00493235	201.743	0	1	229	Op0069f_1	NA	Q1LRV5 Putative uncharacterized protein	203±0	#DIV/0!	NF	NF	NF	133±105; (132.7; 1.2)
236	CP000352	Rmet_0236	rhtB	1	1	1	1	1	1	1	1	1	1	1	1	1	0	1	0	1	0	1	0	1	0	0	1.5	214	Op0069f_2	EIP-TRA-Ion	Q1LRV4 Lysine exporter protein (LYSE/YGGA)	NF	NF	NF	NF	NF	NF
237	CP000352	Rmet_0237		1	1	1	1	1	1	16.3834	0	1	1	1	1	1	0	1	0	16.3834	15.3834	0.0610375	15.3834	0.0610375	15.3834	0	5	512	Op0070r_1	GIP-PTL-Fold	Q1LRV3 Mg chelatase-related protein	16±0	NF	NF	NF	NF	NF
238	CP000352	Rmet_0238		86.9825	0	1	1	1	1	1	1	1	1	1	1	0.0114966	85.9825	0.0114966	85.9825	0.0114966	85.9825	1	0	1	0	0	0	85	Op0070r_1	NA	Q1LRV2 Putative uncharacterized protein	NF	NF	NF	87±0; (87.0; 86.0)	NF	NF
239	CP000352	Rmet_0239		1	1	1	1	1	1	1	1	1	1	1	1	1	0	1	0	1	0	1	0	1	0	0	0.75	266	Op0071f_1	NA	Q1LRV1 Putative uncharacterized protein	NF	NF	NF	NF	NF	NF
240	CP000352	Rmet_0240	glnK	14.1196	0	1	1	1	1	13.4444	0	22.2659	0	1	1	0.0708234	13.1196	0.0708234	13.1196	0.952176	#DIV/0!	1.65615	#DIV/0!	0.0743805	12.4444	0	0.5	112	Op0071f_2	NA	Q1LRV0 Nitrogen regulatory protein P-II (GlnB, GlnK)	13±0	#DIV/0!	NF	#DIV/0!	NF	NF
241	CP000352	Rmet_0241	amtB	1	1	1	1	1	1	1	1	1	1	1	1	1	0	1	0	1	0	1	0	1	0	0	0.75	510	Op0071f_2	EIP-TRA-Ion	Q1LRU9 Ammonium transporter	NF	NF	NF	NF	NF	NF
242	CP000352	Rmet_0242	gshA	3596.94	470.099	2887.31	1948.62	3058.94	962.67	2189.54	780.291	1262.31	595.373	978.845	669.907	0.802713	0.293391	0.850428	0.375498	0.608723	1.12557	0.57652	0.674021	0.447055	0.834847	0	3	431	Op0071f_3	MET-AA-GluGSH	Q1LRU8 Glutamate--cysteine ligase GshA	2190±780	1262±595; (0.6; 0.7)	979±670; (0.4; 0.8)	3597±470; (1.6; 1.1)	2887±1949; (0.8; 0.3)	3059±963; (0.9; 0.4)
243	CP000352	Rmet_0243	gshB	854.004	391.812	1013.68	607.413	965.288	483.652	686.457	422.33	1085.86	222.975	793.883	0	1.18698	0.159805	1.13031	0.127113	0.803809	0.205797	1.58184	0.618943	1.15649	0.254365	0	3.25	317	Op0071f_3	MET-AA-GluGSH	Q1LRU7 Glutathione synthase	686±422	1086±223; (1.6; 0.6)	794±0; (1.2; 0.3)	854±392; (1.2; 0.2)	1014±607; (1.2; 0.2)	965±484; (1.1; 0.1)
244	CP000352	Rmet_0244		101.119	14.6424	149.878	100.706	121.253	17.7781	93.9998	61.0502	117.717	21.3929	132.287	19.835	1.48219	0.42271	1.1991	0.621	0.929593	0.0940584	1.25231	0.287682	1.40731	0.473352	0	3.25	151	Op0071f_3	EIP-TRA-Pts	Q1LRU6 PTS system fructose subfamily IIA component	94±61	118±21; (1.3; 0.3)	132±20; (1.4; 0.5)	101±15; (1.1; 0.1)	150±101; (1.5; 0.4)	121±18; (1.2; 0.6)
245	CP000352	Rmet_0245	ptsH	254.74	0	303.524	189.034	125.558	0	1	1	547.957	221.029	1	1	1.19151	0.258073	0.492887	#DIV/0!	0.00392557	253.74	547.957	2.46345	1	0	0	0	89	Op0071f_3	NA	Q1LRU5 HPrNtr	NF	548±221; (548.0; 2.5)	NF	255±0; (254.7; 253.7)	304±189; (1.2; 0.3)	#DIV/0!
246	CP000352	Rmet_0246	ptsI	663.36	430.917	347.5	213.062	347.481	40.4426	417.275	186.357	455.827	439.314	202.77	59.5317	0.523848	0.490481	0.52382	0.670142	0.629032	0.398664	1.09239	0.0616175	0.485938	0.872366	0	9.5	585	Op0071f_3	EIP-TRA-Pts	Q1LRU4 Phosphoenolpyruvate--protein phosphotransferase	417±186	456±439; (1.1; 0.1)	203±60; (0.5; 0.9)	663±431; (1.6; 0.4)	347±213; (0.5; 0.5)	347±40; (0.5; 0.7)
247	CP000352	Rmet_0247	bfd	1	1	1	1	1	1	1	1	1	1	1	1	1	0	1	0	1	0	1	0	1	0	0	4	101	Op0071f_3	NA	Q1LRU3 BFD-like (2Fe-2S)-binding region	NF	NF	NF	NF	NF	NF
248	CP000352	Rmet_0248	bfr	13006	5947.1	18664.5	4608.68	9049.07	2206.39	14096.9	5105.63	14962.9	10786.9	7326.9	2007.93	1.43506	0.536053	0.695761	0.485305	1.08388	0.0986978	1.06143	0.0544891	0.519753	0.951701	0	3.5	159	Op0071f_4	NA	Q1LRU2 Bacterioferritin	14097±5106	14963±10787; (1.1; 0.1)	7327±2008; (0.5; 1.0)	13006±5947; (0.9; 0.1)	18664±4609; (1.4; 0.5)	9049±2206; (0.7; 0.5)
249	CP000352	Rmet_0249	moeB	127.719	23.1119	137.76	79.9599	110.397	29.2932	157.323	47.0395	106.862	64.6596	171.426	100.822	1.07862	0.0974221	0.864373	0.330541	1.23179	0.421999	0.679254	0.451755	1.08965	0.095382	0	4.25	250	Op0072r_1	NA	Q1LRU1 UBA/THIF-type NAD/FAD binding fold	157±47	107±65; (0.7; 0.5)	171±101; (1.1; 0.1)	128±23; (0.8; 0.4)	138±80; (1.1; 0.1)	110±29; (0.9; 0.3)
250	CP000352	Rmet_0250	ctpA	2814.27	812.638	3191.08	453.184	2612.37	846.861	2226.01	863.438	2807.84	878.602	2636.62	193.063	1.13389	0.297683	0.92826	0.121661	0.790972	0.350975	1.26138	0.333991	1.18446	0.388646	0	1.5	535	Op0072r_1	NA	Q1LRU0 Carboxyl-terminal protease	2226±863	2808±879; (1.3; 0.3)	2637±193; (1.2; 0.4)	2814±813; (1.3; 0.4)	3191±453; (1.1; 0.3)	2612±847; (0.9; 0.1)
251	CP000352	Rmet_0251	gpmA	1378.9	245.071	1454.25	859.119	1060.28	175.609	876.81	455.983	770.311	286.276	1570.39	303.499	1.05465	0.0682446	0.768934	0.757382	0.635878	0.716187	0.878537	0.14348	1.79102	0.913223	0	6	436	Op0072r_1	MET-CAH-FbP	Q1LRT9 Phosphoglycerate mutase	877±456	770±286; (0.9; 0.1)	1570±303; (1.8; 0.9)	1379±245; (1.6; 0.7)	1454±859; (1.1; 0.1)	1060±176; (0.8; 0.8)
252	CP000352	Rmet_0252	grxC	291.217	237.237	1	1	232.273	208.401	1	1	259.72	0	280.343	0	0.00343387	1.21818	0.797594	0.132268	0.00343387	1.21818	259.72	258.72	280.343	279.343	0	1.5	85	Op0073f_1	GIP-PTL-Fold	Q1LRT8 Glutaredoxin, GrxC	NF	260±0; (259.7; 258.7)	280±0; (280.3; 279.3)	291±237; (291.2; 1.2)	NF	232±208; (0.8; 0.1)
253	CP000352	Rmet_0253		1	1	1	1	1	1	1	1	1	1	1	1	1	0	1	0	1	0	1	0	1	0	0	6	571	Op0073f_2	GIP-REP-Recomb	Q1LRT7 RNA-directed DNA polymerase	NF	NF	NF	NF	NF	NF
254	CP000352	Rmet_0254	secB	1525.74	109.187	1360.04	365.919	1471.1	262.378	1661.72	413.561	1640.27	286.541	1359.68	59.9573	0.891397	0.348762	0.964192	0.147035	1.08913	0.260135	0.987091	0.0306393	0.818236	0.637866	0	1.25	172	Op0073f_2	GIP-PTL-Exp	Q1LRT6 Protein-export protein secB	1662±414	1640±287; (1.0; 0.0)	1360±60; (0.8; 0.6)	1526±109; (0.9; 0.3)	1360±366; (0.9; 0.3)	1471±262; (1.0; 0.1)
255	CP000352	Rmet_0255	gpsA	252.164	198.8	110.37	23.3258	275.007	129.64	194.016	16.7017	253.335	192.057	166.454	47.9641	0.437692	0.638348	1.09059	0.0695493	0.769406	0.269823	1.30574	0.284147	0.857936	0.426233	0	5.5	342	Op0073f_2	MET-LIP-GlycPLip	Q1LRT5 Glycerol-3-phosphate dehydrogenase [NAD(P)+]	194±17	253±192; (1.3; 0.3)	166±48; (0.9; 0.4)	252±199; (1.3; 0.3)	110±23; (0.4; 0.6)	275±130; (1.1; 0.1)
256	CP000352	Rmet_0256	bug	70.5377	65.4087	97.3097	48.935	83.0979	42.4521	35.2256	0	139.043	0	67.8094	0	1.37954	0.234136	1.17806	0.116448	0.499386	0.53987	3.94722	#DIV/0!	1.92501	#DIV/0!	0	2.5	327	Op0073f_2	NA	Q1LRT4 Uncharacterized protein UPF0065	35±0	#DIV/0!	#DIV/0!	71±65; (2.0; 0.5)	97±49; (1.4; 0.2)	83±42; (1.2; 0.1)
257	CP000352	Rmet_0257	yibK	149.309	0	72.9303	63.7947	98.8391	60.904	34.3317	0	94.706	55.617	184.702	0	0.488452	1.19726	0.661976	0.828682	0.229937	#DIV/0!	2.75856	1.08554	5.37993	#DIV/0!	0	0.75	156	Op0074r_1	GIP-TL-Ass	Q1LRT3 RNA methyltransferase TrmH, group 2	34±0	95±56; (2.8; 1.1)	#DIV/0!	#DIV/0!	73±64; (0.5; 1.2)	99±61; (0.7; 0.8)
258	CP000352	Rmet_0258	gntX	1	1	1	1	1	1	1	1	1	1	1	1	1	0	1	0	1	0	1	0	1	0	0	5	279	Op0074r_1	NA	Q1LRT2 Amidophosphoribosyltransferases-like protein	NF	NF	NF	NF	NF	NF
259	CP000352	Rmet_0259		218.758	84.3801	182.64	149.121	168.136	41.3587	149.466	37.3238	117.684	29.2208	208.316	50.7676	0.834894	0.154681	0.768595	0.402594	0.683249	0.569347	0.787364	0.477602	1.39374	0.668058	0	3.75	300	Op0075f_1	NA	Q1LRT1 Methyltransferase type 11	149±37	118±29; (0.8; 0.5)	208±51; (1.4; 0.7)	219±84; (1.5; 0.6)	183±149; (0.8; 0.2)	168±41; (0.8; 0.4)
260	CP000352	Rmet_0260		1	1	1	1	1	1	1	1	1	1	1	1	1	0	1	0	1	0	1	0	1	0	0	0.5	171	Op0075f_2	NA	Q1LRT0 Putative transmembrane protein	NF	NF	NF	NF	NF	NF
261	CP000352	Rmet_0261	coxB	2349.82	288.396	1769.78	868.64	2425.06	720.914	3006.68	2014.19	2488.15	1589.47	1228.76	1254.62	0.753155	0.501317	1.03202	0.0745418	1.27953	0.285267	0.827542	0.143888	0.408678	0.543903	0	3.5	422	Op0075f_2	MET-EN-OxPhos	Q1LRS9 Cytochrome c oxidase subunit 2	3007±2014	2488±1589; (0.8; 0.1)	1229±1255; (0.4; 0.5)	2350±288; (0.8; 0.3)	1770±869; (0.8; 0.5)	2425±721; (1.0; 0.1)
262	CP000352	Rmet_0262	coxA	932.092	0	986.921	0	408.947	0	1005.13	647.756	983.683	0	1	1	1.05882	#DIV/0!	0.438741	#DIV/0!	1.07836	0.112753	0.978664	0.0331081	0.000994897	1.54778	0	6.75	536	Op0075f_2	MET-EN-OxPhos	Q1LRS8 Cytochrome c oxidase, subunit I	1005±648	984±0; (1.0; 0.0)	NF	932±0; (0.9; 0.1)	#DIV/0!	#DIV/0!
263	CP000352	Rmet_0263	ctaG	1	1	1	1	11.1423	0	1	1	1	1	1	1	1	0	11.1423	10.1423	1	0	1	0	1	0	0	1.75	198	Op0075f_2	MET-EN-OxPhos	Q1LRS7 Cytochrome c oxidase assembly protein CtaG/Cox11	NF	NF	NF	NF	NF	11±0; (11.1; 10.1)
264	CP000352	Rmet_0264		55.9154	0	1	1	1	1	1	1	98.1114	0	1	1	0.0178842	54.9154	0.0178842	54.9154	0.0178842	54.9154	98.1114	97.1114	1	0	0	1.25	75	Op0075f_2	NA	Q1LRS6 Putative transmembrane protein	NF	98±0; (98.1; 97.1)	NF	56±0; (55.9; 54.9)	NF	NF
265	CP000352	Rmet_0265	coxC	879.847	0	581.049	0	194.478	0	291.377	211.482	420.506	276.092	537.371	513.959	0.660397	#DIV/0!	0.221036	#DIV/0!	0.331167	2.7826	1.44317	0.26484	1.84425	0.339096	0	3.5	286	Op0075f_3	MET-EN-OxPhos	Q1LRS5 Cytochrome c oxidase, subunit III	291±211	421±276; (1.4; 0.3)	537±514; (1.8; 0.3)	880±0; (3.0; 2.8)	#DIV/0!	#DIV/0!
266	CP000352	Rmet_0266		1	1	1	1	1	1	1	1	1	1	1	1	1	0	1	0	1	0	1	0	1	0	0	0	69	Op0076r_1	NA	Q1LRS4 Putative transmembrane protein	NF	NF	NF	NF	NF	NF
267	CP000352	Rmet_0267		119.616	13.9257	170.632	110.507	115.048	47.7926	124.047	21.8405	103.544	63.8719	128.642	34.4406	1.42649	0.409984	0.961811	0.0740148	1.03704	0.123866	0.83472	0.239201	1.03704	0.0816454	0	1.75	272	Op0077f_1	NA	Q1LRS3 Putative uncharacterized protein	124±22	104±64; (0.8; 0.2)	129±34; (1.0; 0.1)	120±14; (1.0; 0.1)	171±111; (1.4; 0.4)	115±48; (1.0; 0.1)
268	CP000352	Rmet_0268		162.652	102.78	387.956	406.364	163.928	0	245.004	151.68	170.862	35.7322	295.363	65.378	2.3852	0.442516	1.00785	0.0124186	1.50631	0.323637	0.697384	0.395611	1.20554	0.232008	0	1	225	Op0077f_1	NA	Q1LRS2 Putative transmembrane protein	245±152	171±36; (0.7; 0.4)	295±65; (1.2; 0.2)	163±103; (0.7; 0.3)	388±406; (2.4; 0.4)	164±0; (1.0; 0.0)
269	CP000352	Rmet_0269	ctaA	108.144	69.6309	556.152	516.588	1	1	136.708	0	1	1	522.905	314.964	5.14271	0.764234	0.00924695	1.51695	1.26414	0.41023	0.00731484	135.708	3.82496	1.22616	0	4.75	367	Op0077f_1	MET-EN-OxPhos	Q1LRS1 Cytochrome oxidase assembly	137±0	NF	523±315; (3.8; 1.2)	108±70; (0.8; 0.4)	556±517; (5.1; 0.8)	NF
270	CP000352	Rmet_0270	ctaB	1	1	1	1	1	1	1	1	1	1	1	1	1	0	1	0	1	0	1	0	1	0	0	1	312	Op0077f_1	MET-EN-OxPhos	Q1LRS0 Protoheme IX farnesyltransferase	NF	NF	NF	NF	NF	NF
271	CP000352	Rmet_0271	sco2	2525.66	1551.17	2541.74	2533.44	2521.16	0	3894.86	1256.27	1826.07	525.746	4829.59	1063.76	1.00637	0.00393604	0.998218	0.00290108	1.54212	0.487705	0.46884	1.16093	1.23999	0.402893	0	1.75	204	Op0077f_2	NA	Q1LRR9 Electron transport protein SCO1/SenC	3895±1256	1826±526; (0.5; 1.2)	4830±1064; (1.2; 0.4)	2526±1551; (0.6; 0.5)	2542±2533; (1.0; 0.0)	2521±0; (1.0; 0.0)
272	CP000352	Rmet_0272	rpoH	1	1	1	1	1	1	1	1	1	1	1	1	1	0	1	0	1	0	rsqA	0	1	0	0	2.75	311	Op0078r_1	GIP-TK-RNAP	Q1LRR8 RNA polymerase sigma factor	NF	NF	NF	NF	NF	NF
273	CP000352	Rmet_0273		216.759	18.6023	999.789	0	669.922	380.583	956.926	553.334	545.748	530.206	885.659	0	4.61245	42.0932	3.09063	1.13522	4.4147	1.29414	0.570314	0.379477	0.925525	0.128796	0	4.5	291	Op0079f_1	NA	Q1LRR7 Pirin-like protein	957±553	546±530; (0.6; 0.4)	886±0; (0.9; 0.1)	217±19; (0.2; 1.3)	1000±0; (4.6; 42.1)	670±381; (3.1; 1.1)
274	CP000352	Rmet_0274		392.751	139.669	473.465	0	381.357	113.515	284.556	0	284.781	215.27	232.434	48.0133	1.20551	0.577889	0.970988	0.0450047	0.724518	0.774657	1.00079	0.00104885	0.816831	1.08557	0	5.25	329	Op0080r_3	MET-AA-PheTyrTrp	Q1LRR6 Glycosyl transferase, family 3	285±0	285±215; (1.0; 0.0)	232±48; (0.8; 1.1)	393±140; (1.4; 0.8)	473±0; (1.2; 0.6)	381±114; (1.0; 0.0)
275	CP000352	Rmet_0275	nasD	1	1	1	1	1	1	1	1	1	1	1	1	1	0	1	0	1	0	1	0	1	0	0	4	267	Op0080r_2	EIP-TRA-ABC	Q1LRR5 Nitrate transport ATP-binding subunits C and D	NF	NF	NF	NF	NF	NF
276	CP000352	Rmet_0276	nasE	1	1	1	1	1	1	1	1	1	1	1	1	1	0	1	0	1	0	1	0	1	0	0	0	303	Op0080r_1	EIP-TRA-ABC	Q1LRR4 Nitrate transport permease	NF	NF	NF	NF	NF	NF
277	CP000352	Rmet_0277	nasF	1	1	1	1	1	1	1	1	1	1	1	1	1	0	1	0	1	0	1	0	1	0	0	3	434	Op0080r_1	EIP-TRA-ABC	Q1LRR3 Putative nitrate transporter protein	NF	NF	NF	NF	NF	NF
278	CP000352	Rmet_0278		1	1	1	1	1	1	1	1	1	1	1	1	1	0	1	0	1	0	1	0	1	0	0	1.5	219	Op0080r_1	NA	Q1LRR2 Response regulator receiver (CheY-like) and ANTAR domain protein	NF	NF	NF	NF	NF	NF
279	CP000352	Rmet_0279		3547.77	1746.46	3846.03	1981.42	3981.72	1940.94	4399.21	1981.72	4485.82	155.843	5293.73	1038.69	1.08407	0.0800088	1.12232	0.117685	1.24	0.228381	1.01969	0.0405157	1.20334	0.296158	0	3.25	266	Op0081f_1	MET-AA-Tyr	Q1LRR1 Fumarylacetoacetate (FAA) hydrolase	4399±1982	4486±156; (1.0; 0.0)	5294±1039; (1.2; 0.3)	3548±1746; (0.8; 0.2)	3846±1981; (1.1; 0.1)	3982±1941; (1.1; 0.1)
280	CP000352	Rmet_0280	maiA	3702.69	2253.38	4373.17	1981.32	4591.71	1349.52	5722.01	2319.12	2281.08	451.358	3928.39	1697.34	1.18108	0.15833	1.2401	0.246753	1.54537	0.441624	0.398649	1.242	0.68654	0.446567	0	4.75	215	Op0081f_1	MET-AA-Tyr	Q1LRR0 Maleylacetoacetate isomerase	5722±2319	2281±451; (0.4; 1.2)	3928±1697; (0.7; 0.4)	3703±2253; (0.6; 0.4)	4373±1981; (1.2; 0.2)	4592±1350; (1.2; 0.2)
281	CP000352	Rmet_0281	ftsY	795.259	288.74	861.581	567.141	1120.3	269.165	695.859	409.013	358.137	174.691	401.326	0	1.0834	0.0774902	1.40872	0.582606	0.87501	0.142457	0.514669	0.578584	0.576734	0.720109	0	1.25	340	Op0082r_1	GIP-PTL-Exp	Q1LRQ9 Signal recognition particle-docking protein FtsY	696±409	358±175; (0.5; 0.6)	401±0; (0.6; 0.7)	795±289; (1.1; 0.1)	862±567; (1.1; 0.1)	1120±269; (1.4; 0.6)
282	CP000352	Rmet_0282		1155.23	572.923	1557.22	371.258	976.554	111.943	761.493	573.571	1025.79	298.489	629.421	374.451	1.34797	0.425754	0.845331	0.260897	0.659168	0.34343	1.34707	0.303066	0.826562	0.139313	0	4.5	504	Op0083f_2	NA	Q1LRQ8 Peptidase M16-like protein	761±574	1026±298; (1.3; 0.3)	629±374; (0.8; 0.1)	1155±573; (1.5; 0.3)	1557±371; (1.3; 0.4)	977±112; (0.8; 0.3)
283	CP000352	Rmet_0283		1347.04	805.781	1665.15	896.358	1425.32	882.105	904.654	416.559	1661.68	494.653	1979.33	659.741	1.23615	0.186884	1.05811	0.0463776	0.671584	0.361921	1.83681	0.830792	2.18794	0.998492	0	1.5	454	Op0083f_2	NA	Q1LRQ7 Peptidase M16-like protein	905±417	1662±495; (1.8; 0.8)	1979±660; (2.2; 1.0)	1347±806; (1.5; 0.4)	1665±896; (1.2; 0.2)	1425±882; (1.1; 0.0)
284	CP000352	Rmet_0284		201.021	27.7505	270.513	119.46	185.732	54.5485	328.062	118.929	186.562	79.0529	212.227	13.0537	1.34569	0.472058	0.923943	0.185773	1.63198	0.866113	0.568678	0.714714	0.646912	0.877654	0	1.75	210	Op0083f_2	NA	Q1LRQ6 Putative uncharacterized protein	328±119	187±79; (0.6; 0.7)	212±13; (0.6; 0.9)	201±28; (0.6; 0.9)	271±119; (1.3; 0.5)	186±55; (0.9; 0.2)
285	CP000352	Rmet_0285	coaD	1902.46	225.649	2539.21	799.805	1881.12	362.883	3248.78	1795.14	1797.34	257.368	2767.37	1025.65	1.3347	0.620941	0.988783	0.0362586	1.70767	0.666235	0.553235	0.707156	0.851818	0.170666	0	1.25	161	Op0083f_3	MET-COF-Pant	Q1LRQ5 Phosphopantetheine adenylyltransferase	3249±1795	1797±257; (0.6; 0.7)	2767±1026; (0.9; 0.2)	1902±226; (0.6; 0.7)	2539±800; (1.3; 0.6)	1881±363; (1.0; 0.0)
286	CP000352	Rmet_0286	fdx	44.155	0	47.1129	0	41.4826	24.2513	86.4417	0	1	1	54.6573	20.3025	1.06699	#DIV/0!	0.939477	0.110195	1.95769	#DIV/0!	0.0115685	85.4417	0.632302	1.56554	0	5.5	86	Op0083f_3	NA	Q1LRQ4 4Fe-4S ferredoxin, iron-sulfur binding	86±0	NF	55±20; (0.6; 1.6)	#DIV/0!	#DIV/0!	41±24; (0.9; 0.1)
287	CP000352	Rmet_0287	pth	430.94	208.103	590.828	139.803	400.675	67.5695	444.17	152.086	478.108	144.72	602.389	60.8672	1.37102	0.459573	0.929769	0.109787	1.0307	0.0367292	1.07641	0.114345	1.35621	0.742981	0	2.75	198	Op0084r_4	GIP-TL-Ass	Q1LRQ3 Peptidyl-tRNA hydrolase	444±152	478±145; (1.1; 0.1)	602±61; (1.4; 0.7)	431±208; (1.0; 0.0)	591±140; (1.4; 0.5)	401±68; (0.9; 0.1)
288	CP000352	Rmet_0288	rplY	1	1	1	1	1	1	1	1	1	1	1	1	1	0	1	0	1	0	1	0	1	0	0	4	203	Op0084r_4	GIP-TL-Ribo	Q1LRQ2 50S ribosomal protein L25	NF	NF	NF	NF	NF	NF
289	CP000352	Rmet_0289	prs	1713.49	1062.54	1441.17	491.676	2176.25	910.546	2974.73	1775.73	1498.3	539.046	1346.59	377.335	0.84107	0.175216	1.27007	0.234536	1.73606	0.444369	0.503675	0.637829	0.452674	0.756198	0	3	317	Op0084r_3	MET-CAH-PP_KDPG	Q1LRQ1 Ribose-phosphate pyrophosphokinase	2975±1776	1498±539; (0.5; 0.6)	1347±377; (0.5; 0.8)	1713±1063; (0.6; 0.4)	1441±492; (0.8; 0.2)	2176±911; (1.3; 0.2)
290	CP000352	Rmet_0290	ispE	372.21	214.468	460.773	117.773	313.926	29.4122	494.017	131.875	238.476	0	513.689	220.679	1.23794	0.266564	0.843411	0.238986	1.32725	0.351695	0.482728	1.93775	1.03982	0.0557996	0	3.25	292	Op0084r_2	MET-LIP-Ster	Q1LRQ0 4-diphosphocytidyl-2-C-methyl-D-erythritol kinase	494±132	238±0; (0.5; 1.9)	514±221; (1.0; 0.1)	372±214; (0.8; 0.4)	461±118; (1.2; 0.3)	314±29; (0.8; 0.2)
291	CP000352	Rmet_0291	lolB	146.377	85.6135	314.571	0	159.338	0	181.713	109.465	121.956	0	243.134	0	2.14904	1.96457	1.08854	0.15138	1.2414	0.181138	0.671143	0.54591	1.33801	0.561096	0	0.5	204	Op0084r_1	MET-COF-Porph	Q1LRP9 Outer-membrane lipoprotein lolB	182±109	122±0; (0.7; 0.5)	243±0; (1.3; 0.6)	146±86; (0.8; 0.2)	315±0; (2.1; 2.0)	159±0; (1.1; 0.2)
292	CP000352	Rmet_0292		727.267	164.407	520.71	231.742	605.842	83.4137	489.078	105.928	846.418	177.085	761.332	152.212	0.715982	0.521412	0.833039	0.489971	0.672487	0.881089	1.73064	1.26263	1.55667	1.05468	0	2.25	635	Op0084r_1	NA	Q1LRP8 Tetratricopeptide TPR_2	489±106	846±177; (1.7; 1.3)	761±152; (1.6; 1.1)	727±164; (1.5; 0.9)	521±232; (0.7; 0.5)	606±83; (0.8; 0.5)
293	CP000352	Rmet_0293	mutM	35.4275	20.4546	32.9386	0	20.2731	0	25.3637	15.739	36.8036	24.4457	32.2898	0	0.929747	0.12168	0.572243	0.740879	0.715932	0.278055	1.45104	0.284684	1.27307	0.440062	1	4.25	297	Op0085f_1	NA	Q1LRP7 Formamidopyrimidine-DNA glycosylase	25±16	37±24; (1.5; 0.3)	32±0; (1.3; 0.4)	35±20; (1.4; 0.3)	33±0; (0.9; 0.1)	20±0; (0.6; 0.7)
294	CP000352	Rmet_0294		281.17	216.528	223.671	129.215	203.775	109.849	106.39	0	542.027	517.282	1	1	0.795501	0.166305	0.724739	0.237134	0.378381	0.807196	5.09474	0.842165	0.00939942	105.39	0	5.5	672	Op0085f_2	NA	Q1LRP6 Putative uncharacterized protein	106±0	542±517; (5.1; 0.8)	NF	281±217; (2.6; 0.8)	224±129; (0.8; 0.2)	204±110; (0.7; 0.2)
295	CP000352	Rmet_0295	mutY	150.325	74.4321	195.759	0	182.534	81.1741	85.3164	49.425	106.688	0	128.823	26.5645	1.30224	0.610414	1.21426	0.206992	0.567547	0.524866	1.2505	0.432404	1.50994	0.572528	0	5	405	Op0085f_2	GIP-REP-Recomb	Q1LRP5 A/G-specific DNA-adenine glycosylase	85±49	107±0; (1.3; 0.4)	129±27; (1.5; 0.6)	150±74; (1.8; 0.5)	196±0; (1.3; 0.6)	183±81; (1.2; 0.2)
296	CP000352	Rmet_0296		121.041	34.5988	64.7115	67.3842	107.503	39.73	132.366	50.7775	150.334	91.2956	154.948	13.1047	0.534623	0.552345	0.88815	0.182143	1.09356	0.132643	1.13574	0.12647	1.17061	0.353502	0	5.25	217	Op0086r_3	NA	Q1LRP4 Peptidase S16, lon-like protein	132±51	150±91; (1.1; 0.1)	155±13; (1.2; 0.4)	121±35; (0.9; 0.1)	65±67; (0.5; 0.6)	108±40; (0.9; 0.2)
297	CP000352	Rmet_0297		650.436	169.958	689.717	363.822	814.375	394	744.805	186.639	785.93	790.854	881.522	196.103	1.06039	0.0735901	1.25204	0.290693	1.14509	0.264638	1.05522	0.0420715	1.18356	0.357203	0	2.25	296	Op0086r_3	NA	Q1LRP3 UPF0042 protein Rmet_0297	745±187	786±791; (1.1; 0.0)	882±196; (1.2; 0.4)	650±170; (0.9; 0.3)	690±364; (1.1; 0.1)	814±394; (1.3; 0.3)
298	CP000352	Rmet_0298		135.491	0	227.321	158.714	1	1	1	1	1	1	187.279	146.912	1.67776	0.578589	0.00738055	134.491	0.00738055	134.491	1	0	187.279	1.2594	0	1.25	123	Op0086r_3	NA	Q1LRP2 Conserved hypothetical signal peptide protein	NF	NF	187±147; (187.3; 1.3)	135±0; (135.5; 134.5)	227±159; (1.7; 0.6)	NF
299	CP000352	Rmet_0299	hprK	1600.5	258.397	1914.47	362.366	2036.91	554.402	1741.89	781.698	1542.03	390.841	2163.66	346.178	1.19617	0.505788	1.27267	0.536923	1.08834	0.135944	0.885261	0.170453	1.24213	0.373949	0	1.5	323	Op0086r_3	NA	Q1LRP1 HPr kinase/phosphorylase	1742±782	1542±391; (0.9; 0.2)	2164±346; (1.2; 0.4)	1600±258; (0.9; 0.1)	1914±362; (1.2; 0.5)	2037±554; (1.3; 0.5)
300	CP000352	Rmet_0300	ptsN	956.109	0	1153.92	0	618.781	0	1	1	877.841	186.593	964.495	183.678	1.20689	#DIV/0!	0.647187	#DIV/0!	0.00104591	955.109	877.841	4.67416	964.495	5.21717	0	1.75	164	Op0086r_3	EIP-TRA-Pts	Q1LRP0 PTS IIA-like nitrogen-regulatory protein PtsN	NF	878±187; (877.8; 4.7)	964±184; (964.5; 5.2)	956±0; (956.1; 955.1)	#DIV/0!	#DIV/0!
301	CP000352	Rmet_0301		1	1	1	1	1	1	1	1	1	1	1	1	1	0	1	0	1	0	1	0	1	0	0	1	96	Op0086r_2	NA	Q1LRN9 Putative uncharacterized protein	NF	NF	NF	NF	NF	NF
302	CP000352	Rmet_0302	rpoX	1919.57	739.343	2610.56	1618.7	4092.5	1082.17	2251.73	1302.35	5578.52	0	1726.01	0	1.35997	0.293035	2.13199	1.19293	1.17304	0.162691	2.47743	2.55446	0.766527	0.403672	0	4.25	117	Op0086r_2	GIP-TL-Ass	Q1LRN8 SSU ribosomal protein S30P / sigma 54 modulation protein	2252±1302	5579±0; (2.5; 2.6)	1726±0; (0.8; 0.4)	1920±739; (0.9; 0.2)	2611±1619; (1.4; 0.3)	4093±1082; (2.1; 1.2)
303	CP000352	Rmet_0303	rpoN	629.387	364.039	486.47	198.681	487.926	281.923	476.138	307.306	276.356	271.819	655.548	409.261	0.772927	0.253975	0.775239	0.218993	0.756511	0.228272	0.58041	0.344973	1.3768	0.250374	0	3.25	492	Op0086r_1	GIP-TK-RNAP	Q1LRN7 Sigma-54 (RpoN)	476±307	276±272; (0.6; 0.3)	656±409; (1.4; 0.3)	629±364; (1.3; 0.2)	486±199; (0.8; 0.3)	488±282; (0.8; 0.2)
304	CP000352	Rmet_0304	lptB	1025.44	439.535	627.77	368.026	1302.33	391.813	681.716	437.427	672.282	849.895	522.55	277.316	0.612195	0.492436	1.27002	0.333064	0.664802	0.391951	0.986163	0.00732772	0.766522	0.22269	0	2	263	Op0086r_1	NA	Q1LRN6 ABC transporter-related protein	682±437	672±850; (1.0; 0.0)	523±277; (0.8; 0.2)	1025±440; (1.5; 0.4)	628±368; (0.6; 0.5)	1302±392; (1.3; 0.3)
305	CP000352	Rmet_0305		176.212	95.6925	306.153	187.88	159.886	92.6664	151.182	106.884	100.395	0	431.341	0	1.73742	0.458228	0.907352	0.0866729	0.857956	0.123557	0.66407	0.475157	2.85313	2.62116	0	0	214	Op0086r_1	NA	Q1LRN5 OstA-like protein	151±107	100±0; (0.7; 0.5)	431±0; (2.9; 2.6)	176±96; (1.2; 0.1)	306±188; (1.7; 0.5)	160±93; (0.9; 0.1)
306	CP000352	Rmet_0306		135.187	94.0135	1	1	137.987	85.198	174.406	0	128.505	75.6397	181.335	119.07	0.00739714	1.4123	1.02071	0.0156196	1.2901	0.417157	0.736817	0.606834	1.03973	0.0581969	0	1.5	208	Op0086r_1	NA	Q1LRN4 Putative uncharacterized protein	174±0	129±76; (0.7; 0.6)	181±119; (1.0; 0.1)	135±94; (0.8; 0.4)	NF	138±85; (1.0; 0.0)
307	CP000352	Rmet_0307	kdsD2	385.052	127.481	364.553	167.692	713.582	259.016	581.599	357.725	464.639	342.241	489.832	231.877	0.946764	0.0694458	1.85321	0.85002	1.51044	0.40508	0.798899	0.167094	0.842217	0.155642	0	5.5	327	Op0086r_1	NA	Q1LRN3 KpsF/GutQ family protein	582±358	465±342; (0.8; 0.2)	490±232; (0.8; 0.2)	385±127; (0.7; 0.4)	365±168; (0.9; 0.1)	714±259; (1.9; 0.9)
308	CP000352	Rmet_0308		1	1	1	1	1	1	1	1	1	1	1	1	1	0	1	0	1	0	1	0	1	0	0	5	674	Op0087f_1	EIP-TRA-Ion	Q1LRN2 Sodium/hydrogen exchanger	NF	NF	NF	NF	NF	NF
309	CP000352	Rmet_0309		1	1	1	1	1	1	1	1	1	1	1	1	1	0	1	0	1	0	1	0	1	0	0	2.5	142	Op0088r_1	NA	Q1LRN1 Putative uncharacterized protein	NF	NF	NF	NF	NF	NF
310	CP000352	Rmet_0310		2376.07	423.94	2084.29	1371.02	2432.47	457.451	4038.89	2427.2	3153.02	885.532	2296.52	723.463	0.877202	0.162554	1.02374	0.0639898	1.69982	0.583211	0.780667	0.267411	0.568602	0.553016	0	5	209	Op0088r_1	GIP-PTL-Fold	Q1LRN0 Peptidase C56, PfpI	4039±2427	3153±886; (0.8; 0.3)	2297±723; (0.6; 0.6)	2376±424; (0.6; 0.6)	2084±1371; (0.9; 0.2)	2432±457; (1.0; 0.1)
311	CP000352	Rmet_0311	apt	245.725	138.188	218.668	127.23	257.813	128.88	369.734	232.794	263.989	77.2899	290.644	169.857	0.889889	0.101941	1.04919	0.0452633	1.50467	0.334272	0.713998	0.34102	0.786091	0.196422	0	2.75	190	Op0089f_1	MET-NUC-Pur	Q1LRM9 Adenine phosphoribosyltransferase	370±233	264±77; (0.7; 0.3)	291±170; (0.8; 0.2)	246±138; (0.7; 0.3)	219±127; (0.9; 0.1)	258±129; (1.0; 0.0)
312	CP000352	Rmet_0312		224.364	174.529	1	1	226.337	106.43	349.959	206.14	228.065	94.509	268.467	178.187	0.00445705	1.27251	1.0088	0.00702404	1.55979	0.329933	0.65169	0.405437	0.767138	0.212038	0	3.75	558	Op0089f_1	EIP-TRA-Ion	Q1LRM8 Na/Pi cotransporter II-related	350±206	228±95; (0.7; 0.4)	268±178; (0.8; 0.2)	224±175; (0.6; 0.3)	NF	226±106; (1.0; 0.0)
313	CP000352	Rmet_0313	uvrA1	676.629	408.818	383.716	295.936	400.528	288.528	470.414	142.92	310.501	95.7192	500.036	114.157	0.5671	0.415624	0.591947	0.39593	0.695232	0.373755	0.660058	0.670104	1.06297	0.115226	0	16.5	955	Op0090r_1	GIP-REP-Recomb	Q1LRM7 Excinuclease ABC subunit A	470±143	311±96; (0.7; 0.7)	500±114; (1.1; 0.1)	677±409; (1.4; 0.4)	384±296; (0.6; 0.4)	401±289; (0.6; 0.4)
314	CP000352	Rmet_0314		82.1898	0	1	1	55.7434	0	96.5335	63.4732	63.0705	39.434	66.941	0	0.012167	81.1898	0.678228	#DIV/0!	1.17452	0.22598	0.653354	0.325176	0.693449	0.46622	0	2.25	418	Op0091f_1	NA	Q1LRM6 Major facilitator superfamily MFS_1	97±63	63±39; (0.7; 0.3)	67±0; (0.7; 0.5)	82±0; (0.9; 0.2)	NF	#DIV/0!
315	CP000352	Rmet_0315	ssb1	933.5	204.444	1288.36	306.527	897.614	352.994	1346.61	498.005	893.191	360.349	1208.44	437.699	1.38014	0.694475	0.961557	0.064377	1.44253	0.588093	0.663291	0.528237	0.8974	0.147656	0	0.5	181	Op0091f_2	GIP-REP-Complex	Q1LRM5 Single-stranded DNA-binding protein	1347±498	893±360; (0.7; 0.5)	1208±438; (0.9; 0.1)	934±204; (0.7; 0.6)	1288±307; (1.4; 0.7)	898±353; (1.0; 0.1)
316	CP000352	Rmet_0316		1	1	1	1	1	1	1	1	299.83	0	1	1	1	0	1	0	1	0	299.83	298.83	1	0	0	4.5	288	Op0091f_2	NA	Q1LRM4 Putative uncharacterized protein	NF	300±0; (299.8; 298.8)	NF	NF	NF	NF
317	CP000352	Rmet_0317	int	1	1	1	1	1	1	1	1	1	1	1	1	1	0	1	0	1	0	1	0	1	0	0	6.5	398	Op0091f_2	NA	Q1LRM3 Phage integrase	NF	NF	NF	NF	NF	NF
318	CP000352	Rmet_0318		1	1	1	1	1	1	1	1	1	1	1	1	1	0	1	0	1	0	1	0	1	0	0	1.25	170	Op0091f_2	NA	Q1LRM2 Putative uncharacterized protein	NF	NF	NF	NF	NF	NF
319	CP000352	Rmet_0319	tnmC	1	1	1	1	1	1	1	1	1	1	1	1	1	0	1	0	1	0	1	0	1	0	0	1.5	71	Op0092r_1	NA	Q58AJ2 Putative uncharacterized protein RMe0313 (Putative uncharacterized protein)	NF	NF	NF	NF	NF	NF
320	CP000352	Rmet_0320	gspA	28.6601	0	1	1	67.5762	54.2123	51.1351	4.01088	28.1382	0	1	1	0.0348917	27.6601	2.35785	0.717847	1.78419	5.60352	0.550272	5.73363	0.019556	10.0053	0	4.25	277	Op0092r_1	NA	Q5NUU5 Hypothetical general secretion pathway protein A (ATPase) (General secretion pathway protein)	51±4	28±0; (0.6; 5.7)	NF	29±0; (0.6; 5.6)	NF	68±54; (2.4; 0.7)
321	CP000352	Rmet_0321	tnmA	1	1	1	1	1	1	1	1	1	1	1	1	1	0	1	0	1	0	1	0	1	0	0	8	479	Op0092r_1	NA	Q5NUU4 ISRme2 transposase protein (Integrase, catalytic region) (Insertion element ISRme2 protein)	NF	NF	NF	NF	NF	NF
322	CP000352	Rmet_0322	tnmB	1	1	1	1	1	1	1	1	1	1	1	1	1	0	1	0	1	0	1	0	1	0	0	4.25	189	Op0092r_1	NA	Q1L9I3 Putative uncharacterized protein	NF	NF	NF	NF	NF	NF
323	CP000352	Rmet_0323		1	1	1	1	1	1	1	1	1	1	1	1	1	0	1	0	1	0	1	0	1	0	0	5.5	342	Op0093f_1	NA	Q1LRL7 Phage integrase	NF	NF	NF	NF	NF	NF
324	CP000352	Rmet_0324		1	1	1	1	1	1	1	1	1	1	1	1	1	0	1	0	1	0	1	0	1	0	0	10.25	667	Op0093f_1	NA	Q1LRL6 Putative uncharacterized protein	NF	NF	NF	NF	NF	NF
325	CP000352	Rmet_0325		1	1	1	1	1	1	1	1	1	1	1	1	1	0	1	0	1	0	1	0	1	0	0	1	130	Op0093f_1	NA	Q1LRL5 Putative uncharacterized protein	NF	NF	NF	NF	NF	NF
326	CP000352	Rmet_0326		1	1	1	1	1	1	1	1	1	1	1	1	1	0	1	0	1	0	1	0	1	0	0	1	250	Op0094r_4	NA	Q1LRL4 Putative uncharacterized protein	NF	NF	NF	NF	NF	NF
327	CP000352	Rmet_0327	arsP	1	1	1	1	1	1	1	1	1	1	1	1	1	0	1	0	1	0	1	0	1	0	0	2	397	Op0094r_3	NA	Q1LRL3 Major facilitator superfamily MFS_1	NF	NF	NF	NF	NF	NF
328	CP000352	Rmet_0328	arsH	1	1	698.831	324.25	1	1	1	1	719.995	181.51	1	1	698.831	2.14552	1	0	1	0	719.995	3.93948	1	0	0	1.25	254	Op0094r_3	NA	Q1LRL2 NADPH-dependent FMN reductase	NF	720±182; (720.0; 3.9)	NF	NF	699±324; (698.8; 2.1)	NF
329	CP000352	Rmet_0329	arsC1	1	1	424.015	136.867	1	1	1	1	513.931	329.893	1	1	424.015	3.06828	1	0	1	0	513.931	1.55014	1	0	0	1	140	Op0094r_3	NA	Q1LRL1 Arsenate reductase	NF	514±330; (513.9; 1.6)	NF	NF	424±137; (424.0; 3.1)	NF
330	CP000352	Rmet_0330	arsB	1	1	1	1	1	1	1	1	1	1	1	1	1	0	1	0	1	0	1	0	1	0	0	1.75	354	Op0094r_3	EIP-TRA-Ion	Q1LRL0 Bile acid:sodium symporter	NF	NF	NF	NF	NF	NF
331	CP000352	Rmet_0331	arsC2	53.5316	37.4265	2605.32	1802.21	40.8598	25.28	34.0129	0	1538.37	686.231	37.9794	22.0168	48.6688	1.38712	0.763285	0.20208	0.635381	0.521518	45.2288	2.1922	1.11662	0.180156	0	2.25	170	Op0094r_3	NA	Q1LRK9 Protein tyrosine phosphatase	34±0	1538±686; (45.2; 2.2)	38±22; (1.1; 0.2)	54±37; (1.6; 0.5)	2605±1802; (48.7; 1.4)	41±25; (0.8; 0.2)
332	CP000352	Rmet_0332	arsI	1	1	409.533	379.97	1	1	1	1	220.427	120.576	1	1	409.533	1.07235	1	0	1	0	220.427	1.80485	1	0	0	4.25	162	Op0094r_3	NA	Q1LRK8 Glyoxalase/bleomycin resistance protein/dioxygenase	NF	220±121; (220.4; 1.8)	NF	NF	410±380; (409.5; 1.1)	NF
333	CP000352	Rmet_0333	arsR	28.0911	3.281	577.525	315.305	33.08	10.8538	22.1004	12.7692	1126.12	370.686	26	0.749363	20.559	1.7246	1.1776	0.352949	0.786738	0.373252	50.955	2.87915	1.17645	0.288464	0	1.5	109	Op0094r_2	NA	Q1LRK7 Transcriptional regulator, ArsR family	22±13	1126±371; (51.0; 2.9)	26±1; (1.2; 0.3)	28±3; (1.3; 0.4)	578±315; (20.6; 1.7)	33±11; (1.2; 0.4)
334	CP000352	Rmet_0334	arsM	1	1	1	1	1	1	1	1	1	1	1	1	1	0	1	0	1	0	1	0	1	0	0	3.25	272	Op0094r_1	NA	Q1LRK6 Methyltransferase type 11	NF	NF	NF	NF	NF	NF
335	CP000352	Rmet_0335		1	1	1	1	1	1	1	1	1	1	1	1	1	0	1	0	1	0	1	0	1	0	0	1	499	Op0094r_1	NA	Q1LRK5 Lytic transglycosylase, catalytic	NF	NF	NF	NF	NF	NF
336	CP000352	Rmet_0336		99.3171	42.6069	140.15	117.69	150.261	87.6895	103.889	71.7188	118.648	58.7499	139.802	80.8583	1.41114	0.254732	1.51294	0.390986	1.04603	0.0399914	1.14207	0.113125	1.34569	0.235377	0	1.25	268	Op0094r_1	NA	Q1LRK4 Transcriptional regulator, IclR family	104±72	119±59; (1.1; 0.1)	140±81; (1.3; 0.2)	99±43; (1.0; 0.0)	140±118; (1.4; 0.3)	150±88; (1.5; 0.4)
337	CP000352	Rmet_0337		177.95	93.5242	115.414	75.3163	172.497	113.773	95.3571	56.617	150.642	0	97.177	0	0.648575	0.370386	0.969354	0.0263074	0.535864	0.550102	1.57976	0.976465	1.01909	0.0321444	0	1.75	261	Op0094r_1	NA	Q1LRK3 Transcriptional regulator, IclR family	95±57	151±0; (1.6; 1.0)	97±0; (1.0; 0.0)	178±94; (1.9; 0.6)	115±75; (0.6; 0.4)	172±114; (1.0; 0.0)
338	CP000352	Rmet_0338		65.5647	12.3893	61.5794	0	33.7926	21.8368	77.7125	48.1949	88.1146	51.7853	1	1	0.939216	0.321673	0.515408	0.9283	1.18528	0.200511	1.13385	0.104042	0.0128679	1.55936	0	2.75	319	Op0095f_1	NA	Q1LRK2 Beta-lactamase-like protein	78±48	88±52; (1.1; 0.1)	NF	66±12; (0.8; 0.2)	62±0; (0.9; 0.3)	34±22; (0.5; 0.9)
339	CP000352	Rmet_0339		104.21	0	1	1	1	1	125.754	0	1	1	93.7133	0	0.00959601	103.21	0.00959601	103.21	1.20674	#DIV/0!	0.00795203	124.754	0.745211	#DIV/0!	0	8.5	584	Op0095f_1	MET-AA-Phe	Q1LRK1 Monooxygenase, FAD-binding	126±0	NF	#DIV/0!	#DIV/0!	NF	NF
340	CP000352	Rmet_0340		1	1	1	1	1	1	1	1	1	1	1	1	1	0	1	0	1	0	1	0	1	0	0	1.5	69	Op0095f_1	NA	Q1LRK0 Putative uncharacterized protein	NF	NF	NF	NF	NF	NF
341	CP000352	Rmet_0341		1	1	1	1	1	1	1	1	1	1	1	1	1	0	1	0	1	0	1	0	1	0	0	3	453	Op0095f_1	NA	Q1LRJ9 Major facilitator superfamily MFS_1	NF	NF	NF	NF	NF	NF
342	CP000352	Rmet_0342	gltI	55.2322	0	51.541	0	75.8906	0	75.5052	0	49.6673	0	62.6472	0	0.933169	#DIV/0!	1.37403	#DIV/0!	1.36705	#DIV/0!	0.6578	#DIV/0!	0.829707	#DIV/0!	0	0	302	Op0095f_2	NA	Q1LRJ8 Extracellular solute-binding protein, family 3	76±0	#DIV/0!	#DIV/0!	#DIV/0!	#DIV/0!	#DIV/0!
343	CP000352	Rmet_0343		106.137	31.3912	180.612	51.3226	118.889	41.0876	135.752	19.7546	128.816	41.1763	111.231	34.9062	1.70169	0.900395	1.12015	0.175941	1.27903	0.579031	0.948907	0.113833	0.819367	0.448609	0	2.75	298	Op0096r_1	NA	Q1LRJ7 Transcriptional regulator, RpiR family	136±20	129±41; (0.9; 0.1)	111±35; (0.8; 0.4)	106±31; (0.8; 0.6)	181±51; (1.7; 0.9)	119±41; (1.1; 0.2)
344	CP000352	Rmet_0344		1	1	44.3313	0	81.2599	0	176.456	0	126.193	0	1	1	44.3313	43.3313	81.2599	80.2599	176.456	175.456	0.715152	#DIV/0!	0.00566713	175.456	0	6.25	441	Op0097f_1	NA	Q1LRJ6 Aminotransferase	176±0	#DIV/0!	NF	NF	44±0; (44.3; 43.3)	81±0; (81.3; 80.3)
345	CP000352	Rmet_0345		16.1893	0	16.5829	11.1987	13.0003	1.95755	23.7114	14.2919	13.3445	0	23.0945	13.5286	1.02431	0.0351492	0.803018	1.62907	1.46464	0.52632	0.56279	0.725364	0.973983	0.0221739	0	5.25	289	Op0097f_1	NA	Q1LRJ5 Putative uncharacterized protein	24±14	13±0; (0.6; 0.7)	23±14; (1.0; 0.0)	16±0; (0.7; 0.5)	17±11; (1.0; 0.0)	13±2; (0.8; 1.6)
346	CP000352	Rmet_0346		60.5272	46.9972	80.4502	30.6392	80.3466	15.1748	72.4397	50.0825	121.188	54.2896	82.2539	51.4094	1.32916	0.256619	1.32744	0.318782	1.19681	0.122708	1.67295	0.467059	1.13548	0.0966998	0	3.75	399	Op0097f_2	NA	Q1LRJ4 Aminotransferase	72±50	121±54; (1.7; 0.5)	82±51; (1.1; 0.1)	61±47; (0.8; 0.1)	80±31; (1.3; 0.3)	80±15; (1.3; 0.3)
347	CP000352	Rmet_0347		1	1	1	1	19.7536	0	47.3165	0	1	1	50.3145	0	1	0	19.7536	18.7536	47.3165	46.3165	0.0211343	46.3165	1.06336	#DIV/0!	0	1.5	488	Op0098r_1	NA	Q1LRJ3 RND efflux system, outer membrane lipoprotein, NodT	47±0	NF	#DIV/0!	NF	NF	20±0; (19.8; 18.8)
348	CP000352	Rmet_0348		1	1	1	1	1	1	1	1	1	1	1	1	1	0	1	0	1	0	1	0	1	0	0	2.25	384	Op0098r_1	NA	Q1LRJ2 ABC-type multidrug transport system permease component	NF	NF	NF	NF	NF	NF
349	CP000352	Rmet_0349		1	1	1	1	1	1	1	1	1	1	1	1	1	0	1	0	1	0	1	0	1	0	0	6.25	328	Op0098r_1	EIP-TRA-ABC	Q1LRJ1 ABC transporter-related protein	NF	NF	NF	NF	NF	NF
350	CP000352	Rmet_0350		66.3199	42.6172	1	1	39.5605	23.5165	67.4776	21.6858	1	1	57.7109	6.07712	0.0150784	1.49757	0.596511	0.404625	1.01746	0.0180049	0.0148197	2.93037	0.855259	0.351792	0	1.5	320	Op0098r_1	EIP-TRA-ABC	Q1LRJ0 Secretion protein HlyD	67±22	NF	58±6; (0.9; 0.4)	66±43; (1.0; 0.0)	NF	40±24; (0.6; 0.4)
351	CP000352	Rmet_0351		20.3883	0	1	1	1	1	1	1	29.0527	0	1	1	0.0490477	19.3883	0.0490477	19.3883	0.0490477	19.3883	29.0527	28.0527	1	0	0	2	230	Op0098r_1	NA	Q1LRI9 Transcriptional regulator, TetR family	NF	29±0; (29.1; 28.1)	NF	20±0; (20.4; 19.4)	NF	NF
352	CP000352	Rmet_0352	oprB	1	1	1	1	1	1	1	1	1	1	1	1	1	0	1	0	1	0	1	0	1	0	0	4	492	Op0099f_1	EIP-TRA-Pores	Q1LRI8 Carbohydrate-selective porin OprB	NF	NF	NF	NF	NF	NF
353	CP000352	Rmet_0353	queF	505.11	206.792	245.945	82.1961	521.037	124.225	312.636	91.2346	266.128	211.098	289.259	118.035	0.486914	0.896801	1.03153	0.0481156	0.618948	0.645827	0.851239	0.153831	0.925225	0.111709	0	2.25	277	Op0100r_1	NA	Q1LRI7 NADPH-dependent 7-cyano-7-deazaguanine reductase	313±91	266±211; (0.9; 0.2)	289±118; (0.9; 0.1)	505±207; (1.6; 0.6)	246±82; (0.5; 0.9)	521±124; (1.0; 0.0)
354	CP000352	Rmet_0354	ilvA	578.055	304.525	541.919	253.853	645.761	381.391	793.277	306.503	439.292	187.128	768.567	158.982	0.937488	0.064715	1.11713	0.0987095	1.37232	0.352229	0.553769	0.717105	0.968851	0.0530844	0	6	565	Op0100r_1	MET-AA-GlySerThr	Q1LRI6 L-threonine ammonia-lyase	793±307	439±187; (0.6; 0.7)	769±159; (1.0; 0.1)	578±305; (0.7; 0.4)	542±254; (0.9; 0.1)	646±381; (1.1; 0.1)
355	CP000352	Rmet_0355	otsB	384.108	195.562	169.297	123.158	147.647	82.4945	162.185	97.5658	306.983	0	119.231	0	0.440755	0.673979	0.38439	0.850405	0.422238	0.757086	1.89279	1.4841	0.735153	0.440259	0	3.25	272	Op0101f_1	MET-CAH-Starch	Q1LRI5 HAD-superfamily hydrolase subfamily IIB	162±98	307±0; (1.9; 1.5)	119±0; (0.7; 0.4)	384±196; (2.4; 0.8)	169±123; (0.4; 0.7)	148±82; (0.4; 0.9)
356	CP000352	Rmet_0356		690.204	574.56	104.194	62.4937	507.065	180.722	228.962	132.393	615.617	571.639	164.126	69.2655	0.150962	0.919874	0.734659	0.242478	0.331731	0.652436	2.68873	0.549201	0.716828	0.321512	0	11.75	620	Op0101f_1	NA	Q1LRI4 Glycoside hydrolase 15-related	229±132	616±572; (2.7; 0.5)	164±69; (0.7; 0.3)	690±575; (3.0; 0.7)	104±62; (0.2; 0.9)	507±181; (0.7; 0.2)
357	CP000352	Rmet_0357	otsA	351.855	257.707	1	1	194.014	148.849	113.843	0	213.824	0	1	1	0.00284208	1.35619	0.551404	0.388239	0.32355	0.923576	1.87824	#DIV/0!	0.00878403	112.843	0	4.5	464	Op0101f_1	MET-CAH-Starch	Q1LRI3 Alpha,alpha-trehalose-phosphate synthase	114±0	#DIV/0!	NF	352±258; (3.1; 0.9)	NF	194±149; (0.6; 0.4)
358	CP000352	Rmet_0358		84.5754	30.5917	148.005	73.0051	67.4875	39.5791	64.6059	2.83722	125.498	0	92.4839	49.5475	1.74997	0.61227	0.797957	0.243518	0.763885	0.597372	1.94252	21.4619	1.43151	0.53218	0	1	198	Op0102r_2	NA	Q1LRI2 Putative uncharacterized protein	65±3	125±0; (1.9; 21.5)	92±50; (1.4; 0.5)	85±31; (1.3; 0.6)	148±73; (1.7; 0.6)	67±40; (0.8; 0.2)
359	CP000352	Rmet_0359	coxI	160.437	59.8027	109.455	66.4976	136.33	39.1233	177.874	106.329	132.644	66.7465	123.073	0	0.682234	0.403651	0.849743	0.243684	1.10868	0.104959	0.745722	0.261327	0.691913	0.515385	0	6.25	345	Op0102r_2	GIP-PTL-Fold	Q1LRI1 Predicted sulfurylase large subunit, molybdopterin cytosine dinucleotide biosynthesis / predicted sulfurylase small subunit, molybdopterin cytosine dinucleotide biosynthesis	178±106	133±67; (0.7; 0.3)	123±0; (0.7; 0.5)	160±60; (0.9; 0.1)	109±66; (0.7; 0.4)	136±39; (0.8; 0.2)
360	CP000352	Rmet_0360	coxG	29.1584	14.3519	29.7601	17.1997	22.8384	13.2596	35.2635	16.9502	44.4765	0	16.6665	3.85413	1.02064	0.0190709	0.783254	0.228889	1.20938	0.195038	1.26126	0.543533	0.472629	0.893899	0	0.75	187	Op0102r_2	NA	Q1LRI0 Carbon monoxide dehydrogenase subunit G	35±17	44±0; (1.3; 0.5)	17±4; (0.5; 0.9)	29±14; (0.8; 0.2)	30±17; (1.0; 0.0)	23±13; (0.8; 0.2)
361	CP000352	Rmet_0361	coxE	1	1	1	1	1	1	1	1	1	1	1	1	1	0	1	0	1	0	1	0	1	0	0	5.25	428	Op0102r_1	NA	Q1LRH9 VWA containing CoxE-like protein	NF	NF	NF	NF	NF	NF
362	CP000352	Rmet_0362	coxD	1	1	1	1	1	1	1	1	1	1	1	1	1	0	1	0	1	0	1	0	1	0	0	2.5	298	Op0102r_1	NA	Q1LRH8 ATPase associated with various cellular activities, AAA_5	NF	NF	NF	NF	NF	NF
363	CP000352	Rmet_0363	coxM	69.801	13.4282	59.2848	39.6752	68.5891	39.6071	66.5195	38.5578	43.3656	25.1857	48.4457	28.692	0.849341	0.198032	0.982638	0.0228499	0.952987	0.0631234	0.651924	0.363235	0.728293	0.268757	0	1.5	266	Op0102r_1	MET-EN-Methane	Q1LRH7 Molybdopterin dehydrogenase, FAD-binding	67±39	43±25; (0.7; 0.4)	48±29; (0.7; 0.3)	70±13; (1.0; 0.1)	59±40; (0.8; 0.2)	69±40; (1.0; 0.0)
364	CP000352	Rmet_0364	coxL	162.77	33.4845	117.115	41.0361	163.503	54.9572	131.901	94.1555	61.649	29.2471	112.185	9.4788	0.719513	0.612647	1.00451	0.00829206	0.810352	0.241844	0.467389	0.56929	0.850527	0.190242	0	12	792	Op0102r_1	NA	Q1LRH6 Xanthine dehydrogenase, molybdenum binding subunit apoprotein	132±94	62±29; (0.5; 0.6)	112±9; (0.9; 0.2)	163±33; (1.2; 0.2)	117±41; (0.7; 0.6)	164±55; (1.0; 0.0)
365	CP000352	Rmet_0365	coxS	52.0765	31.7918	1	1	50.7804	29.3405	60.3836	0	1	1	1	1	0.0192025	1.5576	0.975111	0.0212019	1.15952	0.261295	0.0165608	59.3836	0.0165608	59.3836	0	5	173	Op0102r_1	MET-EN-Methane	Q1LRH5 (2Fe-2S)-binding	60±0	NF	NF	52±32; (0.9; 0.3)	NF	51±29; (1.0; 0.0)
366	CP000352	Rmet_0366		1	1	1	1	1	1	1	1	1	1	1	1	1	0	1	0	1	0	1	0	1	0	0	3.25	192	Op0103f_1	NA	Q1LRH4 Putative membrane protein	NF	NF	NF	NF	NF	NF
367	CP000352	Rmet_0367		973.097	381.173	610.723	281.506	990.672	586.913	1401.82	444.546	1060.81	882.293	588.291	543.499	0.627608	0.546831	1.01806	0.0181539	1.44058	0.519215	0.756738	0.257009	0.419661	0.823375	0	19.5	1324	Op0103f_2	NA	Q1LRH3 FAD linked oxidase-like protein	1402±445	1061±882; (0.8; 0.3)	588±543; (0.4; 0.8)	973±381; (0.7; 0.5)	611±282; (0.6; 0.5)	991±587; (1.0; 0.0)
368	CP000352	Rmet_0368		150.936	37.9931	154.239	35.1531	108.804	29.4825	103.078	70.7728	159.039	107.269	48.7371	15.5117	1.02188	0.0451564	0.720861	0.624404	0.682926	0.440007	1.54291	0.314317	0.472819	0.629784	0	4.75	144	Op0103f_2	NA	Q1LRH2 Histidine triad (HIT) protein	103±71	159±107; (1.5; 0.3)	49±16; (0.5; 0.6)	151±38; (1.5; 0.4)	154±35; (1.0; 0.0)	109±29; (0.7; 0.6)
369	CP000352	Rmet_0369		399.002	284.233	311.035	0	224.424	127.326	374.829	255.704	261.758	151.836	235.495	54.9029	0.779533	0.309489	0.562463	0.424187	0.939416	0.0447704	0.698341	0.277447	0.628273	0.448586	0	3.5	636	Op0103f_2	EIP-TRA-ABC	Q1LRH1 ABC transporter-like protein	375±256	262±152; (0.7; 0.3)	235±55; (0.6; 0.4)	399±284; (1.1; 0.0)	311±0; (0.8; 0.3)	224±127; (0.6; 0.4)
370	CP000352	Rmet_0370		380.659	142.083	485.81	409.914	350.115	74.2866	684.21	601.811	361.74	105.621	628.28	244.103	1.27623	0.190491	0.919758	0.14117	1.79743	0.408056	0.528697	0.455832	0.918256	0.0661176	0	3	138	Op0103f_3	NA	Q1LRH0 Putative uncharacterized protein	684±602	362±106; (0.5; 0.5)	628±244; (0.9; 0.1)	381±142; (0.6; 0.4)	486±410; (1.3; 0.2)	350±74; (0.9; 0.1)
371	CP000352	Rmet_0371	ubiE	774.12	167.972	674.888	584.535	734.058	99.3476	850.375	107.943	584.543	8.5917	988.724	194.393	0.871813	0.131868	0.948249	0.149864	1.09851	0.276374	0.687394	2.28115	1.16269	0.457598	0	1.75	243	Op0103f_3	MET-COF-CoQ	Q1LRG9 Ubiquinone/menaquinone biosynthesis methyltransferase ubiE	850±108	585±9; (0.7; 2.3)	989±194; (1.2; 0.5)	774±168; (0.9; 0.3)	675±585; (0.9; 0.1)	734±99; (0.9; 0.1)
372	CP000352	Rmet_0372		2839.88	2041.85	4097.39	4573.6	2116.08	801.29	4099.42	2000.07	4296.56	1714.2	7482.24	4979.67	1.4428	0.190087	0.745129	0.254579	1.44352	0.31162	1.04809	0.0530763	1.82519	0.484662	0	0.5	329	Op0103f_4	NA	Q1LRG8 Import inner membrane translocase, subunit Tim44	4099±2000	4297±1714; (1.0; 0.1)	7482±4980; (1.8; 0.5)	2840±2042; (0.7; 0.3)	4097±4574; (1.4; 0.2)	2116±801; (0.7; 0.3)
373	CP000352	Rmet_0373		640.14	234.752	268.158	120.173	511.97	72.1656	396.024	40.5771	621.317	16.6513	409.053	79.4454	0.418905	1.04806	0.799779	0.417603	0.618652	0.886635	1.56889	3.93674	1.0329	0.108558	0	2	223	Op0103f_4	NA	Q1LRG7 Putative uncharacterized protein	396±41	621±17; (1.6; 3.9)	409±79; (1.0; 0.1)	640±235; (1.6; 0.9)	268±120; (0.4; 1.0)	512±72; (0.8; 0.4)
374	CP000352	Rmet_0374	ubiB	615.982	560.437	499.448	506.799	407.938	182.048	685.483	188.438	451.766	232.756	598.658	181.335	0.810815	0.109193	0.662256	0.2802	1.11283	0.0928067	0.659048	0.55489	0.873338	0.234805	0	7.5	525	Op0103f_4	MET-COF-CoQ	Q1LRG6 2-octaprenylphenol hydroxylase	685±188	452±233; (0.7; 0.6)	599±181; (0.9; 0.2)	616±560; (0.9; 0.1)	499±507; (0.8; 0.1)	408±182; (0.7; 0.3)
375	CP000352	Rmet_0375		55.8648	0	1	1	1	1	1	1	27.0042	0	43.2124	25.0521	0.0179004	54.8648	0.0179004	54.8648	0.0179004	54.8648	27.0042	26.0042	43.2124	1.6203	0	2	478	Op0103f_4	NA	Q1LRG5 Na+/solute symporter	NF	27±0; (27.0; 26.0)	43±25; (43.2; 1.6)	56±0; (55.9; 54.9)	NF	NF
376	CP000352	Rmet_0376		98.192	58.0588	226.491	143.14	78.7696	43.1706	62.0419	0	113.922	0	143.305	88.1135	2.30662	0.637674	0.8022	0.191865	0.631843	0.622646	1.83621	#DIV/0!	2.30981	0.922255	0	2.5	109	Op0103f_5	NA	Q1LRG4 Putative uncharacterized protein	62±0	#DIV/0!	143±88; (2.3; 0.9)	98±58; (1.6; 0.6)	226±143; (2.3; 0.6)	79±43; (0.8; 0.2)
377	CP000352	Rmet_0377		306.779	0	1	1	1	1	162.22	0	133.113	0	1	1	0.00325967	305.779	0.00325967	305.779	0.528786	#DIV/0!	0.820567	#DIV/0!	0.00616445	161.22	0	1.25	235	Op0103f_5	NA	Q1LRG3 Putative uncharacterized protein	162±0	#DIV/0!	NF	#DIV/0!	NF	NF
378	CP000352	Rmet_0378	aspS	956.951	405.236	1298.88	653.212	1241.78	495.929	1834.17	969.698	729.116	118.593	1458.33	497.79	1.35731	0.323044	1.29764	0.316063	1.91668	0.638006	0.397519	1.0154	0.795089	0.256112	0	5.75	602	Op0103f_5	MET-AA-AlaAsp	Q1LRG2 Aspartyl-tRNA synthetase	1834±970	729±119; (0.4; 1.0)	1458±498; (0.8; 0.3)	957±405; (0.5; 0.6)	1299±653; (1.4; 0.3)	1242±496; (1.3; 0.3)
379	CP000352	Rmet_0379		77.9557	47.2351	1	1	34.1731	0	63.6478	0	89.8177	0	26.7709	0	0.0128278	1.59543	0.438365	0.926908	0.816461	0.302907	1.41117	#DIV/0!	0.42061	#DIV/0!	0	3	311	Op0103f_5	NA	Q1LRG1 Putative transmembrane protein	64±0	#DIV/0!	#DIV/0!	78±47; (1.2; 0.3)	NF	34±0; (0.4; 0.9)
380	CP000352	Rmet_0380	ntpA	21.7708	0	33.8285	0	23.2454	13.6107	25.5703	0	31.1895	0	14.8924	0	1.55385	#DIV/0!	1.06773	0.108341	1.17452	#DIV/0!	1.21975	#DIV/0!	0.58241	#DIV/0!	0	2	173	Op0103f_5	NA	Q1LRG0 NUDIX hydrolase	26±0	#DIV/0!	#DIV/0!	#DIV/0!	#DIV/0!	23±14; (1.1; 0.1)
381	CP000352	Rmet_0381		70.7386	0	1	1	54.8836	31.9331	49.7885	29.1727	99.182	0	35.9114	8.37247	0.0141366	69.7386	0.775865	0.496506	0.703838	0.718138	1.99207	1.69314	0.721278	0.369612	0	4.75	251	Op0103f_5	NA	Q1LRF9 Endonuclease/exonuclease/phosphatase	50±29	99±0; (2.0; 1.7)	36±8; (0.7; 0.4)	71±0; (1.4; 0.7)	NF	55±32; (0.8; 0.5)
382	CP000352	Rmet_0382	mobB	143.103	33.5999	168.064	67.387	115.394	18.6297	140.219	95.4	138.633	48.4536	165.55	19.4885	1.17443	0.247171	0.806371	0.530522	0.979843	0.0223611	0.988689	0.0110255	1.18065	0.220482	0	2.25	169	Op0104r_1	MET-COF-Folate	Q1LRF8 Molybdopterin-guanine dinucleotide biosynthesis protein B	140±95	139±48; (1.0; 0.0)	166±19; (1.2; 0.2)	143±34; (1.0; 0.0)	168±67; (1.2; 0.2)	115±19; (0.8; 0.5)
383	CP000352	Rmet_0383		1	1	1	1	1	1	566.77	0	195.967	0	102.795	59.3999	1	0	1	0	566.77	565.77	0.345761	#DIV/0!	0.181369	7.81104	0	4	461	Op0105f_1	MET-LIP-GlycPLip	Q1LRF7 Phospholipase D/Transphosphatidylase	567±0	#DIV/0!	103±59; (0.2; 7.8)	NF	NF	NF
384	CP000352	Rmet_0384		58.3854	33.9868	120.579	71.9885	84.9532	0	82.3328	0	142.3	114.199	64.2989	32.5772	2.06523	0.586871	1.45504	0.781711	1.41016	0.704609	1.72835	0.525111	0.780964	0.553571	0	3.25	212	Op0105f_2	NA	Q1LRF6 Transcriptional regulator, TetR family	82±0	142±114; (1.7; 0.5)	64±33; (0.8; 0.6)	58±34; (0.7; 0.7)	121±72; (2.1; 0.6)	85±0; (1.5; 0.8)
385	CP000352	Rmet_0385		1	1	1	1	1	1	1	1	1	1	1	1	1	0	1	0	1	0	1	0	1	0	0	7.5	595	Op0105f_2	NA	Q1LRF5 Acyl-CoA dehydrogenase-like protein	NF	NF	NF	NF	NF	NF
386	CP000352	Rmet_0386		132.673	47.19	180.35	32.4741	185.065	109.297	128.233	44.7407	143.581	47.0345	150.055	45.87	1.35935	0.59847	1.39489	0.334801	0.966533	0.0482996	1.11969	0.167231	1.17017	0.240829	0	5	808	Op0105f_2	MET-CAH-But	Q1LRF4 3-hydroxyacyl-CoA dehydrogenase	128±45	144±47; (1.1; 0.2)	150±46; (1.2; 0.2)	133±47; (1.0; 0.0)	180±32; (1.4; 0.6)	185±109; (1.4; 0.3)
387	CP000352	Rmet_0387	fadA	204.982	105.006	357.318	61.7403	285.974	132.545	266.02	77.5919	195.202	46.5001	240.194	69.0046	1.74317	0.913579	1.39512	0.340946	1.29777	0.334275	0.733788	0.570687	0.902919	0.176166	0	0.5	398	Op0105f_2	MET-LIP-FAMet	Q1LRF3 Thiolase	266±78	195±47; (0.7; 0.6)	240±69; (0.9; 0.2)	205±105; (0.8; 0.3)	357±62; (1.7; 0.9)	286±133; (1.4; 0.3)
388	CP000352	Rmet_0388		1	1	1	1	10.4259	0	13.7414	8.58942	1	1	18.5132	10.712	1	0	10.4259	9.42588	13.7414	1.32869	0.0727729	1.32869	1.34726	0.247228	0	4	318	Op0105f_2	NA	Q1LRF2 DegV	14±9	NF	19±11; (1.3; 0.2)	NF	NF	10±0; (10.4; 9.4)
389	CP000352	Rmet_0389		290.147	33.2568	446.739	213.799	364.275	36.4715	448.727	131.961	363.247	160.022	604.898	294.89	1.5397	0.633832	1.25549	1.0631	1.54655	0.959831	0.809504	0.29276	1.34803	0.365867	0	1.25	258	Op0105f_3	MET-CAH-Prop	Q1LRF1 Enoyl-CoA hydratase	449±132	363±160; (0.8; 0.3)	605±295; (1.3; 0.4)	290±33; (0.6; 1.0)	447±214; (1.5; 0.6)	364±36; (1.3; 1.1)
390	CP000352	Rmet_0390	yciA	213.856	3.41774	335.726	87.2135	252.89	58.3723	285.84	38.5636	349.479	102.248	254.496	71.611	1.56987	1.34468	1.18252	0.631717	1.3366	1.71467	1.22264	0.451939	0.890343	0.284497	0	1.25	157	Op0106r_1	NA	Q1LRF0 Thioesterase superfamily	286±39	349±102; (1.2; 0.5)	254±72; (0.9; 0.3)	214±3; (0.7; 1.7)	336±87; (1.6; 1.3)	253±58; (1.2; 0.6)
391	CP000352	Rmet_0391	atmA	101.971	0	1	1	1	1	54.3672	0	50.0833	0	1	1	0.00980672	100.971	0.00980672	100.971	0.533164	#DIV/0!	0.921205	#DIV/0!	0.0183935	53.3672	0	3.25	630	Op0107f_1	EIP-TRA-ABC	Q1LRE9 ABC transporter-related protein	54±0	#DIV/0!	NF	#DIV/0!	NF	NF
392	CP000352	Rmet_0392		1	1	1	1	1	1	1	1	1	1	1	1	1	0	1	0	1	0	1	0	1	0	0	0.5	352	Op0107f_1	EIP-TRA-ABC	Q1LRE8 Twin-arginine translocation pathway signal	NF	NF	NF	NF	NF	NF
393	CP000352	Rmet_0393	tauB	1	1	1	1	1	1	1	1	1	1	1	1	1	0	1	0	1	0	1	0	1	0	0	2.25	281	Op0107f_1	EIP-TRA-ABC	Q1LRE7 ABC transporter-related protein	NF	NF	NF	NF	NF	NF
394	CP000352	Rmet_0394		1	1	1	1	1	1	1	1	1	1	1	1	1	0	1	0	1	0	1	0	1	0	0	0	259	Op0107f_1	EIP-TRA-ABC	Q1LRE6 Binding-protein-dependent transport systems inner membrane component	NF	NF	NF	NF	NF	NF
395	CP000352	Rmet_0395	ybaO	1	1	1	1	1	1	1	1	1	1	1	1	1	0	1	0	1	0	1	0	1	0	0	0.5	152	Op0108r_1	NA	Q1LRE5 Transcriptional regulator, AsnC family	NF	NF	NF	NF	NF	NF
396	CP000352	Rmet_0396		1	1	1	1	1	1	1	1	1	1	1	1	1	0	1	0	1	0	1	0	1	0	0	2.75	184	Op0108r_1	NA	Q1LRE4 Cysteine dioxygenase type I	NF	NF	NF	NF	NF	NF
397	CP000352	Rmet_0397		21.8554	0	10.7376	0	22.1797	14.2571	1	1	1	1	10.0552	0	0.491302	#DIV/0!	1.01484	0.0227481	0.0457553	20.8554	1	0	10.0552	9.05517	0	4.25	329	Op0109f_2	NA	Q1LRE3 Transcriptional regulator, LysR family	NF	NF	10±0; (10.1; 9.1)	22±0; (21.9; 20.9)	#DIV/0!	22±14; (1.0; 0.0)
398	CP000352	Rmet_0398	gdhA	292.435	248.318	384.97	237.324	286.178	77.5432	482.531	199.008	442.162	0	440.446	258.93	1.31643	0.190542	0.978605	0.0192003	1.65005	0.424962	0.916339	0.202851	0.912784	0.0919002	0	2.5	435	Op0109f_3	MET-EN-Nitrog	Q1LRE2 Glu/Leu/Phe/Val dehydrogenase	483±199	442±0; (0.9; 0.2)	440±259; (0.9; 0.1)	292±248; (0.6; 0.4)	385±237; (1.3; 0.2)	286±78; (1.0; 0.0)
399	CP000352	Rmet_0399	gltI	18545.7	5415.05	26276.4	7911.73	20466.6	7625.69	16016.2	10527.1	32548.3	15369.4	27496.1	9338.34	1.41684	0.580083	1.10357	0.147295	0.863607	0.158668	2.03221	0.638391	1.71677	0.577882	0	0.5	299	Op0109f_4	EIP-TRA-ABC	Q1LRE1 Extracellular solute-binding protein, family 3	16016±10527	32548±15369; (2.0; 0.6)	27496±9338; (1.7; 0.6)	18546±5415; (1.2; 0.2)	26276±7912; (1.4; 0.6)	20467±7626; (1.1; 0.1)
400	CP000352	Rmet_0400	gltJ	539.87	167.237	619.081	696.417	415.126	55.7941	787.496	619.542	409.483	26.4647	886.242	408.968	1.14672	0.0917161	0.768937	0.559313	1.45868	0.314734	0.519981	0.585153	1.12539	0.0960081	0	0.5	242	Op0109f_4	NA	Q1LRE0 Amino acid ABC transporter, permease protein, 3-TM region, His/Glu/Gln/Arg/opine	787±620	409±26; (0.5; 0.6)	886±409; (1.1; 0.1)	540±167; (0.7; 0.3)	619±696; (1.1; 0.1)	415±56; (0.8; 0.6)
401	CP000352	Rmet_0401	gltK	788.259	0	834.262	839.932	263.643	0	1058.04	1067.04	282.479	163.097	1457.05	854.128	1.05836	0.0547697	0.334462	#DIV/0!	1.34225	0.252834	0.266982	0.63047	1.37712	0.207692	0	0.5	227	Op0109f_4	NA	Q1LRD9 Amino acid ABC transporter, permease protein, 3-TM region, His/Glu/Gln/Arg/opine	1058±1067	282±163; (0.3; 0.6)	1457±854; (1.4; 0.2)	788±0; (0.7; 0.3)	834±840; (1.1; 0.1)	#DIV/0!
402	CP000352	Rmet_0402	gltL	1	1	1	1	1	1	1	1	1	1	1	1	1	0	1	0	1	0	1	0	1	0	0	3.25	244	Op0109f_4	NA	Q1LRD8 ABC transporter-related protein	NF	NF	NF	NF	NF	NF
403	CP000352	Rmet_0403	yafJ	104.194	0	77.6819	0	87.5203	18.8443	78.5688	44.9859	156.929	101.67	76.9741	20.5261	0.74555	#DIV/0!	0.839974	0.884814	0.754062	0.569628	1.99735	0.534314	0.979703	0.0243421	0	5.25	276	Op0110r_1	NA	Q1LRD7 Glutamine amidotransferase, class-II	79±45	157±102; (2.0; 0.5)	77±21; (1.0; 0.0)	104±0; (1.3; 0.6)	#DIV/0!	88±19; (0.8; 0.9)
404	CP000352	Rmet_0404	ttuC	326.355	28.7739	593.457	258.202	439.59	167.919	511.377	317.028	301.324	0	688.357	172.168	1.81844	0.930744	1.34697	0.575694	1.56693	0.535053	0.58924	0.662571	1.34609	0.361778	0	4.75	332	Op0111f_1	MET-CAH-But	Q1LRD6 Tartrate dehydrogenase	511±317	301±0; (0.6; 0.7)	688±172; (1.3; 0.4)	326±29; (0.6; 0.5)	593±258; (1.8; 0.9)	440±168; (1.3; 0.6)
405	CP000352	Rmet_0405	ttuD	258.847	114.463	191.841	45.8597	185.566	88.6893	310.396	159.957	236.475	59.8263	207.48	64.308	0.741138	0.417942	0.716895	0.360719	1.19915	0.187846	0.761851	0.336333	0.668438	0.458901	0	3.25	432	Op0111f_1	MET-CAH-DiCarb	Q1LRD5 MOFRL	310±160	236±60; (0.8; 0.3)	207±64; (0.7; 0.5)	259±114; (0.8; 0.2)	192±46; (0.7; 0.4)	186±89; (0.7; 0.4)
406	CP000352	Rmet_0406	pyrC	1942.42	172.546	2012.77	710.052	2675.21	1179.67	1758.7	2137.01	1099.78	1004.17	1209.2	729.532	1.03622	0.0797142	1.37726	0.541917	0.905419	0.0795458	0.625335	0.20977	0.687554	0.191695	1	5.75	344	Op0111f_1	MET-NUC-Pyr	Q1LRD4 Dihydroorotase	1759±2137	1100±1004; (0.6; 0.2)	1209±730; (0.7; 0.2)	1942±173; (1.1; 0.1)	2013±710; (1.0; 0.1)	2675±1180; (1.4; 0.5)
407	CP000352	Rmet_0407		1	1	1	1	1	1	1	1	1	1	1	1	1	0	1	0	1	0	1	0	1	0	0	3.25	262	Op0111f_1	NA	Q1LRD3 Putative transmembrane protein	NF	NF	NF	NF	NF	NF
408	CP000352	Rmet_0408		646.847	265.989	1204.54	508.152	820.866	474.997	1086.8	650.792	747.806	591.7	681.37	365.145	1.86217	0.7204	1.26903	0.234848	1.68015	0.479888	0.688082	0.272833	0.626952	0.399068	0	2.75	140	Op0112r_2	NA	Q1LRD1 Putative uncharacterized protein	1087±651	748±592; (0.7; 0.3)	681±365; (0.6; 0.4)	647±266; (0.6; 0.5)	1205±508; (1.9; 0.7)	821±475; (1.3; 0.2)
409	CP000352	Rmet_0409		1	1	1	1	1	1	1	1	1	1	1	1	1	0	1	0	1	0	1	0	1	0	0	2.5	114	Op0112r_1	GIP-TL-Ribo	Q1LRD0 50S ribosomal protein L13	NF	NF	NF	NF	NF	NF
410	CP000352	Rmet_0410	rplM	2799.47	600.609	4774.73	3566.64	2303.76	422.56	2283.88	1476.26	1329.13	545.501	2307.91	1398.3	1.70558	0.473996	0.822928	0.484483	0.815824	0.248257	0.581963	0.472234	1.01052	0.00835971	0	1.75	142	Op0113f_2	GIP-TL-Ribo	Q1LRC9 30S ribosomal protein S9	2284±1476	1329±546; (0.6; 0.5)	2308±1398; (1.0; 0.0)	2799±601; (1.2; 0.2)	4775±3567; (1.7; 0.5)	2304±423; (0.8; 0.5)
411	CP000352	Rmet_0411	rpsI	12873.5	4414.4	15816.2	5770.79	10989.1	618.544	13807.4	5225	11820.6	5896.66	11898.9	4002.92	1.22859	0.288924	0.85362	0.374417	1.07255	0.0968869	0.856108	0.17864	0.861777	0.206817	1	0.75	130	Op0113f_2	NA	Q1LRC8 Putative uncharacterized protein	13807±5225	11821±5897; (0.9; 0.2)	11899±4003; (0.9; 0.2)	12873±4414; (0.9; 0.1)	15816±5771; (1.2; 0.3)	10989±619; (0.9; 0.4)
412	CP000352	Rmet_0412		1	1	1	1	1	1	1	1	1	1	1	1	1	0	1	0	1	0	1	0	1	0	0	0	251	Op0113f_2	NA	Q1LRC7 Putative uncharacterized protein	NF	NF	NF	NF	NF	NF
413	CP000352	Rmet_0413		80.5585	0	213.763	38.9101	246.335	159.634	163.315	112.281	168.798	11.8233	169.261	29.6572	2.65351	3.42338	3.05784	1.03848	2.02729	0.737053	1.03357	0.04418	1.03641	0.0418897	0	1.5	164	Op0113f_2	NA	Q1LRC6 Putative iron-sulfur cluster insertion protein erpA	163±112	169±12; (1.0; 0.0)	169±30; (1.0; 0.0)	81±0; (0.5; 0.7)	214±39; (2.7; 3.4)	246±160; (3.1; 1.0)
414	CP000352	Rmet_0414	erpA	197.727	53.9507	456.521	137.229	187.718	67.1396	367.852	324.28	565.288	410.055	283.626	99.3859	2.30884	1.35367	0.949381	0.082655	1.8604	0.449792	1.53673	0.268864	0.771032	0.198803	0	0.5	122	Op0113f_3	NA	Q1LRC5 Anhydro-N-acetylmuramic acid kinase	368±324	565±410; (1.5; 0.3)	284±99; (0.8; 0.2)	198±54; (0.5; 0.4)	457±137; (2.3; 1.4)	188±67; (0.9; 0.1)
415	CP000352	Rmet_0415	anmK	348.084	309.663	241.043	141.584	322.827	173.657	280.768	128.732	329.21	137.562	331.618	187.996	0.692486	0.237211	0.927438	0.0522588	0.806608	0.153552	1.17254	0.181915	1.18111	0.160548	0	3.25	380	Op0114r_1	NA	NA	281±129	329±138; (1.2; 0.2)	332±188; (1.2; 0.2)	348±310; (1.2; 0.2)	241±142; (0.7; 0.2)	323±174; (0.9; 0.1)
416	CP000352	Rmet_0416		1	1	1	1	1	1	1	1	1	1	1	1	1	0	1	0	1	0	1	0	1	0	0	4.5	464	Op0114r_1	MET-AA-PheTyrTrp	Q1LRC3 Tyrosyl-tRNA synthetase	NF	NF	NF	NF	NF	NF
417	CP000352	Rmet_0417	tyrS	951.455	171.842	1137.72	435.257	1091.76	369.735	1131.02	242.412	1186.92	301.961	1369.93	416.972	1.19577	0.306808	1.14746	0.259068	1.18872	0.433454	1.04943	0.102703	1.21124	0.362336	0	4.5	413	Op0115f_1	GIP-TL-Ass	Q1LRC2 D-tyrosyl-tRNA(Tyr) deacylase	1131±242	1187±302; (1.0; 0.1)	1370±417; (1.2; 0.4)	951±172; (0.8; 0.4)	1138±435; (1.2; 0.3)	1092±370; (1.1; 0.3)
418	CP000352	Rmet_0418	dtd	58.3367	24.6019	104.623	39.3398	82.2771	38.3135	91.2959	69.0923	1	1	90.3926	24.983	1.79343	0.723875	1.41038	0.380516	1.56498	0.351774	0.0109534	1.28824	0.990106	0.00960214	0	0.5	156	Op0115f_1	NA	Q1LRC1 Phospholipid-binding protein, PBP family	91±69	NF	90±25; (1.0; 0.0)	58±25; (0.6; 0.4)	105±39; (1.8; 0.7)	82±38; (1.4; 0.4)
419	CP000352	Rmet_0419	ybhB	414.915	247.35	680.43	328.722	1279.61	1442.47	421.4	243.663	848.744	523.144	787.379	784.075	1.63992	0.460905	3.08402	0.511707	1.01563	0.013207	2.0141	0.557302	1.86848	0.356101	0	5.5	215	Op0115f_1	MET-CAH-FbP	Q1LRC0 Phosphoglycerate mutase	421±244	849±523; (2.0; 0.6)	787±784; (1.9; 0.4)	415±247; (1.0; 0.0)	680±329; (1.6; 0.5)	1280±1442; (3.1; 0.5)
420	CP000352	Rmet_0420	gpmB	754.887	371.823	1124.07	273.003	720.79	159.796	899.7	551.071	580.586	251.728	706.114	102.739	1.48906	0.57253	0.954831	0.0641384	1.19183	0.156912	0.645311	0.397502	0.784832	0.29609	0	5.25	224	Op0115f_1	NA	Q1LRB9 Putative lipoprotein	900±551	581±252; (0.6; 0.4)	706±103; (0.8; 0.3)	755±372; (0.8; 0.2)	1124±273; (1.5; 0.6)	721±160; (1.0; 0.1)
421	CP000352	Rmet_0421		12620	1989.21	10862.7	741.644	9807.62	578.677	10902.1	2188.51	7871.94	881.372	8694.24	1112.5	0.860753	0.643498	0.777149	1.09521	0.863876	0.411202	0.722057	0.987062	0.797483	0.668845	0	0	194	Op0116r_4	NA	Q1LRB8 Putative uncharacterized protein	10902±2189	7872±881; (0.7; 1.0)	8694±1112; (0.8; 0.7)	12620±1989; (1.2; 0.4)	10863±742; (0.9; 0.6)	9808±579; (0.8; 1.1)
422	CP000352	Rmet_0422		2268.04	1615.84	2369.32	983.12	1619.88	439.631	2099.97	1415.04	2917.78	1305.26	1574.97	513.335	1.04466	0.0389696	0.714219	0.315335	0.925897	0.0554521	1.38944	0.300631	0.749997	0.27225	0	1.25	203	Op0116r_4	GIP-REP-Recomb	Q1LRB7 Holliday junction ATP-dependent DNA helicase ruvB	2100±1415	2918±1305; (1.4; 0.3)	1575±513; (0.7; 0.3)	2268±1616; (1.1; 0.1)	2369±983; (1.0; 0.0)	1620±440; (0.7; 0.3)
423	CP000352	Rmet_0423	ruvB	284.998	155.875	144.072	84.247	356.298	205.914	153.127	55.5737	224.988	152.184	129.534	24.2289	0.505521	0.58689	1.25018	0.197077	0.537291	0.623654	1.46929	0.345889	0.845928	0.295636	0	2.75	355	Op0116r_3	GIP-REP-Recomb	Q1LRB6 Holliday junction ATP-dependent DNA helicase ruvA	153±56	225±152; (1.5; 0.3)	130±24; (0.8; 0.3)	285±156; (1.9; 0.6)	144±84; (0.5; 0.6)	356±206; (1.3; 0.2)
424	CP000352	Rmet_0424	ruvA	323.168	95.9246	354.804	206.575	515.376	242.834	233.065	155.135	346.518	40.5494	410.806	15.1592	1.09789	0.104583	1.59476	0.567389	0.72119	0.358888	1.48679	0.579775	1.76262	1.04373	0	2.25	193	Op0116r_3	MET-LIP-GlycPLip	Q1LRB5 Glycerophosphoryl diester phosphodiesterase	233±155	347±41; (1.5; 0.6)	411±15; (1.8; 1.0)	323±96; (1.4; 0.4)	355±207; (1.1; 0.1)	515±243; (1.6; 0.6)
425	CP000352	Rmet_0425	glpQ	252.365	65.726	310.47	140.528	270.096	99.0616	334.47	66.1725	278.426	59.9198	452.105	163.283	1.23024	0.281717	1.07026	0.107595	1.32534	0.622481	0.832439	0.444468	1.35171	0.512671	0	1.25	392	Op0116r_3	GIP-REP-Recomb	Q1LRB4 Crossover junction endodeoxyribonuclease ruvC	334±66	278±60; (0.8; 0.4)	452±163; (1.4; 0.5)	252±66; (0.8; 0.6)	310±141; (1.2; 0.3)	270±99; (1.1; 0.1)
426	CP000352	Rmet_0426	ruvC	1	1	99.1011	0	28.0346	0	36.1723	21.0978	20.5942	0	42.7126	25.1457	99.1011	98.1011	28.0346	27.0346	36.1723	1.59166	0.569338	0.738372	1.18081	0.141433	0	1.5	181	Op0116r_3	MET-NUC-Pur	Q1LRB3 Bifunctional purine biosynthesis protein purH	36±21	21±0; (0.6; 0.7)	43±25; (1.2; 0.1)	NF	99±0; (99.1; 98.1)	28±0; (28.0; 27.0)
427	CP000352	Rmet_0427	purH	3248.95	402.772	3248.54	530.194	4360.84	1265.83	3615.52	1586.73	1125.96	240.062	4006.7	647.567	0.999874	0.000437324	1.34223	0.666358	1.11283	0.184251	0.311424	1.3628	1.1082	0.175082	0	3.5	524	Op0116r_3	NA	Q1LRB2 DNA-binding protein Fis	3616±1587	1126±240; (0.3; 1.4)	4007±648; (1.1; 0.2)	3249±403; (0.9; 0.2)	3249±530; (1.0; 0.0)	4361±1266; (1.3; 0.7)
428	CP000352	Rmet_0428		54.5154	13.2945	91.8764	26.0872	69.1223	58.0859	78.4337	66.8528	76.341	46.1389	77.8494	50.8282	1.68533	0.948691	1.26794	0.204634	1.43874	0.298429	0.973319	0.0185204	0.992551	0.0049648	0	0.5	77	Op0116r_2	GIP-TL-Ass	Q1LRB1 Dihydrouridine synthase TIM-barrel protein nifR3	78±67	76±46; (1.0; 0.0)	78±51; (1.0; 0.0)	55±13; (0.7; 0.3)	92±26; (1.7; 0.9)	69±58; (1.3; 0.2)
429	CP000352	Rmet_0429	dusB	1	1	56.6209	0	1	1	1	1	1	1	1	1	56.6209	55.6209	1	0	1	0	1	0	1	0	0	3.25	381	Op0116r_2	MET-COF-CoQ	Q1LRB0 Ubiquinone biosynthesis hydroxylase, UbiH/UbiF/VisC/COQ6 family	NF	NF	NF	NF	57±0; (56.6; 55.6)	NF
430	CP000352	Rmet_0430	ubiH	168.633	28.2933	153.665	58.47	250.645	98.0555	281.562	79.0013	377.153	0	377.789	221.007	0.911239	0.172516	1.48633	0.649092	1.66967	1.05251	1.3395	1.20999	1.34176	0.320747	0	6.5	417	Op0116r_2	NA	Q1LRA9 Putative uncharacterized protein	282±79	377±0; (1.3; 1.2)	378±221; (1.3; 0.3)	169±28; (0.6; 1.1)	154±58; (0.9; 0.2)	251±98; (1.5; 0.6)
431	CP000352	Rmet_0431		290.56	168.348	262.315	152.761	274.874	168.029	432.464	251.298	377.889	224.795	218.109	135.314	0.90279	0.0879617	0.946015	0.0466317	1.48838	0.338152	0.873805	0.114631	0.504341	0.554444	0	2	154	Op0116r_2	NA	Q1LRA8 Aminopeptidase P. Metallo peptidase. MEROPS family M24B	432±251	378±225; (0.9; 0.1)	218±135; (0.5; 0.6)	291±168; (0.7; 0.3)	262±153; (0.9; 0.1)	275±168; (0.9; 0.0)
432	CP000352	Rmet_0432	pepP	1	1	1	1	1	1	1	1	1	1	1	1	1	0	1	0	1	0	1	0	1	0	1	7.5	465	Op0116r_2	NA	Q1LRA7 Nucleotidyl transferase	NF	NF	NF	NF	NF	NF
433	CP000352	Rmet_0433		191.293	45.7154	181.211	27.3102	188.623	19.0326	181.918	49.3258	220.379	0	132.993	0	0.947293	0.138067	0.986041	0.0412395	0.950989	0.0986453	1.21142	0.779748	0.73106	0.991871	0	2	232	Op0116r_1	NA	Q1LRA6 AzlC-like protein	182±49	220±0; (1.2; 0.8)	133±0; (0.7; 1.0)	191±46; (1.1; 0.1)	181±27; (0.9; 0.1)	189±19; (1.0; 0.0)
434	CP000352	Rmet_0434		1	1	1	1	1	1	1	1	1	1	1	1	1	0	1	0	1	0	1	0	1	0	0	0	265	Op0116r_1	NA	Q1LRA5 Aminoglycoside phosphotransferase	NF	NF	NF	NF	NF	NF
435	CP000352	Rmet_0435		200.592	131.127	168.679	98.2121	130.449	13.4904	96.4745	50.0448	218.372	0	90.7121	13.4482	0.840906	0.139152	0.65032	0.485025	0.480948	0.574691	2.26352	2.43576	0.94027	0.0907564	0	3.5	348	Op0116r_1	NA	Q1LRA4 LPS-assembly protein	96±50	218±0; (2.3; 2.4)	91±13; (0.9; 0.1)	201±131; (2.1; 0.6)	169±98; (0.8; 0.1)	130±13; (0.7; 0.5)
436	CP000352	Rmet_0436	ostA	419.079	0	113.716	66.0249	2886.7	4752.62	1	1	591.12	0	1	1	0.271348	4.62497	6.88821	0.519214	0.00238618	418.079	591.12	590.12	1	0	0	4	824	Op0117f_1	GIP-PTL-Fold	Q1LRA3 Chaperone surA	NF	591±0; (591.1; 590.1)	NF	419±0; (419.1; 418.1)	114±66; (0.3; 4.6)	2887±4753; (6.9; 0.5)
437	CP000352	Rmet_0437	surA	1051.71	269.828	1408.29	349.83	1118.63	476.247	658.916	468.913	847.294	281.16	1018.94	320.555	1.33904	0.575434	1.06363	0.0896961	0.626517	0.531713	1.28589	0.251146	1.54639	0.456032	0	0.75	493	Op0117f_1	MET-COF-B6	Q1LRA2 4-hydroxythreonine-4-phosphate dehydrogenase	659±469	847±281; (1.3; 0.3)	1019±321; (1.5; 0.5)	1052±270; (1.6; 0.5)	1408±350; (1.3; 0.6)	1119±476; (1.1; 0.1)
438	CP000352	Rmet_0438	pdxA	159.935	52.3627	172.75	118.235	170.434	8.03559	251.514	145.763	145.488	11.019	200.725	55.2693	1.08013	0.0751202	1.06565	0.173834	1.5726	0.462228	0.578448	0.676265	0.798065	0.252643	1	4.75	358	Op0117f_1	NA	NA	252±146	145±11; (0.6; 0.7)	201±55; (0.8; 0.3)	160±52; (0.6; 0.5)	173±118; (1.1; 0.1)	170±8; (1.1; 0.2)
439	CP000352	Rmet_0439	ksgA	1025.94	682.534	639.142	109.709	641.454	410.174	431.818	239.782	310.097	84.0323	334.714	101.695	0.622979	0.488238	0.625233	0.351869	0.420898	0.644168	0.71812	0.375898	0.775128	0.284364	0	3.75	278	Op0117f_1	GIP-TL-Ass	Q1LRA1 Dimethyladenosine transferase	432±240	310±84; (0.7; 0.4)	335±102; (0.8; 0.3)	1026±683; (2.4; 0.6)	639±110; (0.6; 0.5)	641±410; (0.6; 0.4)
440	CP000352	Rmet_0440	trpS	823.499	444.252	696.465	240.365	696.959	275.416	1256.96	761.458	482.815	164.969	622.197	230.626	0.845739	0.185555	0.846339	0.175831	1.52637	0.35951	0.384112	0.835628	0.495	0.639831	0	2.75	342	Op0117f_2	MET-AA-Trp	Q1LRA0 Tryptophanyl-tRNA synthetase	1257±761	483±165; (0.4; 0.8)	622±231; (0.5; 0.6)	823±444; (0.7; 0.4)	696±240; (0.8; 0.2)	697±275; (0.8; 0.2)
441	CP000352	Rmet_0441		1	1	1	1	1	1	1	1	1	1	1	1	1	0	1	0	1	0	1	0	1	0	0	2.5	301	Op0118r_4	NA	Q1LR99 Putative uncharacterized protein	NF	NF	NF	NF	NF	NF
442	CP000352	Rmet_0442	gloA	345.779	160.693	471.149	96.8139	396.357	105.867	426.973	268.381	391.394	208.794	260.712	80.6446	1.36257	0.486859	1.14627	0.189744	1.23482	0.189231	0.91667	0.0745629	0.610604	0.47636	0	2	135	Op0118r_4	MET-CAH-Pyr	Q1LR98 Glyoxalase I	427±268	391±209; (0.9; 0.1)	261±81; (0.6; 0.5)	346±161; (0.8; 0.2)	471±97; (1.4; 0.5)	396±106; (1.1; 0.2)
443	CP000352	Rmet_0443		1	1	1	1	1	1	1	1	14.8521	0	1	1	1	0	1	0	1	0	14.8521	13.8521	1	0	0	4.25	292	Op0118r_3	NA	Q1LR97 Putative uncharacterized protein	NF	15±0; (14.9; 13.9)	NF	NF	NF	NF
444	CP000352	Rmet_0444	plsC	152.308	59.3442	1	1	162.093	93.5935	300.137	260.199	164.02	99.1025	244.682	107.203	0.00656563	2.50742	1.06424	0.0639766	1.97059	0.462626	0.546483	0.378838	0.815233	0.150939	0	1.75	253	Op0118r_3	MET-LIP-GlycLip	Q1LR96 Phospholipid/glycerol acyltransferase	300±260	164±99; (0.5; 0.4)	245±107; (0.8; 0.2)	152±59; (0.5; 0.5)	NF	162±94; (1.1; 0.1)
445	CP000352	Rmet_0445	gmhB	179.228	42.9309	122.263	5.17374	356.76	286.141	144.046	23.2411	215.962	46.3461	247.642	145.961	0.682163	1.1842	1.99054	0.539492	0.803701	0.531679	1.49926	1.03347	1.71919	0.612266	0	2.75	193	Op0118r_3	MET-GLYC-LPS	Q1LR95 D-alpha,beta-D-heptose 1,7-bisphosphate phosphatase	144±23	216±46; (1.5; 1.0)	248±146; (1.7; 0.6)	179±43; (1.2; 0.5)	122±5; (0.7; 1.2)	357±286; (2.0; 0.5)
446	CP000352	Rmet_0446	glyS	1109.85	569.081	484.14	106.293	1388.95	841.49	836.869	248.645	1005.6	1129.52	947.003	147.296	0.436222	0.926459	1.25148	0.197866	0.75404	0.333825	1.20162	0.122433	1.1316	0.278158	0	5.25	707	Op0118r_3	MET-AA-GlySerThr	Q1LR94 Glycyl-tRNA synthetase, beta subunit	837±249	1006±1130; (1.2; 0.1)	947±147; (1.1; 0.3)	1110±569; (1.3; 0.3)	484±106; (0.4; 0.9)	1389±841; (1.3; 0.2)
447	CP000352	Rmet_0447		66.0175	38.5727	75.9627	43.8575	81.8317	26.3081	90.1592	52.6187	1	1	44.4715	0	1.15065	0.12065	1.23955	0.243742	1.36569	0.264736	0.0110915	1.66284	0.493255	0.868278	0	1.5	206	Op0118r_3	NA	Q1LR93 Conserved hypothetical signal peptide protein	90±53	NF	44±0; (0.5; 0.9)	66±39; (0.7; 0.3)	76±44; (1.2; 0.1)	82±26; (1.2; 0.2)
448	CP000352	Rmet_0448	glyQ	589.209	265.197	414.401	38.0462	640.376	205.603	713.49	85.7192	419.766	103.696	483.52	62.2634	0.703317	0.576462	1.08684	0.108681	1.21093	0.354161	0.588328	1.55069	0.677684	1.55403	0	3.5	317	Op0118r_3	MET-AA-GlySerThr	Q1LR92 Glycyl-tRNA synthetase alpha subunit	713±86	420±104; (0.6; 1.6)	484±62; (0.7; 1.6)	589±265; (0.8; 0.4)	414±38; (0.7; 0.6)	640±206; (1.1; 0.1)
449	CP000352	Rmet_0449	lnt	79.6362	0	102.272	0	35.6618	0	75.3845	0	38.1771	0	70.6704	18.9637	1.28424	#DIV/0!	0.447808	#DIV/0!	0.946611	#DIV/0!	0.506431	#DIV/0!	0.937466	0.248586	0	2.75	510	Op0118r_2	NA	Q1LR91 Apolipoprotein N-acyltransferase	75±0	#DIV/0!	71±19; (0.9; 0.2)	#DIV/0!	#DIV/0!	#DIV/0!
450	CP000352	Rmet_0450	corC	314.464	76.2277	270.458	34.6896	362.263	140.359	259.576	173.505	332.719	0	299.524	35.3387	0.860061	0.396745	1.152	0.220692	0.825456	0.219786	1.28178	0.421562	1.1539	0.191283	0	4	295	Op0118r_2	EIP-TRA-Other	Q1LR90 CBS transporter-associated protein	260±174	333±0; (1.3; 0.4)	300±35; (1.2; 0.2)	314±76; (1.2; 0.2)	270±35; (0.9; 0.4)	362±140; (1.2; 0.2)
451	CP000352	Rmet_0451		919.431	0	229.662	0	1	1	72.397	0	1	1	119.292	70.8376	0.249787	#DIV/0!	0.00108763	918.431	0.0787411	#DIV/0!	0.0138127	71.397	1.64774	0.662001	0	4.75	245	Op0118r_2	NA	B2AHA2 Putative metal-dependent hydrolase, COG0319; putative diacylglycerol kinase	72±0	NF	119±71; (1.6; 0.7)	#DIV/0!	#DIV/0!	NF
452	CP000352	Rmet_0452	phoL	237.844	98.0512	149.258	71.8098	245.128	101.169	370.615	51.9688	276.244	122.899	197.143	29.0237	0.627544	0.521523	1.03062	0.0365622	1.55823	0.885023	0.745365	0.539673	0.531936	2.14183	0	3.75	331	Op0118r_2	NA	Q1LR88 PhoH-like protein	371±52	276±123; (0.7; 0.5)	197±29; (0.5; 2.1)	238±98; (0.6; 0.9)	149±72; (0.6; 0.5)	245±101; (1.0; 0.0)
453	CP000352	Rmet_0453	miaB	470.081	274.797	125.599	0	419.493	242.873	227.203	49.0329	1	1	183.781	106.115	0.267186	1.25359	0.892384	0.0977229	0.483328	0.750017	0.00440135	4.52109	0.808883	0.279877	0	6	450	Op0118r_2	GIP-TL-Ass	Q1LR87 tRNA-i(6)A37 thiotransferase enzyme MiaB	227±49	NF	184±106; (0.8; 0.3)	470±275; (2.1; 0.8)	126±0; (0.3; 1.3)	419±243; (0.9; 0.1)
454	CP000352	Rmet_0454		120.081	0	141.792	116.73	83.9428	0	1	1	90.287	68.6264	94.8725	49.9018	1.18081	0.186	0.699054	#DIV/0!	0.00832774	119.081	90.287	1.28237	94.8725	1.84419	0	0.25	125	Op0118r_2	NA	Q1LR86 Putative uncharacterized protein	NF	90±69; (90.3; 1.3)	95±50; (94.9; 1.8)	120±0; (120.1; 119.1)	142±117; (1.2; 0.2)	#DIV/0!
455	CP000352	Rmet_0455	clcB	30.7763	17.8236	1	1	50.58	37.1223	36.4748	21.2612	69.1719	0	1	1	0.0324925	1.58187	1.64347	0.360421	1.18516	0.145798	1.89643	1.53788	0.0274162	1.59357	0	1.25	560	Op0118r_1	EIP-TRA-Pores	Q1LR85 Cl-channel, voltage gated	36±21	69±0; (1.9; 1.5)	NF	31±18; (0.8; 0.1)	NF	51±37; (1.6; 0.4)
456	CP000352	Rmet_0456	rhlE1	190.455	57.8147	145.47	20.3193	142.865	36.0186	197.997	114.511	118.798	68.79	170.213	6.38086	0.763802	0.575744	0.750124	0.507178	1.0396	0.0437657	0.599999	0.43207	0.859672	0.229829	0	4.5	540	Op0119f_1	NA	Q1LR84 DEAD/DEAH box helicase-like protein	198±115	119±69; (0.6; 0.4)	170±6; (0.9; 0.2)	190±58; (1.0; 0.0)	145±20; (0.8; 0.6)	143±36; (0.8; 0.5)
457	CP000352	Rmet_0457	yihE	38.1382	22.1739	38.1283	22.0229	51.5785	29.9358	33.8428	0	31.5765	0	62.216	45.4166	0.999741	0.000223287	1.35241	0.257922	0.887372	0.193715	0.933036	#DIV/0!	1.83838	0.624732	0	4.5	348	Op0119f_1	NA	Q1LR83 Aminoglycoside phosphotransferase	34±0	#DIV/0!	62±45; (1.8; 0.6)	38±22; (1.1; 0.2)	38±22; (1.0; 0.0)	52±30; (1.4; 0.3)
458	CP000352	Rmet_0458	uspA1	1	1	1	1	1	1	1	1	1	1	1	1	1	0	1	0	1	0	1	0	1	0	0	3	144	Op0120r_1	NA	Q1LR82 UspA	NF	NF	NF	NF	NF	NF
459	CP000352	Rmet_0459		1	1	1	1	1	1	1	1	1	1	1	1	1	0	1	0	1	0	1	0	1	0	0	2.75	207	Op0121f_1	EIP-SIG-2Comp	Q1LR81 Two component transcriptional regulator, LuxR family	NF	NF	NF	NF	NF	NF
460	CP000352	Rmet_0460		186.636	107.756	89.4111	78.7087	151.629	64.0581	162.664	54.9916	128.258	77.9465	136.024	26.615	0.479068	0.521409	0.812433	0.203747	0.871558	0.147294	0.788484	0.258813	0.836228	0.326441	0	9	552	Op0121f_2	MET-CAH-But	Q1LR80 Pyridoxal-dependent decarboxylase	163±55	128±78; (0.8; 0.3)	136±27; (0.8; 0.3)	187±108; (1.1; 0.1)	89±79; (0.5; 0.5)	152±64; (0.8; 0.2)
461	CP000352	Rmet_0461		1	1	1	1	1	1	1	1	1	1	1	1	1	0	1	0	1	0	1	0	1	0	0	0.5	84	Op0122r_3	NA	Q1LR79 Putative uncharacterized protein	NF	NF	NF	NF	NF	NF
462	CP000352	Rmet_0462		214.145	162.571	51.3801	0	260.668	151.801	261.008	0	221.829	132.454	242.322	117.37	0.239932	1.00119	1.21725	0.14799	1.21884	0.288263	0.849893	0.295794	0.928408	0.159206	0	2	565	Op0122r_2	NA	Q1LR78 Major facilitator superfamily MFS_1	261±0	222±132; (0.8; 0.3)	242±117; (0.9; 0.2)	214±163; (0.8; 0.3)	51±0; (0.2; 1.0)	261±152; (1.2; 0.1)
463	CP000352	Rmet_0463		1	1	1	1	1	1	1	1	1	1	1	1	1	0	1	0	1	0	1	0	1	0	0	0.5	106	Op0122r_1	NA	Q1LR77 Putative membrane protein	NF	NF	NF	NF	NF	NF
464	CP000352	Rmet_0464		1	1	1	1	1	1	1	1	1	1	1	1	1	0	1	0	1	0	1	0	1	0	0	6.25	524	Op0122r_1	EIP-SIG-2Comp	Q1LR76 Sensor protein	NF	NF	NF	NF	NF	NF
465	CP000352	Rmet_0465		92.3927	31.6258	48.1951	28.1205	75.9483	38.2106	49.4697	31.2603	135.804	0	61.9143	0	0.521634	0.739753	0.822016	0.23547	0.535429	0.682551	2.74519	2.76179	1.25156	0.398095	0	2	229	Op0122r_1	EIP-SIG-2Comp	Q1LR75 Two component transcriptional regulator, winged helix family	49±31	136±0; (2.7; 2.8)	62±0; (1.3; 0.4)	92±32; (1.9; 0.7)	48±28; (0.5; 0.7)	76±38; (0.8; 0.2)
466	CP000352	Rmet_0466	recA	2174.42	60.6398	2374.03	681.212	1828.33	458.179	3259.45	604.23	2241.41	578.458	2025.43	602.076	1.0918	0.269068	0.840835	0.667078	1.499	1.63194	0.687665	0.860785	0.621401	1.02298	0	1.25	353	Op0123f_1	GIP-REP-Recomb	Q1LR74 Protein recA	3259±604	2241±578; (0.7; 0.9)	2025±602; (0.6; 1.0)	2174±61; (0.7; 1.6)	2374±681; (1.1; 0.3)	1828±458; (0.8; 0.7)
467	CP000352	Rmet_0467	recX	70.822	34.0365	103.797	68.3675	87.2084	32.0728	42.975	26.0665	41.4977	0	58.5688	0	1.4656	0.322008	1.23137	0.247868	0.606803	0.463321	0.965624	0.0566739	1.36286	0.598231	0	2.75	182	Op0123f_1	NA	Q1LR73 Regulatory protein RecX	43±26	41±0; (1.0; 0.1)	59±0; (1.4; 0.6)	71±34; (1.6; 0.5)	104±68; (1.5; 0.3)	87±32; (1.2; 0.2)
468	CP000352	Rmet_0468		351.374	0	193.705	0	317.183	76.7399	229.612	61.409	113.768	0	365.945	214.632	0.55128	#DIV/0!	0.902695	0.445539	0.653469	1.9828	0.495481	1.88643	1.59375	0.493886	0	5	253	Op0123f_2	NA	Q1LR72 Putative uncharacterized protein	230±61	114±0; (0.5; 1.9)	366±215; (1.6; 0.5)	351±0; (1.5; 2.0)	#DIV/0!	317±77; (0.9; 0.4)
469	CP000352	Rmet_0469	sucC	16314.8	5142.79	17397.9	1599.99	14730.4	6285.46	15540.6	4476.29	9404.77	1893.46	11212.1	1390.41	1.06639	0.160627	0.902884	0.138641	0.952549	0.0804818	0.605173	0.963282	0.721467	0.73782	0	2.25	388	Op0123f_3	MET-CAH-TCA	Q1LR71 Succinyl-CoA synthetase (ADP-forming) beta subunit	15541±4476	9405±1893; (0.6; 1.0)	11212±1390; (0.7; 0.7)	16315±5143; (1.0; 0.1)	17398±1600; (1.1; 0.2)	14730±6285; (0.9; 0.1)
470	CP000352	Rmet_0470	sucD	4099.3	691.006	4781.03	3102.06	4150.64	426.427	5297.15	959.554	3092.37	220.909	5161.83	1247.3	1.1663	0.179731	1.01252	0.0459432	1.29221	0.725719	0.583781	1.86772	0.974454	0.0613174	0	2.75	293	Op0123f_3	MET-CAH-TCA	Q1LR70 Succinyl-CoA ligase [ADP-forming] subunit alpha	5297±960	3092±221; (0.6; 1.9)	5162±1247; (1.0; 0.1)	4099±691; (0.8; 0.7)	4781±3102; (1.2; 0.2)	4151±426; (1.0; 0.0)
471	CP000352	Rmet_0471		1	1	1584.15	0	41.3489	0	814.094	873.086	533.946	326.955	861.901	658.366	1584.15	1583.15	41.3489	40.3489	814.094	0.930222	0.655877	0.233449	1.05872	0.0312167	0	2.5	231	Op0123f_3	NA	Q1LR69 Integral membrane protein TerC	814±873	534±327; (0.7; 0.2)	862±658; (1.1; 0.0)	NF	1584±0; (1584.1; 1583.1)	41±0; (41.3; 40.3)
472	CP000352	Rmet_0472	pilA	1	1	1	1	1	1	1	1	1	1	1	1	1	0	1	0	1	0	1	0	1	0	0	0	182	Op0123f_3	GIP-PTL-T2S	Q1LR68 Fimbrial protein pilin	NF	NF	NF	NF	NF	NF
473	CP000352	Rmet_0473	pilE	1	1	1	1	1	1	1	1	1	1	1	1	1	0	1	0	1	0	1	0	1	0	0	0.5	139	Op0123f_3	GIP-PTL-T2S	Q1LR67 Fimbrial protein pilin	NF	NF	NF	NF	NF	NF
474	CP000352	Rmet_0474		79.1191	0	1	1	1	1	76.8524	0	1	1	50.8166	0	0.0126392	78.1191	0.0126392	78.1191	0.971351	#DIV/0!	0.013012	75.8524	0.661223	#DIV/0!	0	5.25	595	Op0123f_4	NA	Q1LR66 O-antigen polymerase	77±0	NF	#DIV/0!	#DIV/0!	NF	NF
475	CP000352	Rmet_0475		1	1	1	1	1	1	1	1	1	1	1	1	1	0	1	0	1	0	1	0	1	0	0	0	179	Op0124r_1	NA	Q1LR65 Proline-rich region	NF	NF	NF	NF	NF	NF
476	CP000352	Rmet_0476		1	1	1	1	1	1	1	1	1	1	1	1	1	0	1	0	1	0	1	0	1	0	0	1.75	154	Op0124r_1	NA	Q1LR64 Putative uncharacterized protein	NF	NF	NF	NF	NF	NF
477	CP000352	Rmet_0477		1	1	1	1	1	1	1	1	1	1	1	1	1	0	1	0	1	0	1	0	1	0	0	0	81	Op0124r_1	NA	Q1LR63 Putative uncharacterized protein	NF	NF	NF	NF	NF	NF
478	CP000352	Rmet_0478		1	1	1	1	1	1	1	1	1	1	1	1	1	0	1	0	1	0	1	0	1	0	0	1	62	Op0124r_1	NA	Q1LR62 Molybdenum cofactor biosynthesis enzyme-like protein	NF	NF	NF	NF	NF	NF
479	CP000352	Rmet_0479		1	1	1	1	1	1	1	1	1	1	1	1	1	0	1	0	1	0	1	0	1	0	0	2	336	Op0125f_1	NA	Q1LR61 ABC transporter, ATP-binding protein-related protein	NF	NF	NF	NF	NF	NF
480	CP000352	Rmet_0480	tnpA	1	1	123.44	73.8989	65.3823	43.0812	39.973	0	78.9054	45.7803	111.047	0	123.44	1.63473	65.3823	1.46054	39.973	38.973	1.97397	0.85042	2.77805	#DIV/0!	0	2.5	416	Op0126r_1	GIP-REP-Recomb	Q9RBF5 Ralstonia eutropha insertion sequence IS1090	40±0	79±46; (2.0; 0.9)	#DIV/0!	NF	123±74; (123.4; 1.6)	65±43; (65.4; 1.5)
481	CP000352	Rmet_0481		1	1	1	1	1	1	1	1	1	1	1	1	1	0	1	0	1	0	1	0	1	0	0	2.75	247	Op0127f_1	NA	Q1LR59 Putative uncharacterized protein	NF	NF	NF	NF	NF	NF
482	CP000352	Rmet_0482		1	1	1	1	64.865	0	48.7809	0	86.0353	0	1	1	1	0	64.865	63.865	48.7809	47.7809	1.76371	#DIV/0!	0.0204998	47.7809	0	3	160	Op0128r_1	NA	Q1LR58 Putative uncharacterized protein	49±0	#DIV/0!	NF	NF	NF	65±0; (64.9; 63.9)
483	CP000352	Rmet_0483	tnpA	1	1	1	1	1	1	1	1	1	1	1	1	1	0	1	0	1	0	1	0	1	0	0	8.75	508	Op0129f_1	NA	Q1LHY9 Integrase, catalytic region	NF	NF	NF	NF	NF	NF
484	CP000352	Rmet_0484	tnpB	1	1	1	1	1	1	1	1	1	1	1	1	1	0	1	0	1	0	1	0	1	0	0	5.25	261	Op0129f_1	NA	Q1LHZ0 IstB-like ATP-binding protein	NF	NF	NF	NF	NF	NF
485	CP000352	Rmet_0485		1	1	1	1	1	1	1	1	1	1	1	1	1	0	1	0	1	0	1	0	1	0	0	0.5	81	Op0129f_1	NA	Q1LR55 Putative uncharacterized protein	NF	NF	NF	NF	NF	NF
486	CP000352	Rmet_0486	moaC	1057.95	762.179	552.177	223.858	813.578	475.778	873.677	606.138	489.653	305.142	1195.77	93.4021	0.521929	0.51294	0.76901	0.197403	0.825817	0.134675	0.560452	0.421411	1.36867	0.460438	0	3	159	Op0130r_1	MET-COF-Folate	Q1LR54 Molybdenum cofactor biosynthesis protein C	874±606	490±305; (0.6; 0.4)	1196±93; (1.4; 0.5)	1058±762; (1.2; 0.1)	552±224; (0.5; 0.5)	814±476; (0.8; 0.2)
487	CP000352	Rmet_0487		76.7175	18.6569	65.441	21.1521	54.4376	24.2516	83.6123	52.612	101.268	24.5531	98.1415	0	0.853013	0.283265	0.709584	0.519243	1.08987	0.0967432	1.21117	0.22881	1.17377	0.276157	0	2	605	Op0131f_1	NA	Q1LR53 Peptidase M48, Ste24p	84±53	101±25; (1.2; 0.2)	98±0; (1.2; 0.3)	77±19; (0.9; 0.1)	65±21; (0.9; 0.3)	54±24; (0.7; 0.5)
488	CP000352	Rmet_0488		117.941	94.4898	1	1	89.7725	25.6765	112.519	92.5166	241.725	0	1	1	0.00847879	1.22465	0.761162	0.234416	0.954026	0.028995	2.1483	1.39657	0.00888738	1.19251	0	5.5	190	Op0132r_1	NA	Q1LR52 Putative uncharacterized protein	113±93	242±0; (2.1; 1.4)	NF	118±94; (1.0; 0.0)	NF	90±26; (0.8; 0.2)
489	CP000352	Rmet_0489		35.796	20.962	34.2141	25.7196	16.9628	11.3311	31.1791	19.0581	23.5839	0	28.7149	5.65025	0.955807	0.0338878	0.473874	0.583196	0.871022	0.115364	0.756402	0.398527	0.920967	0.0997303	0	4.5	345	Op0132r_1	NA	Q1LR51 Alpha/beta hydrolase fold	31±19	24±0; (0.8; 0.4)	29±6; (0.9; 0.1)	36±21; (1.1; 0.1)	34±26; (1.0; 0.0)	17±11; (0.5; 0.6)
490	CP000352	Rmet_0490		168.957	140.155	160.688	105.292	152.182	59.8599	195.534	137.255	247.454	188.81	119.34	39.6011	0.951055	0.0336923	0.900713	0.0838702	1.1573	0.0958019	1.26553	0.159233	0.610327	0.430827	0	2.5	146	Op0132r_1	NA	Q1LR50 Putative uncharacterized protein	196±137	247±189; (1.3; 0.2)	119±40; (0.6; 0.4)	169±140; (0.9; 0.1)	161±105; (1.0; 0.0)	152±60; (0.9; 0.1)
491	CP000352	Rmet_0491	rfaF	301.011	179.356	1	1	152.341	104.188	417.289	66.5966	169.895	98.1165	300.169	107.513	0.00332214	1.66344	0.506098	0.524328	1.38629	0.472767	0.40714	1.50197	0.719332	0.672677	0	4.25	354	Op0132r_1	MET-GLYC-LPS	Q1LR49 Lipopolysaccharide heptosyltransferase II	417±67	170±98; (0.4; 1.5)	300±108; (0.7; 0.7)	301±179; (0.7; 0.5)	NF	152±104; (0.5; 0.5)
492	CP000352	Rmet_0492		195.257	11.1668	228.533	47.3564	152.452	42.0645	231.484	11.1183	196.746	113.785	184.085	51.1699	1.17042	0.568594	0.780774	0.804141	1.18553	1.6256	0.849932	0.278122	0.795236	0.76097	0	2.25	64	Op0132r_1	NA	Q1LR48 Putative uncharacterized protein	231±11	197±114; (0.8; 0.3)	184±51; (0.8; 0.8)	195±11; (0.8; 1.6)	229±47; (1.2; 0.6)	152±42; (0.8; 0.8)
493	CP000352	Rmet_0493	ilvE	2078.09	620.993	1095.91	552.438	2582.87	1173.06	1081.87	499.054	711.829	321.21	1523.87	502.949	0.527361	0.837022	1.24291	0.281364	0.520608	0.889446	0.657961	0.451127	1.40855	0.441111	0	3.75	306	Op0132r_1	MET-AA-ValLeuIle	Q1LR47 Branched chain amino acid aminotransferase / branched chain amino acid: 2-keto-4-methylthiobutyrate aminotransferase	1082±499	712±321; (0.7; 0.5)	1524±503; (1.4; 0.4)	2078±621; (1.9; 0.9)	1096±552; (0.5; 0.8)	2583±1173; (1.2; 0.3)
494	CP000352	Rmet_0494	rapA	1	1	1	1	141.59	0	1	1	1	1	94.0722	0	1	0	141.59	140.59	1	0	1	0	94.0722	93.0722	0	9.5	1025	Op0133f_1	NA	Q1LR46 SNF2-related	NF	NF	94±0; (94.1; 93.1)	NF	NF	142±0; (141.6; 140.6)
495	CP000352	Rmet_0495		11.0831	0	1	1	1	1	1	1	1	1	1	1	0.0902273	10.0831	0.0902273	10.0831	0.0902273	10.0831	1	0	1	0	0	6	505	Op0133f_1	MET-AA-Phe	Q1LR45 Amidase	NF	NF	NF	11±0; (11.1; 10.1)	NF	NF
496	CP000352	Rmet_0496		1	1	1	1	1	1	1	1	1	1	1	1	1	0	1	0	1	0	1	0	1	0	0	1.5	441	Op0133f_1	NA	Q1LR44 Major facilitator superfamily MFS_1	NF	NF	NF	NF	NF	NF
497	CP000352	Rmet_0497		1	1	1	1	1	1	1	1	1	1	1	1	1	0	1	0	1	0	1	0	1	0	0	1.5	266	Op0133f_2	NA	Q1LR43 AzlC-like protein	NF	NF	NF	NF	NF	NF
498	CP000352	Rmet_0498		1	1	1	1	1	1	1	1	1	1	1	1	1	0	1	0	1	0	1	0	1	0	0	1	107	Op0133f_2	NA	Q1LR42 Branched-chain amino acid transport	NF	NF	NF	NF	NF	NF
499	CP000352	Rmet_0499		1	1	1	1	1	1	1	1	1	1	1	1	1	0	1	0	1	0	1	0	1	0	0	4	377	Op0134r_1	NA	Q1LR41 Transcriptional regulator, LuxR family	NF	NF	NF	NF	NF	NF
500	CP000352	Rmet_0500		43.3606	0	1	1	18.6048	10.7829	28.159	6.69408	23.3041	13.6317	33.1371	6.86225	0.0230624	42.3606	0.429072	2.29585	0.649414	2.27091	0.827588	0.238856	1.17679	0.367217	0	3.25	350	Op0134r_1	NA	Q1LR40 Regulatory protein, LuxR	28±7	23±14; (0.8; 0.2)	33±7; (1.2; 0.4)	43±0; (1.5; 2.3)	NF	19±11; (0.4; 2.3)
501	CP000352	Rmet_0501	pgk2	2003.54	673.399	1654.85	697.234	2055.31	513.007	2806.56	1063.55	1713.44	203.571	1308.35	363.259	0.825962	0.254402	1.02584	0.0436334	1.4008	0.462316	0.610512	0.862683	0.466174	1.05005	0	2.25	418	Op0135f_1	MET-CAH-FbP	Q1LR39 Phosphoglycerate kinase	2807±1064	1713±204; (0.6; 0.9)	1308±363; (0.5; 1.1)	2004±673; (0.7; 0.5)	1655±697; (0.8; 0.3)	2055±513; (1.0; 0.0)
502	CP000352	Rmet_0502	pykA1	862.165	333.473	864.768	292.627	1012.07	409.908	1017.52	542.502	612.332	210.281	999.497	637.218	1.00302	0.00415823	1.17387	0.201648	1.18019	0.177349	0.60179	0.538251	0.982289	0.0152758	0	2.75	479	Op0135f_1	MET-CAH-FbP	Q1LR38 Pyruvate kinase	1018±543	612±210; (0.6; 0.5)	999±637; (1.0; 0.0)	862±333; (0.8; 0.2)	865±293; (1.0; 0.0)	1012±410; (1.2; 0.2)
503	CP000352	Rmet_0503	cbbA3	1996.96	684.099	1922.94	693.951	3879.79	1921.26	3491.11	314.585	2083.32	564.421	3867.68	1628.11	0.962932	0.0537166	1.94285	0.722676	1.74821	1.49612	0.59675	1.60157	1.10787	0.193842	1	4.5	354	Op0135f_1	MET-CAH-FbP	Q1LR37 Fructose-bisphosphate aldolase	3491±315	2083±564; (0.6; 1.6)	3868±1628; (1.1; 0.2)	1997±684; (0.6; 1.5)	1923±694; (1.0; 0.1)	3880±1921; (1.9; 0.7)
504	CP000352	Rmet_0504	purC	2262.77	433.102	2877.69	692.802	2116.54	143.897	2262.87	1317.52	1347.01	527.267	2292.21	247.639	1.27175	0.546154	0.935377	0.253427	1.00004	5.72686e-05	0.595268	0.496456	1.01297	0.0187481	0	1	302	Op0135f_1	MET-NUC-Pur	Q1LR36 Phosphoribosylaminoimidazole-succinocarboxamide synthase	2263±1318	1347±527; (0.6; 0.5)	2292±248; (1.0; 0.0)	2263±433; (1.0; 0.0)	2878±693; (1.3; 0.5)	2117±144; (0.9; 0.3)
505	CP000352	Rmet_0505	purE	179.881	158.764	778.89	600.913	225.33	181.647	283.095	222.103	518.918	323.621	870.785	669.352	4.33004	0.788506	1.25266	0.133514	1.57379	0.270997	1.83302	0.43213	3.07595	0.659249	0	1.25	165	Op0135f_1	MET-NUC-Pur	Q1LR35 Phosphoribosylaminoimidazole carboxylase, catalytic subunit	283±222	519±324; (1.8; 0.4)	871±669; (3.1; 0.7)	180±159; (0.6; 0.3)	779±601; (4.3; 0.8)	225±182; (1.3; 0.1)
506	CP000352	Rmet_0506	purK	1954.16	973.818	504.622	179.947	1444.05	307.369	1224.58	764.827	2342.94	2207.92	676.518	172.978	0.258229	1.25636	0.738964	0.398151	0.626652	0.419627	1.91327	0.376205	0.55245	0.584407	0	8.25	414	Op0135f_1	MET-NUC-Pur	Q1LR34 Phosphoribosylaminoimidazole carboxylase	1225±765	2343±2208; (1.9; 0.4)	677±173; (0.6; 0.6)	1954±974; (1.6; 0.4)	505±180; (0.3; 1.3)	1444±307; (0.7; 0.4)
507	CP000352	Rmet_0507		472.613	148.663	481.852	109.245	356.098	196.301	643.791	263.541	502.295	114.769	394.927	175.64	1.01955	0.035823	0.753466	0.337761	1.36219	0.415275	0.780214	0.374023	0.61344	0.566654	0	2.75	330	Op0135f_1	GIP-TL-Ass	Q1LR33 Translation factor SUA5	644±264	502±115; (0.8; 0.4)	395±176; (0.6; 0.6)	473±149; (0.7; 0.4)	482±109; (1.0; 0.0)	356±196; (0.8; 0.3)
508	CP000352	Rmet_0508	dacB	144.879	53.877	94.4734	15.6497	86.5473	6.07596	149.16	34.8378	55.1891	36.8121	117.791	21.3335	0.652085	0.724981	0.597376	0.972958	1.02955	0.0482585	0.369999	1.31153	0.789698	0.558448	0	2.5	518	Op0136r_1	NA	Q1LR32 D-Ala-D-Ala carboxypeptidase PBP3. Serine peptidase. MEROPS family S13	149±35	55±37; (0.4; 1.3)	118±21; (0.8; 0.6)	145±54; (1.0; 0.0)	94±16; (0.7; 0.7)	87±6; (0.6; 1.0)
509	CP000352	Rmet_0509		1	1	1	1	1	1	1	1	1	1	1	1	1	0	1	0	1	0	1	0	1	0	0	0.5	153	Op0136r_1	NA	Q1LR31 Transmembrane pair	NF	NF	NF	NF	NF	NF
510	CP000352	Rmet_0510		29.6707	0	1	1	1	1	1	1	1	1	20.1249	0	0.0337033	28.6707	0.0337033	28.6707	0.0337033	28.6707	1	0	20.1249	19.1249	0	3.25	311	Op0137f_1	NA	Q1LR30 Transcriptional regulator, LysR family	NF	NF	20±0; (20.1; 19.1)	30±0; (29.7; 28.7)	NF	NF
511	CP000352	Rmet_0511		132.408	0	98.1739	58.2983	134.195	0	135.487	79.73	54.6987	0	1	1	0.741449	0.587228	1.01349	#DIV/0!	1.02325	0.0386124	0.40372	1.01327	0.00738079	1.66588	0	0.75	497	Op0138r_1	NA	Q1LR29 RND efflux system, outer membrane lipoprotein, NodT	135±80	55±0; (0.4; 1.0)	NF	132±0; (1.0; 0.0)	98±58; (0.7; 0.6)	#DIV/0!
512	CP000352	Rmet_0512	mdtC	1	1	65.8117	54.6472	1	1	36.3926	0	1	1	88.9355	55.3856	65.8117	1.16469	1	0	36.3926	35.3926	0.0274781	35.3926	2.44378	0.948674	0	4.5	1100	Op0138r_1	EIP-TRA-Ion	Q1LR28 Acriflavin resistance protein	36±0	NF	89±55; (2.4; 0.9)	NF	66±55; (65.8; 1.2)	NF
513	CP000352	Rmet_0513	mdtB	1	1	1	1	1	1	1	1	1	1	1	1	1	0	1	0	1	0	1	0	1	0	0	2	1051	Op0138r_1	EIP-TRA-Ion	Q1LR27 Acriflavin resistance protein	NF	NF	NF	NF	NF	NF
514	CP000352	Rmet_0514	mdtA	257.386	77.4454	97.2242	56.934	188.161	31.7859	148.413	6.99018	222.29	0	177.483	0	0.377737	1.19186	0.731046	0.633747	0.576618	1.2906	1.49778	10.5686	1.19587	4.1586	0	2	523	Op0138r_1	EIP-TRA-Other	Q1LR26 Secretion protein HlyD	148±7	222±0; (1.5; 10.6)	177±0; (1.2; 4.2)	257±77; (1.7; 1.3)	97±57; (0.4; 1.2)	188±32; (0.7; 0.6)
515	CP000352	Rmet_0515	ompR	78.8008	47.1395	141.405	84.0268	72.0174	16.6166	89.0586	59.3413	87.788	50.9603	79.0128	0	1.79446	0.477288	0.913917	0.106396	1.13017	0.0963344	0.985733	0.0115195	0.8872	0.169288	0	0.5	244	Op0139f_1	EIP-SIG-2Comp	Q1LR25 Two component transcriptional regulator, winged helix family	89±59	88±51; (1.0; 0.0)	79±0; (0.9; 0.2)	79±47; (0.9; 0.1)	141±84; (1.8; 0.5)	72±17; (0.9; 0.1)
516	CP000352	Rmet_0516	envZ	1	1	1	1	1	1	1	1	1	1	1	1	1	0	1	0	1	0	1	0	1	0	0	2	427	Op0139f_1	EIP-SIG-2Comp	Q1LR24 Sensor protein	NF	NF	NF	NF	NF	NF
517	CP000352	Rmet_0517		110.446	72.9929	1	1	55.2454	0	221.97	170.72	114.524	66.2391	114.848	72.5316	0.00905421	1.47914	0.500203	0.756244	2.00976	0.457603	0.515944	0.453436	0.517402	0.440375	0	0.5	202	Op0140r_2	NA	Q1LR23 UPF0078 membrane protein Rmet_0517	222±171	115±66; (0.5; 0.5)	115±73; (0.5; 0.4)	110±73; (0.5; 0.5)	NF	55±0; (0.5; 0.8)
518	CP000352	Rmet_0518		278.679	48.5357	153.968	115.594	372.504	148.738	251.155	179.752	234.169	142.908	269.641	0	0.552494	0.759827	1.33668	0.475609	0.901235	0.120566	0.932368	0.0526438	1.0736	0.102842	0	4.5	163	Op0140r_2	NA	Q1LR22 Putative uncharacterized protein	251±180	234±143; (0.9; 0.1)	270±0; (1.1; 0.1)	279±49; (1.1; 0.1)	154±116; (0.6; 0.8)	373±149; (1.3; 0.5)
519	CP000352	Rmet_0519	xerD	96.4532	56.3744	41.1218	0	117.875	71.1135	86.8184	51.8169	143.672	0	70.4332	0	0.426339	0.981499	1.2221	0.168032	0.900109	0.0890535	1.65486	1.0972	0.81127	0.316213	0	6.5	302	Op0140r_2	GIP-REP-Recomb	Q1LR21 Tyrosine recombinase XerD subunit	87±52	144±0; (1.7; 1.1)	70±0; (0.8; 0.3)	96±56; (1.1; 0.1)	41±0; (0.4; 1.0)	118±71; (1.2; 0.2)
520	CP000352	Rmet_0520	ogt1	51.6625	0	17.1003	0	35.2678	0	1	1	31.7169	0	68.023	0	0.331001	#DIV/0!	0.682658	#DIV/0!	0.0193564	50.6625	31.7169	30.7169	68.023	67.023	0	2.5	159	Op0140r_2	GIP-REP-Recomb	Q1LR20 Methylated-DNA--protein-cysteine methyltransferase	NF	32±0; (31.7; 30.7)	68±0; (68.0; 67.0)	52±0; (51.7; 50.7)	#DIV/0!	#DIV/0!
521	CP000352	Rmet_0521	bug	37917.8	22955.2	35957.2	23416.6	50626.7	20733	55922.8	38451.1	51598.8	62391.1	66449.2	30906	0.948293	0.0422801	1.33517	0.290901	1.47484	0.293211	0.922679	0.042879	1.18823	0.151772	0	1.25	326	Op0140r_2	NA	Q1LR19 Uncharacterized protein UPF0065	55923±38451	51599±62391; (0.9; 0.0)	66449±30906; (1.2; 0.2)	37918±22955; (0.7; 0.3)	35957±23417; (0.9; 0.0)	50627±20733; (1.3; 0.3)
522	CP000352	Rmet_0522		421.796	198.14	299.886	174.839	362.595	128.227	299.309	206.003	229.99	137.45	537.479	35.9007	0.710973	0.326857	0.859644	0.181395	0.709606	0.303078	0.768402	0.20183	1.79573	0.984567	0	2	205	Op0140r_1	NA	Q1LR18 Putative uncharacterized protein	299±206	230±137; (0.8; 0.2)	537±36; (1.8; 1.0)	422±198; (1.4; 0.3)	300±175; (0.7; 0.3)	363±128; (0.9; 0.2)
523	CP000352	Rmet_0523		1	1	1	1	1	1	1	1	1	1	1	1	1	0	1	0	1	0	1	0	1	0	0	3	350	Op0141f_1	NA	Q1LR17 Auxin Efflux Carrier	NF	NF	NF	NF	NF	NF
524	CP000352	Rmet_0524		17.9843	0	36.7182	0	18.3649	11.5607	16.9688	0	6.88301	0	19.6986	11.4833	2.04169	#DIV/0!	1.02117	0.032928	0.943539	#DIV/0!	0.405626	#DIV/0!	1.16087	0.237718	0	5.5	377	Op0142r_1	NA	Q1LR16 4Fe-4S cluster binding	17±0	#DIV/0!	20±11; (1.2; 0.2)	#DIV/0!	#DIV/0!	18±12; (1.0; 0.0)
525	CP000352	Rmet_0525		116.259	75.3028	77.5495	44.9574	103.715	11.4759	161.934	65.3528	113.678	0	104.883	60.5815	0.667039	0.321884	0.892099	0.144557	1.39287	0.324727	0.702	0.738397	0.647691	0.45302	0	2.25	177	Op0143f_1	NA	Q1LR15 Putative uncharacterized protein	162±65	114±0; (0.7; 0.7)	105±61; (0.6; 0.5)	116±75; (0.7; 0.3)	78±45; (0.7; 0.3)	104±11; (0.9; 0.1)
526	CP000352	Rmet_0526	amiC	38.3308	23.5353	49.0468	12.748	42.4147	26.68	62.0551	35.6012	32.4299	0	81.4822	48.6266	1.27956	0.295342	1.10654	0.0813275	1.61894	0.401179	0.522598	0.832141	1.31306	0.230649	0	2.5	497	Op0143f_2	MET-PepGlyc	Q1LR14 Cell wall hydrolase/autolysin	62±36	32±0; (0.5; 0.8)	81±49; (1.3; 0.2)	38±24; (0.6; 0.4)	49±13; (1.3; 0.3)	42±27; (1.1; 0.1)
527	CP000352	Rmet_0527		1	1	1	1	1	1	1	1	1	1	1	1	1	0	1	0	1	0	1	0	1	0	0	1.75	363	Op0144r_1	NA	Q1LR13 Putative lipoprotein transmembrane	NF	NF	NF	NF	NF	NF
528	CP000352	Rmet_0528		512.913	0	1029.55	0	184.927	0	821.171	0	410.721	0	263.166	0	2.00726	#DIV/0!	0.360543	#DIV/0!	1.60099	#DIV/0!	0.500166	#DIV/0!	0.320477	#DIV/0!	0	2.25	301	Op0145f_1	NA	Q1LR12 Transcriptional regulator, LysR family	821±0	#DIV/0!	#DIV/0!	#DIV/0!	#DIV/0!	#DIV/0!
529	CP000352	Rmet_0529		31.267	0	31.6387	23.1191	31.6482	18.7494	18.3003	0	16.1998	0	35.9083	11.914	1.01189	0.0160796	1.01219	0.0203296	0.585292	#DIV/0!	0.885218	#DIV/0!	1.96217	1.47792	0	3.25	256	Op0146r_1	NA	Q1LR11 Methyltransferase type 11	18±0	#DIV/0!	36±12; (2.0; 1.5)	#DIV/0!	32±23; (1.0; 0.0)	32±19; (1.0; 0.0)
530	CP000352	Rmet_0530		1	1	280.264	0	1	1	1	1	1	1	1	1	280.264	279.264	1	0	1	0	1	0	1	0	0	3	264	Op0147f_1	NA	Q1LR10 Transcriptional regulator, XRE family	NF	NF	NF	NF	280±0; (280.3; 279.3)	NF
531	CP000352	Rmet_0531		342.504	133.068	483.657	155.398	416.001	123.648	382.273	90.9426	489.523	150.94	601.335	315.728	1.41212	0.48932	1.21459	0.286295	1.11611	0.177528	1.28056	0.443398	1.57305	0.538675	0	0.5	252	Op0148r_1	NA	Q1LR09 Short-chain dehydrogenase/reductase SDR	382±91	490±151; (1.3; 0.4)	601±316; (1.6; 0.5)	343±133; (0.9; 0.2)	484±155; (1.4; 0.5)	416±124; (1.2; 0.3)
532	CP000352	Rmet_0532	adk	1425.33	130.084	2045.43	1181.07	1512.77	633.41	1616.42	285.27	1613.34	67.9811	1747.66	263.168	1.43506	0.472948	1.06135	0.114532	1.13407	0.460066	0.998098	0.00870351	1.0812	0.239307	0	0	221	Op0148r_1	MET-NUC-Pur	Q1LR08 Adenylate kinase	1616±285	1613±68; (1.0; 0.0)	1748±263; (1.1; 0.2)	1425±130; (0.9; 0.5)	2045±1181; (1.4; 0.5)	1513±633; (1.1; 0.1)
533	CP000352	Rmet_0533	kdsB	732.004	255.598	468.288	139.473	985.396	177.752	644.374	199.911	555.335	75.294	468.007	59.34	0.639734	0.667516	1.34616	0.584728	0.880287	0.192379	0.861821	0.323536	0.726298	0.680292	0	4.5	269	Op0148r_1	MET-GLYC-LPS	Q1LR07 3-deoxy-D-manno-octulosonate cytidylyltransferase	644±200	555±75; (0.9; 0.3)	468±59; (0.7; 0.7)	732±256; (1.1; 0.2)	468±139; (0.6; 0.7)	985±178; (1.3; 0.6)
534	CP000352	Rmet_0534		49.0399	0	1	1	53.2199	36.3742	23.3711	0	17.8112	0	100.865	0	0.0203915	48.0399	1.08524	0.114916	0.476572	#DIV/0!	0.762104	#DIV/0!	4.31581	#DIV/0!	0	1.75	69	Op0148r_1	NA	Q1LR06 UPF0434 protein Rmet_0534	23±0	#DIV/0!	#DIV/0!	#DIV/0!	NF	53±36; (1.1; 0.1)
535	CP000352	Rmet_0535	lpxK	504.477	407.178	318.803	208.465	435.106	289.475	395.544	231.41	443.485	117.887	615.648	191.464	0.631947	0.301594	0.862489	0.0995776	0.784067	0.170584	1.1212	0.13725	1.55646	0.520496	0	3.75	372	Op0148r_1	MET-GLYC-LPS	Q1LR05 Tetraacyldisaccharide 4'-kinase	396±231	443±118; (1.1; 0.1)	616±191; (1.6; 0.5)	504±407; (1.3; 0.2)	319±208; (0.6; 0.3)	435±289; (0.9; 0.1)
536	CP000352	Rmet_0536	exbD2	76.6717	15.4411	62.8319	41.3102	87.3734	48.4765	189.054	124.711	178.031	0	240.06	101.405	0.819492	0.243868	1.13958	0.167429	2.46576	0.801862	0.94169	0.0883943	1.2698	0.225575	0	0	143	Op0148r_1	NA	Q1LR04 Biopolymer transport protein ExbD/TolR	189±125	178±0; (0.9; 0.1)	240±101; (1.3; 0.2)	77±15; (0.4; 0.8)	63±41; (0.8; 0.2)	87±48; (1.1; 0.2)
537	CP000352	Rmet_0537	exbB2	459.653	172.284	340.695	218.931	1	1	516.735	331.497	460.217	324.41	522.564	306.527	0.741199	0.304075	0.00217555	2.64683	1.12419	0.113308	0.890625	0.0861678	1.01128	0.00913454	0	0.5	206	Op0148r_1	NA	Q1LR03 MotA/TolQ/ExbB proton channel	517±331	460±324; (0.9; 0.1)	523±307; (1.0; 0.0)	460±172; (0.9; 0.1)	341±219; (0.7; 0.3)	NF
538	CP000352	Rmet_0538	xseA	210.341	78.7579	228.804	45.732	293.621	149.078	429.581	291.884	230.862	133.66	240.69	144.142	1.08778	0.148309	1.39593	0.365531	2.04231	0.591517	0.537411	0.466977	0.56029	0.43321	0	6.25	481	Op0149f_2	GIP-REP-Recomb	Q1LR02 Exodeoxyribonuclease 7 large subunit	430±292	231±134; (0.5; 0.5)	241±144; (0.6; 0.4)	210±79; (0.5; 0.6)	229±46; (1.1; 0.1)	294±149; (1.4; 0.4)
539	CP000352	Rmet_0539	sodB	22007.7	1284.5	19473.6	10072.7	20458.2	4349.38	17923.1	9378.01	17355.2	3823.52	11448.7	6213.6	0.884856	0.223122	0.929593	0.275032	0.814402	0.383079	0.968315	0.0430171	0.638771	0.415245	0	3.5	192	Op0149f_4	NA	Q1LR01 Superoxide dismutase	17923±9378	17355±3824; (1.0; 0.0)	11449±6214; (0.6; 0.4)	22008±1285; (1.2; 0.4)	19474±10073; (0.9; 0.2)	20458±4349; (0.9; 0.3)
540	CP000352	Rmet_0540		112.975	66.3341	126.033	49.4739	97.7325	58.3748	155.521	0	80.1941	50.4718	53.0907	10.4205	1.11558	0.112757	0.86508	0.122225	1.37659	0.641382	0.515649	1.49245	0.341374	9.82968	0	1.5	247	Op0149f_4	NA	Q1LR00 Transcriptional regulator, TetR family	156±0	80±50; (0.5; 1.5)	53±10; (0.3; 9.8)	113±66; (0.7; 0.6)	126±49; (1.1; 0.1)	98±58; (0.9; 0.1)
541	CP000352	Rmet_0541		1	1	1	1	1	1	1	1	1	1	1	1	1	0	1	0	1	0	1	0	1	0	0	2.75	444	Op0149f_4	NA	Q1LQZ9 Major facilitator superfamily MFS_1	NF	NF	NF	NF	NF	NF
542	CP000352	Rmet_0542		1	1	1	1	1	1	1	1	1	1	1	1	1	0	1	0	1	0	1	0	1	0	0	7.5	360	Op0150r_1	NA	Q1LQZ8 Putative uncharacterized protein	NF	NF	NF	NF	NF	NF
543	CP000352	Rmet_0543		1	1	1	1	1	1	1	1	1	1	1	1	1	0	1	0	1	0	1	0	1	0	0	7.5	339	Op0151f_1	NA	Q1LQZ7 Ferredoxin	NF	NF	NF	NF	NF	NF
544	CP000352	Rmet_0544		1	1	1	1	1	1	1	1	1	1	1	1	1	0	1	0	1	0	1	0	1	0	0	2.5	222	Op0151f_1	NA	Q1LQZ6 Transcriptional regulator, TetR family	NF	NF	NF	NF	NF	NF
545	CP000352	Rmet_0194	ribA	140.67	84.7037	1	1	134.638	96.516	209.268	120.974	133.798	0	297.318	0	0.00710884	1.62968	0.957122	0.0332836	1.48765	0.333521	0.639363	0.62385	1.42075	0.727844	1	3.75	365	Op0057f_1	MET-COF-Ribo	Q1LRZ6 GTP cyclohydrolase-2	209±121	134±0; (0.6; 0.6)	297±0; (1.4; 0.7)	141±85; (0.7; 0.3)	NF	135±97; (1.0; 0.0)
546	CP000352	Rmet_0546	bdhA	137.934	0	147.895	90.2708	146.649	0	1	1	225.113	129.992	81.3645	0	1.07222	0.110346	1.06318	#DIV/0!	0.00724984	136.934	225.113	1.71089	81.3645	80.3645	0	1.75	258	Op0152r_1	MET-CAH-But	Q1LQZ4 3-hydroxybutyrate dehydrogenase	NF	225±130; (225.1; 1.7)	81±0; (81.4; 80.4)	138±0; (137.9; 136.9)	148±90; (1.1; 0.1)	#DIV/0!
547	CP000352	Rmet_0547		1	1	1	1	1	1	1	1	1	1	1	1	1	0	1	0	1	0	1	0	1	0	0	1	463	Op0152r_1	NA	Q1LQZ3 Citrate transporter	NF	NF	NF	NF	NF	NF
548	CP000352	Rmet_0548		34.359	0	19.8427	0	33.0215	4.19899	23.3333	14.2297	36.0742	0	29.1178	17.8583	0.57751	#DIV/0!	0.961072	0.31854	0.679101	0.774842	1.54604	0.895376	1.24791	0.180271	0	4.25	514	Op0153f_1	NA	Q1LQZ2 Sigma54 specific transcriptional regulator, Fis family	23±14	36±0; (1.5; 0.9)	29±18; (1.2; 0.2)	34±0; (1.5; 0.8)	#DIV/0!	33±4; (1.0; 0.3)
549	CP000352	Rmet_0549	zntB	79.5667	52.0199	185.705	0	51.2215	29.5734	82.0821	22.0279	78.5905	0	68.3813	19.1209	2.33395	2.04033	0.643755	0.347396	1.03161	0.0339706	0.957462	0.158509	0.833083	0.332959	0	3.5	362	Op0153f_1	EIP-TRA-Ion	Q1LQZ1 Mg2+ transporter protein, CorA-like protein	82±22	79±0; (1.0; 0.2)	68±19; (0.8; 0.3)	80±52; (1.0; 0.0)	186±0; (2.3; 2.0)	51±30; (0.6; 0.3)
550	CP000352	Rmet_0550		1	1	1	1	77.2607	0	38.4967	0	102.36	0	1	1	1	0	77.2607	76.2607	38.4967	37.4967	2.65893	#DIV/0!	0.0259762	37.4967	0	6	316	Op0153f_1	NA	Q1LQZ0 Putative uncharacterized protein	38±0	#DIV/0!	NF	NF	NF	77±0; (77.3; 76.3)
551	CP000352	Rmet_0551		1	1	1	1	1	1	1	1	1	1	1	1	1	0	1	0	1	0	1	0	1	0	1	2.75	577	Op0153f_1	NA	Q1LQY9 Hyicolysin. Metallo peptidase. MEROPS family M30	NF	NF	NF	NF	NF	NF
552	CP000352	Rmet_0552	fdsR	56.908	32.867	36.8764	0	63.8604	19.03	54.8942	32.4154	162.693	0	1	1	0.648001	0.609473	1.12217	0.133966	0.964614	0.0308463	2.96375	3.32553	0.0182169	1.61285	0	5.25	373	Op0154r_1	NA	Q1LQY8 Transcriptional regulator of molybdate metabolism, LysR family	55±32	163±0; (3.0; 3.3)	NF	57±33; (1.0; 0.0)	37±0; (0.6; 0.6)	64±19; (1.1; 0.1)
553	CP000352	Rmet_0553	fdsG	14.1465	8.23946	1	1	31.499	0	25.6596	14.8223	1	1	18.1673	0	0.0706888	1.42287	2.22663	2.10602	1.81385	0.499227	0.0389718	1.55853	0.708014	0.50547	0	4.75	169	Op0155f_1	MET-CAH-DiCarb	Q1LQY7 NADH dehydrogenase (Ubiquinone), 24 kDa subunit	26±15	NF	18±0; (0.7; 0.5)	14±8; (0.6; 0.5)	NF	31±0; (2.2; 2.1)
554	CP000352	Rmet_0554	fdsB	117.372	0	29.4262	0	79.8446	0	51.9641	0	95.0216	0	1	1	0.250709	#DIV/0!	0.68027	#DIV/0!	0.442731	#DIV/0!	1.8286	#DIV/0!	0.019244	50.9641	0	5.75	518	Op0155f_1	MET-CAH-DiCarb	Q1LQY6 Respiratory-chain NADH dehydrogenase domain, 51 kDa subunit	52±0	#DIV/0!	NF	#DIV/0!	#DIV/0!	#DIV/0!
555	CP000352	Rmet_0555	fdsA	34.0069	19.6381	1	1	41.7492	0	32.2663	21.8372	17.7723	0	29.4356	18.4728	0.0294058	1.59932	1.22767	0.394247	0.948815	0.0419682	0.5508	0.663731	0.912272	0.0702219	0	20.75	957	Op0155f_1	MET-CAH-DiCarb	Q1LQY5 Formate dehydrogenase, alpha subunit	32±22	18±0; (0.6; 0.7)	29±18; (0.9; 0.1)	34±20; (1.1; 0.0)	NF	42±0; (1.2; 0.4)
556	CP000352	Rmet_0556	fdhD	1	1	1	1	1	1	1	1	1	1	1	1	1	0	1	0	1	0	1	0	1	0	0	3.5	281	Op0155f_1	NA	Q1LQY4 Formate dehydrogenase family accessory protein FdhD	NF	NF	NF	NF	NF	NF
557	CP000352	Rmet_0557	fdsD	1	1	1	1	1	1	1	1	1	1	1	1	1	0	1	0	1	0	1	0	1	0	0	2	80	Op0155f_1	MET-CAH-DiCarb	Q1LQY3 Formate dehydrogenase delta subunit	NF	NF	NF	NF	NF	NF
558	CP000352	Rmet_0558		92.7741	60.7202	1	1	79.3051	26.9519	68.8835	40.4446	64.3505	0	92.1113	19.951	0.0107789	1.48694	0.85482	0.153629	0.742486	0.236156	0.934194	0.112078	1.33721	0.384596	0	0.75	231	Op0156r_1	NA	Q1LQY2 Glycosyl transferase, family 51	69±40	64±0; (0.9; 0.1)	92±20; (1.3; 0.4)	93±61; (1.3; 0.2)	NF	79±27; (0.9; 0.2)
559	CP000352	Rmet_0559	ldh	32.5908	18.8278	31.6648	5.9551	43.113	28.4399	34.5595	0	29.5735	19.4981	37.3858	22.7303	0.971588	0.0373631	1.32286	0.222608	1.06041	0.104565	0.855726	0.25572	1.08178	0.124338	0	4	350	Op0156r_1	MET-CAH-FbP	Q1LQY1 Malate/L-lactate dehydrogenase	35±0	30±19; (0.9; 0.3)	37±23; (1.1; 0.1)	33±19; (0.9; 0.1)	32±6; (1.0; 0.0)	43±28; (1.3; 0.2)
560	CP000352	Rmet_0560		1	1	1	1	1	1	1	1	1	1	1	1	1	0	1	0	1	0	1	0	1	0	0	1.25	507	Op0156r_1	NA	Q1LQY0 Anion transporter	NF	NF	NF	NF	NF	NF
561	CP000352	Rmet_0561		248.697	80.5093	336.169	312.47	214.487	26.8763	223.48	60.7641	154.752	103.419	202.384	48.242	1.35172	0.222586	0.862443	0.318572	0.898604	0.178498	0.692463	0.418609	0.905601	0.193533	0	3.5	279	Op0157f_1	NA	Q1LQX9 Protein tyrosine/serine phosphatase	223±61	155±103; (0.7; 0.4)	202±48; (0.9; 0.2)	249±81; (1.1; 0.2)	336±312; (1.4; 0.2)	214±27; (0.9; 0.3)
562	CP000352	Rmet_0562	ackA2	1	1	104.016	0	1	1	171.685	0	101.389	0	1	1	104.016	103.016	1	0	171.685	170.685	0.590553	#DIV/0!	0.00582463	170.685	0	6.5	405	Op0158r_1	MET-CAH-Pyr	Q1LQX8 Acetate kinase	172±0	#DIV/0!	NF	NF	104±0; (104.0; 103.0)	NF
563	CP000352	Rmet_0563	ptb	54.6766	24.1873	49.4548	29.9478	65.3662	13.4776	41.732	26.3739	114.06	90.3185	53.6812	14.5588	0.904497	0.0964588	1.19551	0.283808	0.763251	0.256019	2.73316	0.619821	1.28633	0.291922	0	4	316	Op0158r_1	MET-CAH-Pyr	Q1LQX7 Phosphate acetyl/butaryl transferase	42±26	114±90; (2.7; 0.6)	54±15; (1.3; 0.3)	55±24; (1.3; 0.3)	49±30; (0.9; 0.1)	65±13; (1.2; 0.3)
564	CP000352	Rmet_0564		136.859	68.7673	324.488	278.585	213.658	30.9963	227.556	120.601	161.934	79.7375	333.22	59.8089	2.37097	0.540168	1.56116	0.769813	1.66271	0.478949	0.71162	0.32756	1.46434	0.585685	0	5.5	754	Op0159f_1	NA	Q1LQX6 Putative uncharacterized protein	228±121	162±80; (0.7; 0.3)	333±60; (1.5; 0.6)	137±69; (0.6; 0.5)	324±279; (2.4; 0.5)	214±31; (1.6; 0.8)
565	CP000352	Rmet_0565	fabI	140.582	45.1769	185.278	91.3103	131.097	17.3331	174.364	41.5467	176.836	78.2026	276.012	143.985	1.31793	0.327468	0.932526	0.151745	1.2403	0.389532	1.01418	0.0206444	1.58297	0.547876	0	2	259	Op0159f_1	MET-LIP-FASyn	Q1LQX5 Enoyl-[acyl-carrier-protein] reductase (NADH)	174±42	177±78; (1.0; 0.0)	276±144; (1.6; 0.5)	141±45; (0.8; 0.4)	185±91; (1.3; 0.3)	131±17; (0.9; 0.2)
566	CP000352	Rmet_0566	moaA1	1	1	1	1	1	1	1	1	1	1	1	1	1	0	1	0	1	0	1	0	1	0	0	0.5	80	Op0159f_1	NA	Q1LQX4 Putative uncharacterized protein	NF	NF	NF	NF	NF	NF
567	CP000352	Rmet_0567	modE	186.721	53.3069	305.423	91.1951	218.22	47.1488	146.026	50.074	215.988	60.0859	255.526	97.6464	1.63572	0.821456	1.16869	0.313558	0.782055	0.393641	1.4791	0.635093	1.74986	0.741261	0	1.75	268	Op0159f_1	EIP-TRA-ABC	Q1LQX3 Transcriptional regulator, ModE family	146±50	216±60; (1.5; 0.6)	256±98; (1.7; 0.7)	187±53; (1.3; 0.4)	305±91; (1.6; 0.8)	218±47; (1.2; 0.3)
568	CP000352	Rmet_0568		1	1	1	1	1	1	1	1	1	1	97.0749	0	1	0	1	0	1	0	1	0	97.0749	96.0749	0	2.75	179	Op0159f_1	MET-NUC-Pur	Q1LQX2 Adenylate cyclase	NF	NF	97±0; (97.1; 96.1)	NF	NF	NF
569	CP000352	Rmet_0569	modC	1	1	1	1	1	1	1	1	1	1	1	1	1	0	1	0	1	0	1	0	1	0	0	2	244	Op0160r_1	EIP-TRA-ABC	Q1LQX1 ABC transporter-related protein	NF	NF	NF	NF	NF	NF
570	CP000352	Rmet_0570	modB	1	1	1	1	1	1	1	1	1	1	1	1	1	0	1	0	1	0	1	0	1	0	0	0.75	238	Op0160r_1	EIP-TRA-ABC	Q1LQX0 Molybdate ABC transporter, permease protein	NF	NF	NF	NF	NF	NF
571	CP000352	Rmet_0571	modA	1	1	84.9806	59.1396	39.3171	22.7075	1	1	100.759	58.2091	105.689	28.0382	84.9806	1.39643	39.3171	1.61624	1	0	100.759	1.68487	105.689	3.60522	0	1	258	Op0160r_1	EIP-TRA-ABC	Q1LQW9 Molybdenum ABC transporter, periplasmic molybdate-binding protein	NF	101±58; (100.8; 1.7)	106±28; (105.7; 3.6)	NF	85±59; (85.0; 1.4)	39±23; (39.3; 1.6)
572	CP000352	Rmet_0572	cpdB	1	1	1	1	1	1	1	1	1	1	1	1	1	0	1	0	1	0	1	0	1	0	0	2.75	702	Op0161f_1	MET-NUC-Pur	Q1LQW8 5'-Nucleotidase-like protein	NF	NF	NF	NF	NF	NF
573	CP000352	Rmet_0573		1	1	1	1	1	1	1	1	1	1	1	1	1	0	1	0	1	0	1	0	1	0	0	2	267	Op0161f_1	NA	Q1LQW7 Sel1	NF	NF	NF	NF	NF	NF
574	CP000352	Rmet_0574	htrE	1	1	1	1	1	1	1	1	1	1	1	1	1	0	1	0	1	0	1	0	1	0	0	3.75	852	Op0162r_1	NA	Q1LQW6 Fimbrial biogenesis outer membrane usher protein	NF	NF	NF	NF	NF	NF
575	CP000352	Rmet_0575	fimC	1	1	1	1	1	1	1	1	1	1	1	1	1	0	1	0	1	0	1	0	1	0	0	1	256	Op0162r_1	NA	Q1LQW5 Pili assembly chaperone	NF	NF	NF	NF	NF	NF
576	CP000352	Rmet_0576	fimA	1	1	1	1	1	1	1	1	1	1	1	1	1	0	1	0	1	0	1	0	1	0	0	0	182	Op0162r_1	NA	Q1LQW4 Fimbrial protein	NF	NF	NF	NF	NF	NF
577	CP000352	Rmet_0577		48.4388	29.8921	57.5926	37.0885	65.942	15.4909	59.7653	0	51.6203	0	66.674	0	1.18898	0.136664	1.36135	0.385677	1.23383	0.378912	0.863717	#DIV/0!	1.1156	#DIV/0!	0	0.5	173	Op0163f_1	MET-NUC-Pyr	Q1LQW3 Nucleoside 2-deoxyribosyltransferase	60±0	#DIV/0!	#DIV/0!	48±30; (0.8; 0.4)	58±37; (1.2; 0.1)	66±15; (1.4; 0.4)
578	CP000352	Rmet_0578		95.2446	56.7492	61.3979	35.8152	74.4512	43.3599	56.8276	32.9361	43.8291	0	114.094	0	0.644633	0.365656	0.781684	0.207707	0.596649	0.428353	0.771264	0.394658	2.00772	1.7387	0	0.5	195	Op0164r_1	NA	Q1LQW2 Putative uncharacterized protein	57±33	44±0; (0.8; 0.4)	114±0; (2.0; 1.7)	95±57; (1.7; 0.4)	61±36; (0.6; 0.4)	74±43; (0.8; 0.2)
579	CP000352	Rmet_0579	pqiB	285.957	127.836	68.9593	0	261.776	161.662	324.241	146.458	1	1	1	1	0.241152	1.69748	0.915437	0.0835289	1.13388	0.13957	0.00308413	2.19209	0.00308413	2.19209	0	2.5	546	Op0164r_1	NA	Q1LQW1 Mammalian cell entry related	324±146	NF	NF	286±128; (0.9; 0.1)	69±0; (0.2; 1.7)	262±162; (0.9; 0.1)
580	CP000352	Rmet_0580	pqiA1	1	1	1	1	1	1	17.3194	0	1	1	1	1	1	0	1	0	17.3194	16.3194	0.0577388	16.3194	0.0577388	16.3194	0	1.75	249	Op0164r_1	NA	Q1LQW0 Paraquat-inducible protein A	17±0	NF	NF	NF	NF	NF
581	CP000352	Rmet_0581	pqiA2	1	1	1	1	1	1	1	1	1	1	1	1	1	0	1	0	1	0	1	0	1	0	0	4.5	229	Op0164r_1	NA	Q1LQV9 Paraquat-inducible protein A	NF	NF	NF	NF	NF	NF
582	CP000352	Rmet_0582		71.9461	0	149.106	0	43.0809	0	51.6509	0	30.3203	0	79.1343	55.7855	2.07247	#DIV/0!	0.598794	#DIV/0!	0.717911	#DIV/0!	0.587023	#DIV/0!	1.5321	0.492663	0	1.25	367	Op0164r_1	NA	Q1LQV8 Putative uncharacterized protein	52±0	#DIV/0!	79±56; (1.5; 0.5)	#DIV/0!	#DIV/0!	#DIV/0!
583	CP000352	Rmet_0583		1	1	1	1	1	1	1	1	1	1	142.62	0	1	0	1	0	1	0	1	0	142.62	141.62	0	5.5	376	Op0164r_1	NA	Q1LQV7 CBS domain containing membrane protein	NF	NF	143±0; (142.6; 141.6)	NF	NF	NF
584	CP000352	Rmet_0584		1	1	1	1	1	1	1	1	1	1	1	1	1	0	1	0	1	0	1	0	1	0	0	6.5	637	Op0165f_1	NA	Q1LQV6 Cl-channel, voltage gated	NF	NF	NF	NF	NF	NF
585	CP000352	Rmet_0585		1	1	1	1	1	1	1	1	1	1	1	1	1	0	1	0	1	0	1	0	1	0	0	4.75	292	Op0165f_1	NA	Q1LQV5 Amidinotransferase	NF	NF	NF	NF	NF	NF
586	CP000352	Rmet_0586	arcB	1	1	1	1	1	1	1	1	1	1	1	1	1	0	1	0	1	0	1	0	1	0	0	3	366	Op0165f_1	MET-AA-ArgPro	Q1LQV4 Ornithine cyclodeaminase	NF	NF	NF	NF	NF	NF
587	CP000352	Rmet_0587		429.652	152.584	374.448	17.0329	446.941	80.9305	375.008	47.3773	565.888	0	332.209	193.282	0.871515	0.325462	1.04024	0.0740387	0.872818	0.273273	1.509	4.02893	0.885871	0.177842	0	2.5	199	Op0166r_3	NA	Q1LQV3 Excisionase/Xis, DNA-binding	375±47	566±0; (1.5; 4.0)	332±193; (0.9; 0.2)	430±153; (1.1; 0.3)	374±17; (0.9; 0.3)	447±81; (1.0; 0.1)
588	CP000352	Rmet_0588	gltR2	82.5801	61.0923	170.107	162.32	57.8439	32.6105	76.4577	44.2645	1	1	119.571	99.3672	2.0599	0.391774	0.700458	0.263986	0.925861	0.0581113	0.0130791	1.66704	1.56389	0.300168	0	4.75	458	Op0166r_2	NA	Q1LQV2 Two component, sigma54 specific, transcriptional regulator, Fis family	76±44	NF	120±99; (1.6; 0.3)	83±61; (1.1; 0.1)	170±162; (2.1; 0.4)	58±33; (0.7; 0.3)
589	CP000352	Rmet_0589	gltS2	1	1	1	1	1	1	1	1	1	1	1	1	1	0	1	0	1	0	1	0	1	0	0	3.25	590	Op0166r_2	NA	Q1LQV1 Sensor protein	NF	NF	NF	NF	NF	NF
590	CP000352	Rmet_0590	gltP2	1	1	1	1	1	1	1	1	1	1	1	1	1	0	1	0	1	0	1	0	1	0	0	1.75	435	Op0166r_1	NA	Q1LQV0 Sodium:dicarboxylate symporter	NF	NF	NF	NF	NF	NF
591	CP000352	Rmet_0591		1857.27	0	494.53	0	1640.37	1075.95	1	1	1	1	2382.32	0	0.266267	#DIV/0!	0.883214	0.201591	0.000538425	1856.27	1	0	2382.32	2381.32	0	21.25	1121	Op0166r_1	NA	Q1LQU9 Diguanylate cyclase/phosphodiesterase (GGDEF & EAL domains) with PAS/PAC sensor(S)	NF	NF	2382±0; (2382.3; 2381.3)	1857±0; (1857.3; 1856.3)	#DIV/0!	1640±1076; (0.9; 0.2)
592	CP000352	Rmet_0592		1	1	1	1	1	1	1	1	1	1	1	1	1	0	1	0	1	0	1	0	1	0	0	1.75	133	Op0167f_1	NA	Q1LQU8 Putative uncharacterized protein	NF	NF	NF	NF	NF	NF
593	CP000352	Rmet_0593		1	1	20.669	0	15.3493	0	25.886	0	1	1	1	1	20.669	19.669	15.3493	14.3493	25.886	24.886	0.0386309	24.886	0.0386309	24.886	0	2	292	Op0167f_1	NA	Q1LQU7 Putative uncharacterized protein	26±0	NF	NF	NF	21±0; (20.7; 19.7)	15±0; (15.3; 14.3)
594	CP000352	Rmet_0594	iorA	1	1	1	1	30.349	0	1	1	1	1	43.0194	0	1	0	30.349	29.349	1	0	1	0	43.0194	42.0194	0	2.75	152	Op0167f_2	NA	Q1LQU6 (2Fe-2S)-binding	NF	NF	43±0; (43.0; 42.0)	NF	NF	30±0; (30.3; 29.3)
595	CP000352	Rmet_0595	iorB	567.075	360.705	626.778	427.465	476.547	338.7	101.636	64.0678	298.482	229.672	357.416	0	1.10528	0.0757487	0.840359	0.129436	0.179228	1.09574	2.93679	0.670139	3.51664	3.99234	0	5	750	Op0167f_2	NA	Q1LQU5 Twin-arginine translocation pathway signal	102±64	298±230; (2.9; 0.7)	357±0; (3.5; 4.0)	567±361; (5.6; 1.1)	627±427; (1.1; 0.1)	477±339; (0.8; 0.1)
596	CP000352	Rmet_0596	rsoA	83.6395	52.9982	28.0416	0	46.1111	0	96.996	59.2541	52.6231	34.1914	60.6315	35.006	0.335267	1.04905	0.551308	0.708106	1.15969	0.118987	0.542528	0.474854	0.625093	0.385789	0	4	266	Op0168r_1	GIP-TK-RNAP	Q1LQU4 Putative transmembrane transcriptional regulator (Anti-sigma factor)	97±59	53±34; (0.5; 0.5)	61±35; (0.6; 0.4)	84±53; (0.9; 0.1)	28±0; (0.3; 1.0)	46±0; (0.6; 0.7)
597	CP000352	Rmet_0597	rpoO	67.6119	0	1	1	51.6047	0	53.4342	37.5573	66.1025	0	1	1	0.0147903	66.6119	0.763248	#DIV/0!	0.790309	0.377493	1.23708	0.337304	0.0187146	1.3599	0	3	209	Op0168r_1	GIP-TK-RNAP	Q1LQU3 RNA polymerase sigma factor	53±38	66±0; (1.2; 0.3)	NF	68±0; (1.3; 0.4)	NF	#DIV/0!
598	CP000352	Rmet_0598		12.9474	0	1	1	12.0159	0	13.1997	0	1	1	11.377	0	0.0772355	11.9474	0.928057	#DIV/0!	1.01949	#DIV/0!	0.0757593	12.1997	0.861911	#DIV/0!	0	6	296	Op0169f_1	NA	Q1LQU2 Twin-arginine translocation pathway signal	13±0	NF	#DIV/0!	#DIV/0!	NF	#DIV/0!
599	CP000352	Rmet_0599		1	1	1	1	1	1	1	1	1	1	1	1	1	0	1	0	1	0	1	0	1	0	0	1.25	124	Op0169f_1	MET-EN-OxPhos	Q1LQU1 Cytochrome c oxidase subunit 2	NF	NF	NF	NF	NF	NF
600	CP000352	Rmet_0600	mdtB	1	1	1	1	1	1	1	1	1	1	1	1	1	0	1	0	1	0	1	0	1	0	0	6	1066	Op0170r_1	EIP-TRA-Ion	Q1LQU0 Acriflavin resistance protein	NF	NF	NF	NF	NF	NF
601	CP000352	Rmet_0601	mdtA	1	1	1	1	1	1	1	1	1	1	1	1	1	0	1	0	1	0	1	0	1	0	0	2.25	459	Op0170r_1	EIP-TRA-Other	Q1LQT9 Secretion protein HlyD	NF	NF	NF	NF	NF	NF
602	CP000352	Rmet_0602		73.465	20.5542	72.0353	47.915	70.4204	41.8023	66.9643	0	48.0169	0	75.049	46.1727	0.980539	0.0208807	0.958558	0.048825	0.911513	0.316272	0.717053	#DIV/0!	1.12073	0.175099	0	1	94	Op0171f_1	NA	Q1LQT8 Putative uncharacterized protein	67±0	#DIV/0!	75±46; (1.1; 0.2)	73±21; (1.1; 0.3)	72±48; (1.0; 0.0)	70±42; (1.0; 0.0)
603	CP000352	Rmet_0603		1	1	1	1	139.054	0	257.521	0	202.102	128.213	1	1	1	0	139.054	138.054	257.521	256.521	0.784798	0.432242	0.00388318	256.521	0	2.5	429	Op0171f_1	NA	Q1LQT7 Putative integral membrane sensor protein	258±0	202±128; (0.8; 0.4)	NF	NF	NF	139±0; (139.1; 138.1)
604	CP000352	Rmet_0604		90.6207	69.2764	30.365	0	47.9291	28.6726	76.9788	0	45.4906	0	43.1533	36.4914	0.335078	0.869787	0.528898	0.435856	0.849461	0.196921	0.59095	#DIV/0!	0.560587	0.926942	0	5.25	407	Op0171f_1	NA	Q1LQT6 Esterase/lipase-like protein	77±0	#DIV/0!	43±36; (0.6; 0.9)	91±69; (1.2; 0.2)	30±0; (0.3; 0.9)	48±29; (0.5; 0.4)
605	CP000352	Rmet_0605		1	1	38.0659	23.4687	48.2895	29.1802	40.9363	0	46.095	0	1	1	38.0659	1.51483	48.2895	1.5669	40.9363	39.9363	1.12602	#DIV/0!	0.0244282	39.9363	0	5	767	Op0172r_2	NA	Q1LQT5 Patatin	41±0	#DIV/0!	NF	NF	38±23; (38.1; 1.5)	48±29; (48.3; 1.6)
606	CP000352	Rmet_0606		1	1	1	1	1	1	1	1	1	1	1	1	1	0	1	0	1	0	1	0	1	0	0	3	599	Op0172r_2	NA	Q1LQT4 Sulphate transporter	NF	NF	NF	NF	NF	NF
607	CP000352	Rmet_0607		228.005	143.235	179.667	89.877	226.747	41.9547	128.678	34.2686	217.617	57.2194	148.019	44.2427	0.787999	0.207356	0.994484	0.00679088	0.564367	0.559572	1.69117	0.972134	1.1503	0.246345	0	4.5	310	Op0172r_2	MET-CAH-But	Q1LQT3 Hydroxymethylglutaryl-CoA lyase	129±34	218±57; (1.7; 1.0)	148±44; (1.2; 0.2)	228±143; (1.8; 0.6)	180±90; (0.8; 0.2)	227±42; (1.0; 0.0)
608	CP000352	Rmet_0608	accC	290.102	195.876	177.787	79.9655	243.751	118.937	469.26	271.046	209.279	104.669	139.679	60.216	0.612843	0.407173	0.840224	0.147235	1.61757	0.3837	0.445977	0.691963	0.297658	0.994925	0	10.5	679	Op0172r_2	MET-AA-ValLeuIle	Q1LQT2 3-methylcrotonoyl-CoA carboxylase, alpha subunit	469±271	209±105; (0.4; 0.7)	140±60; (0.3; 1.0)	290±196; (0.6; 0.4)	178±80; (0.6; 0.4)	244±119; (0.8; 0.1)
609	CP000352	Rmet_0609	accB	187.717	50.5446	204.574	64.6346	162.745	54.577	183.034	113.365	154.466	89.5456	174.77	55.811	1.0898	0.146355	0.866969	0.237554	0.975054	0.0285692	0.843918	0.140792	0.954852	0.0488457	0	4.25	535	Op0172r_2	MET-AA-ValLeuIle	Q1LQT1 Carboxyl transferase	183±113	154±90; (0.8; 0.1)	175±56; (1.0; 0.0)	188±51; (1.0; 0.0)	205±65; (1.1; 0.1)	163±55; (0.9; 0.2)
610	CP000352	Rmet_0610		55.7821	0	31.9073	18.7827	28.4457	16.5007	46.9562	20.4393	63.7076	0	42.6141	0	0.571999	1.2711	0.509942	1.65669	0.841778	0.431814	1.35675	0.819572	0.907529	0.212438	0	8	570	Op0172r_1	MET-LIP-FASyn	Q1LQT0 AMP-dependent synthetase and ligase	47±20	64±0; (1.4; 0.8)	43±0; (0.9; 0.2)	56±0; (1.2; 0.4)	32±19; (0.6; 1.3)	28±17; (0.5; 1.7)
611	CP000352	Rmet_0611		45.9419	12.492	35.5282	3.06639	44.9826	2.05936	42.3623	25.2865	1	1	37.755	21.799	0.773329	0.66933	0.979118	0.0659301	0.922084	0.0947529	0.0236059	1.57352	0.89124	0.0978501	0	1.5	248	Op0173f_1	NA	Q1LQS9 Transcriptional regulator, TetR family	42±25	NF	38±22; (0.9; 0.1)	46±12; (1.1; 0.1)	36±3; (0.8; 0.7)	45±2; (1.0; 0.1)
612	CP000352	Rmet_0612		1	1	1	1	1	1	1	1	1	1	1	1	1	0	1	0	1	0	1	0	1	0	0	0.75	231	Op0173f_1	NA	Q1LQS8 Two component transcriptional regulator, LuxR family	NF	NF	NF	NF	NF	NF
613	CP000352	Rmet_0613		1	1	1	1	1	1	21.3373	0	1	1	1	1	1	0	1	0	21.3373	20.3373	0.0468662	20.3373	0.0468662	20.3373	0	6.75	645	Op0173f_1	NA	Q1LQS7 Periplasmic sensor signal transduction histidine kinase	21±0	NF	NF	NF	NF	NF
614	CP000352	Rmet_0614		1	1	1	1	1	1	1	1	1	1	1	1	1	0	1	0	1	0	1	0	1	0	0	1.75	1741	Op0174r_1	NA	Q1LQS6 Outer membrane autotransporter barrel	NF	NF	NF	NF	NF	NF
615	CP000352	Rmet_0615	groS	842.793	612.346	2045.94	2089.57	1542.92	805.638	1962.8	1628.62	5014.19	3408.57	5229.1	2487.62	2.42757	0.445295	1.83072	0.493747	2.32893	0.499789	2.55461	0.605772	2.6641	0.793515	0	0	96	Op0175f_1	GIP-PTL-Fold	Q1LQS5 10 kDa chaperonin	1963±1629	5014±3409; (2.6; 0.6)	5229±2488; (2.7; 0.8)	843±612; (0.4; 0.5)	2046±2090; (2.4; 0.4)	1543±806; (1.8; 0.5)
616	CP000352	Rmet_0616	groL	20109.1	7043.89	23355.8	7449.59	29409.8	12391	23743.5	1979.25	33488.7	16622.2	26255.7	3505.87	1.16146	0.224017	1.46251	0.478557	1.18074	0.402796	1.41044	0.523896	1.1058	0.457994	0	1.75	547	Op0175f_1	GIP-PTL-Fold	Q1LQS4 60 kDa chaperonin	23744±1979	33489±16622; (1.4; 0.5)	26256±3506; (1.1; 0.5)	20109±7044; (0.8; 0.4)	23356±7450; (1.2; 0.2)	29410±12391; (1.5; 0.5)
617	CP000352	Rmet_0617		1	1	1	1	1	1	1	1	1	1	1	1	1	0	1	0	1	0	1	0	1	0	0	2.75	144	Op0176r_2	NA	Q1LQS3 Putative uncharacterized protein	NF	NF	NF	NF	NF	NF
618	CP000352	Rmet_0618	clpB	1	1	1	1	1	1	1	1	1	1	1	1	1	0	1	0	1	0	1	0	1	0	0	10.25	893	Op0176r_2	NA	Q1LQS2 ATPase AAA-2	NF	NF	NF	NF	NF	NF
619	CP000352	Rmet_0619		1	1	1	1	1	1	1	1	1	1	1	1	1	0	1	0	1	0	1	0	1	0	0	1.75	161	Op0176r_2	NA	Q1LQS1 Putative uncharacterized protein	NF	NF	NF	NF	NF	NF
620	CP000352	Rmet_0620		1	1	1	1	1	1	1	1	1	1	1	1	1	0	1	0	1	0	1	0	1	0	0	5.75	572	Op0176r_2	NA	Q1LQS0 OmpA/MotB	NF	NF	NF	NF	NF	NF
621	CP000352	Rmet_0621		1	1	1	1	1	1	1	1	1	1	1	1	1	0	1	0	1	0	1	0	1	0	0	3.5	218	Op0176r_1	NA	Q1LQR9 Putative uncharacterized protein	NF	NF	NF	NF	NF	NF
622	CP000352	Rmet_0622		1	1	1	1	1	1	1	1	1	1	1	1	1	0	1	0	1	0	1	0	1	0	0	1.75	276	Op0176r_1	NA	Q1LQR8 Putative uncharacterized protein	NF	NF	NF	NF	NF	NF
623	CP000352	Rmet_0623		1	1	1	1	1	1	1	1	1	1	1	1	1	0	1	0	1	0	1	0	1	0	0	5.5	144	Op0177f_1	NA	Q1LQR7 Putative uncharacterized protein	NF	NF	NF	NF	NF	NF
624	CP000352	Rmet_0624		1	1	1	1	1	1	1	1	1	1	1	1	1	0	1	0	1	0	1	0	1	0	0	6	525	Op0178r_1	NA	Q1LQR6 Putative uncharacterized protein	NF	NF	NF	NF	NF	NF
625	CP000352	Rmet_0625		1	1	1	1	1	1	1	1	1	1	1	1	1	0	1	0	1	0	1	0	1	0	0	0.5	171	Op0178r_1	NA	Q1LQR5 Uncharacterised conserved protein UCP028301	NF	NF	NF	NF	NF	NF
626	CP000352	Rmet_0626		1	1	1	1	1	1	1	1	1	1	1	1	1	0	1	0	1	0	1	0	1	0	0	7.5	889	Op0179f_1	NA	Q1LQR4 Rhs element Vgr protein	NF	NF	NF	NF	NF	NF
627	CP000352	Rmet_0627		1	1	1	1	1	1	1	1	1	1	1	1	1	0	1	0	1	0	1	0	1	0	0	8.75	655	Op0179f_2	NA	Q1LQR3 Phospholipase D/Transphosphatidylase	NF	NF	NF	NF	NF	NF
628	CP000352	Rmet_0628		1	1	1	1	1	1	1	1	1	1	1	1	1	0	1	0	1	0	1	0	1	0	0	4	435	Op0179f_3	NA	Q1LQR2 Sel1	NF	NF	NF	NF	NF	NF
629	CP000352	Rmet_0629		1	1	1	1	1	1	1	1	1	1	1	1	1	0	1	0	1	0	1	0	1	0	0	3.25	66	Op0179f_3	NA	Q1LQR1 Putative phospholipase protein	NF	NF	NF	NF	NF	NF
630	CP000352	Rmet_0630		1	1	1	1	1	1	1	1	1	1	1	1	1	0	1	0	1	0	1	0	1	0	0	3.25	432	Op0179f_3	NA	Q1LQR0 Sel1	NF	NF	NF	NF	NF	NF
631	CP000352	Rmet_0631		1	1	1	1	1	1	1	1	1	1	1	1	1	0	1	0	1	0	1	0	1	0	0	1	84	Op0179f_3	NA	Q1LQQ9 PaaR	NF	NF	NF	NF	NF	NF
632	CP000352	Rmet_0632		1	1	1	1	1	1	1	1	1	1	1	1	1	0	1	0	1	0	1	0	1	0	0	4	425	Op0179f_3	NA	Q1LQQ8 Putative uncharacterized protein	NF	NF	NF	NF	NF	NF
633	CP000352	Rmet_0633		1	1	1	1	1	1	1	1	1	1	1	1	1	0	1	0	1	0	1	0	1	0	0	3.25	1115	Op0179f_3	NA	Q1LQQ7 ImcF-related	NF	NF	NF	NF	NF	NF
634	CP000352	Rmet_0634		1	1	1	1	1	1	1	1	1	1	1	1	1	0	1	0	1	0	1	0	1	0	0	3	523	Op0179f_3	NA	Q1LQQ6 ImpA-like protein	NF	NF	NF	NF	NF	NF
635	CP000352	Rmet_0635		1	1	1	1	1	1	1	1	1	1	1	1	1	0	1	0	1	0	1	0	1	0	0	7.75	606	Op0179f_3	NA	Q1LQQ5 Putative uncharacterized protein	NF	NF	NF	NF	NF	NF
636	CP000352	Rmet_0636		1	1	1	1	1	1	1	1	1	1	1	1	1	0	1	0	1	0	1	0	1	0	0	4.5	362	Op0179f_3	NA	Q1LQQ4 Putative uncharacterized protein	NF	NF	NF	NF	NF	NF
637	CP000352	Rmet_0637		1	1	1	1	1	1	1	1	1	1	1	1	1	0	1	0	1	0	1	0	1	0	0	0	189	Op0179f_4	NA	Q1LQQ3 Putative uncharacterized protein	NF	NF	NF	NF	NF	NF
638	CP000352	Rmet_0638		372.559	137.883	459.08	172.744	354.627	82.1247	409.386	72.7026	285.409	66.93	438.701	60.0431	1.23223	0.278536	0.951868	0.0815063	1.09885	0.174877	0.697163	0.887882	1.07161	0.220836	0	4.5	262	Op0180r_4	NA	Q1LQQ2 Metallophosphoesterase	409±73	285±67; (0.7; 0.9)	439±60; (1.1; 0.2)	373±138; (0.9; 0.2)	459±173; (1.2; 0.3)	355±82; (1.0; 0.1)
639	CP000352	Rmet_0639	tadC	1	1	1	1	1	1	1	1	1	1	1	1	1	0	1	0	1	0	1	0	1	0	0	0.5	323	Op0180r_3	NA	Q1LQQ1 Type II secretion system protein	NF	NF	NF	NF	NF	NF
640	CP000352	Rmet_0640	tadB	1	1	1	1	1	1	1	1	1	1	1	1	1	0	1	0	1	0	1	0	1	0	0	0.5	325	Op0180r_3	NA	Q1LQQ0 Type II secretion system protein	NF	NF	NF	NF	NF	NF
641	CP000352	Rmet_0641	cpaF1	1	1	1	1	1	1	1	1	1	1	1	1	1	0	1	0	1	0	1	0	1	0	0	3.5	456	Op0180r_3	GIP-PTL-T2S	Q1LQP9 Type II secretion system protein E	NF	NF	NF	NF	NF	NF
642	CP000352	Rmet_0642	cpaE1	1	1	1	1	1	1	1	1	1	1	1	1	1	0	1	0	1	0	1	0	1	0	0	6	397	Op0180r_3	GIP-PTL-T2S	Q1LQP8 Response regulator receiver domain protein (CheY-like)	NF	NF	NF	NF	NF	NF
643	CP000352	Rmet_0643		1	1	1	1	1	1	1	1	1	1	1	1	1	0	1	0	1	0	1	0	1	0	0	0.5	152	Op0180r_2	NA	Q1LQP7 TadE-like protein	NF	NF	NF	NF	NF	NF
644	CP000352	Rmet_0644		1	1	1	1	1	1	1	1	1	1	1	1	1	0	1	0	1	0	1	0	1	0	0	0.5	176	Op0180r_2	NA	Q1LQP6 TadE-like protein	NF	NF	NF	NF	NF	NF
645	CP000352	Rmet_0645		1	1	1	1	1	1	1	1	1	1	1	1	1	0	1	0	1	0	1	0	1	0	0	1.25	434	Op0180r_2	NA	Q1LQP5 Putative uncharacterized protein	NF	NF	NF	NF	NF	NF
646	CP000352	Rmet_0646		1	1	1	1	1	1	1	1	1	1	1	1	1	0	1	0	1	0	1	0	1	0	0	0.75	115	Op0180r_2	NA	Q1LQP4 Putative lipoprotein	NF	NF	NF	NF	NF	NF
647	CP000352	Rmet_0647	cpaC1	1	1	1	1	1	1	1	1	1	1	1	1	1	0	1	0	1	0	1	0	1	0	0	0	620	Op0180r_2	GIP-PTL-T2S	Q1LQP3 Type II and III secretion system protein	NF	NF	NF	NF	NF	NF
648	CP000352	Rmet_0648	cpaB1	1	1	1	1	1	1	1	1	1	1	1	1	1	0	1	0	1	0	1	0	1	0	0	0	281	Op0180r_1	GIP-PTL-T2S	Q1LQP2 Flp pilus assembly CpaB	NF	NF	NF	NF	NF	NF
649	CP000352	Rmet_0649		1	1	1	1	1	1	1	1	1	1	1	1	1	0	1	0	1	0	1	0	1	0	0	9	470	Op0180r_1	NA	Q1LQP1 ATPase	NF	NF	NF	NF	NF	NF
650	CP000352	Rmet_0650	cpaA1	1	1	1	1	1	1	1	1	1	1	1	1	1	0	1	0	1	0	1	0	1	0	0	0	167	Op0180r_1	GIP-PTL-T2S	Q1LQP0 Peptidase A24A, prepilin type IV	NF	NF	NF	NF	NF	NF
651	CP000352	Rmet_0651	pilA	1	1	1	1	1	1	1	1	1	1	1	1	1	0	1	0	1	0	1	0	1	0	0	0	57	Op0180r_1	NA	Q1LQN9 Flp/Fap pilin component	NF	NF	NF	NF	NF	NF
652	CP000352	Rmet_0652	pilA	1	1	1	1	1	1	1	1	1	1	1	1	1	0	1	0	1	0	1	0	1	0	0	0	57	Op0180r_1	GIP-PTL-T2S	Q1LQN8 Flp/Fap pilin component	NF	NF	NF	NF	NF	NF
653	CP000352	Rmet_0653	pilA	1	1	1	1	1	1	1	1	1	1	1	1	1	0	1	0	1	0	1	0	1	0	0	0	57	Op0180r_1	GIP-PTL-T2S	Q1LQN7 Flp/Fap pilin component	NF	NF	NF	NF	NF	NF
654	CP000352	Rmet_0654		1	1	1	1	1	1	1	1	1	1	1	1	1	0	1	0	1	0	1	0	1	0	0	3.25	418	Op0181f_1	NA	Q1LQN6 Putative membrane protein	NF	NF	NF	NF	NF	NF
655	CP000352	Rmet_0655		1	1	1	1	1	1	1	1	1	1	1	1	1	0	1	0	1	0	1	0	1	0	0	1.5	412	Op0181f_1	NA	Q1LQN5 Putative membrane protein	NF	NF	NF	NF	NF	NF
656	CP000352	Rmet_0656	gtrB	1	1	1	1	1	1	1	1	1	1	1	1	1	0	1	0	1	0	1	0	1	0	0	2	338	Op0181f_1	NA	Q1LQN4 Glycosyl transferase, family 2	NF	NF	NF	NF	NF	NF
657	CP000352	Rmet_0657		1	1	1	1	1	1	1	1	1	1	1	1	1	0	1	0	1	0	1	0	1	0	0	0.5	408	Op0182r_1	NA	Q1LQN3 Putative membrane protein	NF	NF	NF	NF	NF	NF
658	CP000352	Rmet_0658	gtrA	1	1	1	1	1	1	1	1	1	1	1	1	1	0	1	0	1	0	1	0	1	0	0	1	148	Op0182r_1	NA	Q1LQN2 GtrA-like protein	NF	NF	NF	NF	NF	NF
659	CP000352	Rmet_0659		1	1	1	1	1	1	1	1	1	1	1	1	1	0	1	0	1	0	1	0	1	0	0	4.5	458	Op0182r_1	NA	Q1LQN1 Sigma54 specific transcriptional regulator, Fis family	NF	NF	NF	NF	NF	NF
660	CP000352	Rmet_0660		1	1	18.2817	0	35.4208	24.4789	36.2616	0	90.6846	0	1	1	18.2817	17.2817	35.4208	1.35095	36.2616	35.2616	2.50085	#DIV/0!	0.0275774	35.2616	0	3.25	313	Op0182r_1	NA	Q1LQN0 Transcriptional regulator, LysR family	36±0	#DIV/0!	NF	NF	18±0; (18.3; 17.3)	35±24; (35.4; 1.4)
661	CP000352	Rmet_0661		60.2043	0	188.607	0	1	1	1	1	28.0409	0	1	1	3.13279	#DIV/0!	0.0166101	59.2043	0.0166101	59.2043	28.0409	27.0409	1	0	0	1	418	Op0183f_1	NA	Q1LQM9 Major facilitator superfamily MFS_1	NF	28±0; (28.0; 27.0)	NF	60±0; (60.2; 59.2)	#DIV/0!	NF
662	CP000352	Rmet_0662		1	1	1	1	1	1	1	1	1	1	1	1	1	0	1	0	1	0	1	0	1	0	0	1.25	262	Op0183f_1	NA	Q1LQM8 Putative integral membrane sensor protein	NF	NF	NF	NF	NF	NF
663	CP000352	Rmet_0663		1141.23	664.381	683.233	552.025	607.886	350.985	1056.87	739.2	980.001	810.295	1251.16	580.514	0.598681	0.376517	0.532658	0.525274	0.926083	0.0601008	0.927264	0.0496116	1.18383	0.147221	0	4.75	178	Op0184r_1	NA	Q1LQM7 Putative uncharacterized protein	1057±739	980±810; (0.9; 0.0)	1251±581; (1.2; 0.1)	1141±664; (1.1; 0.1)	683±552; (0.6; 0.4)	608±351; (0.5; 0.5)
664	CP000352	Rmet_0664		1	1	1	1	32.2128	0	1	1	72.6487	0	1	1	1	0	32.2128	31.2128	1	0	72.6487	71.6487	1	0	0	0	274	Op0184r_1	NA	Q1LQM6 Putative uncharacterized protein	NF	73±0; (72.6; 71.6)	NF	NF	NF	32±0; (32.2; 31.2)
665	CP000352	Rmet_0665	lemA	439.121	278.656	516.768	322.807	411.643	97.3858	758.753	225.641	693.237	414.583	269.193	122.304	1.17682	0.129097	0.937426	0.073071	1.72789	0.633818	0.913653	0.102333	0.354783	1.40701	0	0.5	200	Op0184r_1	NA	Q1LQM5 LemA	759±226	693±415; (0.9; 0.1)	269±122; (0.4; 1.4)	439±279; (0.6; 0.6)	517±323; (1.2; 0.1)	412±97; (0.9; 0.1)
666	CP000352	Rmet_0666	dapA	1	1	1	1	1	1	1	1	1	1	1	1	1	0	1	0	1	0	1	0	1	0	0	3.75	302	Op0185f_1	MET-AA-Lys_Syn	Q1LQM4 Dihydrodipicolinate synthase	NF	NF	NF	NF	NF	NF
667	CP000352	Rmet_0667	hemL	707.627	249.111	809.924	261.25	828.432	205.804	1104.37	248.678	933.054	229.64	881.128	544.587	1.14456	0.20044	1.17072	0.265555	1.56067	0.797015	0.844873	0.358169	0.797854	0.281425	0	5.75	430	Op0186r_1	MET-COF-Porph	Q1LQM3 Glutamate-1-semialdehyde 2,1-aminomutase	1104±249	933±230; (0.8; 0.4)	881±545; (0.8; 0.3)	708±249; (0.6; 0.8)	810±261; (1.1; 0.2)	828±206; (1.2; 0.3)
668	CP000352	Rmet_0668	rubA	40.761	0	38.4827	22.3113	27.2366	0	1	1	1	1	1	1	0.944104	0.102117	0.668203	#DIV/0!	0.0245332	39.761	1	0	1	0	0	1.75	64	Op0187f_1	NA	Q1LQM2 Rubredoxin	NF	NF	NF	41±0; (40.8; 39.8)	38±22; (0.9; 0.1)	#DIV/0!
669	CP000352	Rmet_0669	pilG	62.1373	37.5091	72.5494	51.4737	32.3315	18.7313	123.227	75.602	69.9626	40.4125	134.252	22.7522	1.16757	0.117012	0.520324	0.529971	1.98314	0.540086	0.567754	0.459118	1.08947	0.112092	0	1.5	167	Op0187f_1	GIP-PTL-T2S	Q1LQM1 Response regulator receiver domain protein (CheY-like)	123±76	70±40; (0.6; 0.5)	134±23; (1.1; 0.1)	62±38; (0.5; 0.5)	73±51; (1.2; 0.1)	32±19; (0.5; 0.5)
670	CP000352	Rmet_0670	pilH	1	1	176.121	0	1	1	1	1	1203.2	0	350.541	0	176.121	175.121	1	0	1	0	1203.2	1202.2	350.541	349.541	0	0	122	Op0187f_1	GIP-PTL-T2S	Q1LQM0 Response regulator receiver domain protein (CheY-like)	NF	1203±0; (1203.2; 1202.2)	351±0; (350.5; 349.5)	NF	176±0; (176.1; 175.1)	NF
671	CP000352	Rmet_0671	pilI	235.212	173.226	139.231	95.2323	172.806	93.939	242.281	63.8532	140.864	101.614	262.844	26.5893	0.591937	0.357528	0.73468	0.233588	1.03005	0.0298162	0.581407	0.612912	1.08487	0.227354	0	1.75	180	Op0187f_1	GIP-PTL-T2S	Q1LQL9 CheW protein	242±64	141±102; (0.6; 0.6)	263±27; (1.1; 0.2)	235±173; (1.0; 0.0)	139±95; (0.6; 0.4)	173±94; (0.7; 0.2)
672	CP000352	Rmet_0672	pilJ	950.947	812.99	192.279	60.4237	520.514	302.121	1624.04	1289.78	879.354	52.2828	883.315	181.141	0.202197	0.868624	0.547363	0.386001	1.70781	0.320099	0.54146	0.554883	0.543899	0.50358	0	4.25	733	Op0187f_1	GIP-PTL-T2S	Q1LQL8 Methyl-accepting chemotaxis sensory transducer	1624±1290	879±52; (0.5; 0.6)	883±181; (0.5; 0.5)	951±813; (0.6; 0.3)	192±60; (0.2; 0.9)	521±302; (0.5; 0.4)
673	CP000352	Rmet_0673	pilL2	1	1	3345.89	0	5240.81	0	1	1	1	1	6285.41	0	3345.89	3344.89	5240.81	5239.81	1	0	1	0	6285.41	6284.41	0	15.5	1989	Op0187f_1	GIP-PTL-T2S	Q1LQL7 CheA signal transduction histidine kinases	NF	NF	6285±0; (6285.4; 6284.4)	NF	3346±0; (3345.9; 3344.9)	5241±0; (5240.8; 5239.8)
674	CP000352	Rmet_0674		91.8711	0	1	1	32.7409	0	1	1	52.9228	37.1412	1	1	0.0108848	90.8711	0.356379	#DIV/0!	0.0108848	90.8711	52.9228	1.36133	1	0	0	3.5	437	Op0188r_1	NA	Q1LQL6 Major facilitator superfamily MFS_1	NF	53±37; (52.9; 1.4)	NF	92±0; (91.9; 90.9)	NF	#DIV/0!
675	CP000352	Rmet_0675	tsaC	158.954	92.1866	236.509	141.295	286.684	169.124	261.986	177.725	130.611	75.6931	214.457	123.827	1.4879	0.332166	1.80356	0.488805	1.64818	0.381724	0.498543	0.518412	0.818582	0.157615	0	2.5	253	Op0188r_1	MET-LIP-FASyn	Q1LQL5 Short-chain dehydrogenase/reductase SDR	262±178	131±76; (0.5; 0.5)	214±124; (0.8; 0.2)	159±92; (0.6; 0.4)	237±141; (1.5; 0.3)	287±169; (1.8; 0.5)
676	CP000352	Rmet_0676		1	1	1	1	1	1	1	1	1	1	1	1	1	0	1	0	1	0	1	0	1	0	0	1	79	Op0188r_1	NA	Q1LQL4 Putative uncharacterized protein	NF	NF	NF	NF	NF	NF
677	CP000352	Rmet_0677	puuC	1189.34	340.554	946.247	130.449	1494.41	269.976	1519.24	325.008	734.746	338.518	1163.09	162.386	0.795606	0.51612	1.2565	0.499678	1.27738	0.495673	0.483627	1.18231	0.765573	0.730727	0	4.5	478	Op0188r_1	MET-CAH-FbP	Q1LQL3 Aldehyde dehydrogenase	1519±325	735±339; (0.5; 1.2)	1163±162; (0.8; 0.7)	1189±341; (0.8; 0.5)	946±130; (0.8; 0.5)	1494±270; (1.3; 0.5)
678	CP000352	Rmet_0678	ppa	696.604	359.754	928.035	243.929	654.323	87.1468	1150.53	478.466	1165.93	280.342	883.437	87.8182	1.33223	0.383364	0.939305	0.0946082	1.65162	0.541532	1.01339	0.0203005	0.767854	0.471654	0	1.75	175	Op0189f_1	MET-EN-OxPhos	Q1LQL2 Inorganic pyrophosphatase	1151±478	1166±280; (1.0; 0.0)	883±88; (0.8; 0.5)	697±360; (0.6; 0.5)	928±244; (1.3; 0.4)	654±87; (0.9; 0.1)
679	CP000352	Rmet_0679		1	1	1	1	13.7684	0	1	1	10.9911	0	1	1	1	0	13.7684	12.7684	1	0	10.9911	9.99112	1	0	0	4.75	400	Op0190r_1	NA	Q1LQL1 Putative uncharacterized protein	NF	11±0; (11.0; 10.0)	NF	NF	NF	14±0; (13.8; 12.8)
680	CP000352	Rmet_0680	nadE	237.499	90.7103	290.556	190.021	306.433	34.8223	301.972	130.108	268.279	166.77	260.937	62.78	1.2234	0.188997	1.29025	0.549132	1.27147	0.291975	0.888421	0.113494	0.86411	0.21274	0	11.5	716	Op0191f_1	MET-AA-GluGSH	Q1LQL0 NAD+ synthetase	302±130	268±167; (0.9; 0.1)	261±63; (0.9; 0.2)	237±91; (0.8; 0.3)	291±190; (1.2; 0.2)	306±35; (1.3; 0.5)
681	CP000352	Rmet_0681	glnB	496.285	119.125	648.387	138.702	756.441	100.884	561.359	185.103	1182.11	1166.51	993.193	669.577	1.30648	0.589939	1.52421	1.18248	1.13112	0.213899	2.10581	0.459269	1.76926	0.505258	0	0.5	112	Op0191f_2	EIP-SIG-2Comp	Q1LQK9 Nitrogen regulatory protein P-II	561±185	1182±1167; (2.1; 0.5)	993±670; (1.8; 0.5)	496±119; (0.9; 0.2)	648±139; (1.3; 0.6)	756±101; (1.5; 1.2)
682	CP000352	Rmet_0682		1	1	1	1	1	1	1	1	1	1	1	1	1	0	1	0	1	0	1	0	1	0	0	2.25	215	Op0192r_1	NA	Q1LQK8 Putative uncharacterized protein	NF	NF	NF	NF	NF	NF
683	CP000352	Rmet_0683		270.949	66.5995	289.652	82.715	287.598	110.17	236.741	115.875	191.751	111.728	125.734	87.9677	1.06903	0.12526	1.06145	0.094183	0.873748	0.187467	0.809961	0.197668	0.531105	0.54457	0	0.5	224	Op0192r_1	NA	Q1LQK7 Smr protein/MutS2	237±116	192±112; (0.8; 0.2)	126±88; (0.5; 0.5)	271±67; (1.1; 0.2)	290±83; (1.1; 0.1)	288±110; (1.1; 0.1)
684	CP000352	Rmet_0684	trxB	2664.27	828.259	2892.51	841.317	3420.95	864.023	3112.07	1468.45	3374.76	1790.18	3540.01	545.765	1.08566	0.136701	1.28401	0.447133	1.16807	0.194973	1.08441	0.0806129	1.13751	0.212459	0	3.25	317	Op0192r_1	MET-NUC-Pyr	Q1LQK6 Thioredoxin reductase	3112±1468	3375±1790; (1.1; 0.1)	3540±546; (1.1; 0.2)	2664±828; (0.9; 0.2)	2893±841; (1.1; 0.1)	3421±864; (1.3; 0.4)
685	CP000352	Rmet_0685	ftsK	289.382	23.9478	155.381	99.2665	157.515	122.134	371.532	127.238	196.778	118.822	216.224	140.84	0.536942	1.08754	0.544314	0.902697	1.28388	0.543366	0.529641	0.710205	0.581981	0.579336	0	5.25	775	Op0193f_1	EIP-TRA-Other	Q1LQK5 DNA translocase FtsK	372±127	197±119; (0.5; 0.7)	216±141; (0.6; 0.6)	289±24; (0.8; 0.5)	155±99; (0.5; 1.1)	158±122; (0.5; 0.9)
686	CP000352	Rmet_0686	lolA	352.037	295.61	489.538	268.308	345.094	162.675	284.999	174.53	578.019	22.493	574.177	156.457	1.39059	0.243832	0.980279	0.0151492	0.809572	0.142591	2.02814	1.48724	2.01466	0.873684	0	0	214	Op0193f_1	NA	Q1LQK4 Outer-membrane lipoprotein carrier protein	285±175	578±22; (2.0; 1.5)	574±156; (2.0; 0.9)	352±296; (1.2; 0.1)	490±268; (1.4; 0.2)	345±163; (1.0; 0.0)
687	CP000352	Rmet_0687		350.871	107.587	488.102	326.946	170.726	142.683	402.467	184.103	233.965	105.841	399.879	90.9233	1.39111	0.315812	0.486578	0.719801	1.14705	0.176888	0.581327	0.581155	0.993568	0.00941221	0	1.25	138	Op0193f_1	NA	Q1LQK3 Putative lipoprotein transmembrane	402±184	234±106; (0.6; 0.6)	400±91; (1.0; 0.0)	351±108; (0.9; 0.2)	488±327; (1.4; 0.3)	171±143; (0.5; 0.7)
688	CP000352	Rmet_0688		1	1	1	1	1	1	1	1	1	1	1	1	1	0	1	0	1	0	1	0	1	0	0	0.75	75	Op0194r_1	NA	Q1LQK2 Putative uncharacterized protein	NF	NF	NF	NF	NF	NF
689	CP000352	Rmet_0689		149.707	118.864	17.1705	10.0258	105.433	0	148.007	127.446	66.8766	0	1	1	0.114694	1.02829	0.704261	0.372476	0.988643	0.00690292	0.451849	0.636586	0.00675646	1.14451	0	2.25	227	Op0194r_1	NA	Q1LQK1 Putative uncharacterized protein	148±127	67±0; (0.5; 0.6)	NF	150±119; (1.0; 0.0)	17±10; (0.1; 1.0)	105±0; (0.7; 0.4)
690	CP000352	Rmet_0690		2654.2	485.362	2619.67	131.407	2441.34	1180.86	1490.17	738.385	2736.94	292.815	1716	412.63	0.986991	0.0559827	0.919803	0.127749	0.561438	0.951204	1.83666	1.20905	1.15155	0.196202	0	1	282	Op0195f_1	EIP-TRA-ABC	Q1LQK0 Extracellular solute-binding protein, family 3	1490±738	2737±293; (1.8; 1.2)	1716±413; (1.2; 0.2)	2654±485; (1.8; 1.0)	2620±131; (1.0; 0.1)	2441±1181; (0.9; 0.1)
691	CP000352	Rmet_0691	gltJ	1	1	1	1	1	1	1	1	1	1	1	1	1	0	1	0	1	0	1	0	1	0	0	0.75	231	Op0195f_1	EIP-TRA-ABC	Q1LQJ9 Amino acid ABC transporter, permease protein, 3-TM region, His/Glu/Gln/Arg/opine	NF	NF	NF	NF	NF	NF
692	CP000352	Rmet_0692	aapM	1	1	1	1	1	1	1	1	1	1	1	1	1	0	1	0	1	0	1	0	1	0	0	0	230	Op0195f_1	EIP-TRA-ABC	Q1LQJ8 Amino acid ABC transporter, permease protein, 3-TM region, His/Glu/Gln/Arg/opine	NF	NF	NF	NF	NF	NF
693	CP000352	Rmet_0693	aapP	1	1	1	1	28.8532	16.6657	33.6972	0	1	1	30.8384	17.8372	1	0	28.8532	1.57668	33.6972	32.6972	0.029676	32.6972	0.915161	0.160274	0	1.75	249	Op0195f_1	EIP-TRA-ABC	Q1LQJ7 ABC transporter-related protein	34±0	NF	31±18; (0.9; 0.2)	NF	NF	29±17; (28.9; 1.6)
694	CP000352	Rmet_0694	ycaJ	189.996	146.202	260.364	30.6678	228.721	99.279	216.202	51.4417	237.819	21.6171	199.767	77.4734	1.37037	0.397851	1.20382	0.157752	1.13793	0.132593	1.09999	0.29589	0.923983	0.127487	0	5.75	445	Op0195f_2	GIP-REP-Recomb	Q1LQJ6 Recombination protein MgsA	216±51	238±22; (1.1; 0.3)	200±77; (0.9; 0.1)	190±146; (0.9; 0.1)	260±31; (1.4; 0.4)	229±99; (1.2; 0.2)
695	CP000352	Rmet_0695	serS	1882.52	184.862	2322.61	657.174	1891.3	1274.3	2399.99	1921.54	1872.55	560.382	2466.67	128.524	1.23378	0.522655	1.00467	0.00602168	1.27489	0.245669	0.780232	0.212513	1.02778	0.0325219	0	5.25	435	Op0195f_3	MET-AA-GlySerThr	Q1LQJ5 Seryl-tRNA synthetase	2400±1922	1873±560; (0.8; 0.2)	2467±129; (1.0; 0.0)	1883±185; (0.8; 0.2)	2323±657; (1.2; 0.5)	1891±1274; (1.0; 0.0)
696	CP000352	Rmet_0696		1	1	1	1	1	1	1	1	1	1	1	1	1	0	1	0	1	0	1	0	1	0	0	1.5	85	Op0196r_2	NA	Q1LQJ4 Putative uncharacterized protein	NF	NF	NF	NF	NF	NF
697	CP000352	Rmet_0697	pilA	1	1	1	1	1	1	7955.54	1078.84	5450.57	904.757	9971	2036.86	1	0	1	0	7955.54	7.36643	0.685129	1.26284	1.25334	0.646872	0	0	154	Op0196r_2	GIP-PTL-T2S	Q1LQJ3 Pilus assembly protein major pilin PilA	7956±1079	5451±905; (0.7; 1.3)	9971±2037; (1.3; 0.6)	NF	NF	NF
698	CP000352	Rmet_0698		1	1	1	1	1	1	213.853	123.614	131.252	0	166.39	0	1	0	1	0	213.853	1.7081	0.613748	0.668218	0.778056	0.383963	0	4.75	438	Op0196r_1	NA	Q1LQJ2 Putative uncharacterized protein	214±124	131±0; (0.6; 0.7)	166±0; (0.8; 0.4)	NF	NF	NF
699	CP000352	Rmet_0699		27.4179	0	32.6034	0	31.7859	0	29.9229	19.2726	21.236	0	26.2297	15.1437	1.18913	#DIV/0!	1.15931	#DIV/0!	1.09136	0.129977	0.709688	0.450742	0.876575	0.10731	0	3.5	317	Op0196r_1	NA	Q1LQJ1 Transcriptional regulator, LysR family	30±19	21±0; (0.7; 0.5)	26±15; (0.9; 0.1)	27±0; (0.9; 0.1)	#DIV/0!	#DIV/0!
700	CP000352	Rmet_0700	dadA2	1	1	1	1	1	1	1	1	1	1	1	1	1	0	1	0	1	0	1	0	1	0	0	5	425	Op0197f_1	MET-EN-Nitrog	Q1LQJ0 FAD dependent oxidoreductase	NF	NF	NF	NF	NF	NF
701	CP000352	Rmet_0701	gltI	327.265	125.524	416.994	325.396	517.343	419.713	823.69	682.176	535.124	200.27	503.103	198.264	1.27418	0.19899	1.58081	0.348614	2.51689	0.614615	0.649667	0.327007	0.610791	0.364122	0	1	302	Op0197f_2	EIP-TRA-ABC	Q1LQI9 Extracellular solute-binding protein, family 3	824±682	535±200; (0.6; 0.3)	503±198; (0.6; 0.4)	327±126; (0.4; 0.6)	417±325; (1.3; 0.2)	517±420; (1.6; 0.3)
702	CP000352	Rmet_0702		316.476	196.478	204.582	151.114	205.554	46.5187	176.774	55.278	337.67	136.285	297.091	174.067	0.646438	0.321912	0.64951	0.456475	0.558568	0.554914	1.91019	0.839916	1.68063	0.524614	0	0.75	158	Op0198r_1	NA	Q1LQI8 Putative uncharacterized protein	177±55	338±136; (1.9; 0.8)	297±174; (1.7; 0.5)	316±196; (1.8; 0.6)	205±151; (0.6; 0.3)	206±47; (0.6; 0.5)
703	CP000352	Rmet_0703	cphA1	328.395	153.228	216.942	133.562	337.159	204.891	451.904	167.373	481.115	341.879	285.669	60.7473	0.660613	0.388622	1.02669	0.0244744	1.3761	0.385243	1.06464	0.0573614	0.632146	0.728713	0	8.75	856	Op0198r_1	NA	Q1LQI7 Cyanophycin synthetase	452±167	481±342; (1.1; 0.1)	286±61; (0.6; 0.7)	328±153; (0.7; 0.4)	217±134; (0.7; 0.4)	337±205; (1.0; 0.0)
704	CP000352	Rmet_0704	cphA2	943.832	698.106	976.034	846.905	855.587	279.686	728.125	122.731	607.973	373.507	1008.55	674.723	1.03412	0.0208423	0.906503	0.0902498	0.771456	0.262789	0.834985	0.242125	1.38513	0.351651	0	12.25	883	Op0198r_1	NA	Q1LQI6 Cyanophycin synthetase	728±123	608±374; (0.8; 0.2)	1009±675; (1.4; 0.4)	944±698; (1.3; 0.3)	976±847; (1.0; 0.0)	856±280; (0.9; 0.1)
705	CP000352	Rmet_0705		329.55	200.114	191.074	0	286.799	179.188	440.438	171.39	313.539	104.745	279.216	69.8472	0.579803	0.691985	0.870274	0.11271	1.33649	0.298486	0.71188	0.459555	0.633951	0.668313	0	9	784	Op0199f_1	EIP-TRA-ABC	Q1LQI5 ABC transporter-related protein	440±171	314±105; (0.7; 0.5)	279±70; (0.6; 0.7)	330±200; (0.7; 0.3)	191±0; (0.6; 0.7)	287±179; (0.9; 0.1)
706	CP000352	Rmet_0706		276.275	160.893	119.876	74.1755	171.55	123.223	304.46	186.083	246.721	217.327	239.166	146.64	0.433901	0.665334	0.620938	0.3686	1.10202	0.0812307	0.810356	0.143127	0.785542	0.196241	0	1.5	171	Op0199f_1	NA	Q1LQI4 Putative uncharacterized protein	304±186	247±217; (0.8; 0.1)	239±147; (0.8; 0.2)	276±161; (0.9; 0.1)	120±74; (0.4; 0.7)	172±123; (0.6; 0.4)
707	CP000352	Rmet_0707		144.64	83.7062	251.053	158.005	186.993	33.5993	190.904	101.145	142.407	105.304	240.587	114.554	1.73571	0.440247	1.29282	0.361049	1.31985	0.250274	0.745961	0.23491	1.26025	0.230336	0	0.75	133	Op0200r_2	NA	Q1LQI3 Putative uncharacterized protein	191±101	142±105; (0.7; 0.2)	241±115; (1.3; 0.2)	145±84; (0.8; 0.3)	251±158; (1.7; 0.4)	187±34; (1.3; 0.4)
708	CP000352	Rmet_0708		1	1	1	1	1	1	1	1	1	1	1	1	1	0	1	0	1	0	1	0	1	0	0	1.5	110	Op0200r_1	NA	Q1LQI2 Putative uncharacterized protein	NF	NF	NF	NF	NF	NF
709	CP000352	Rmet_0709		1	1	1	1	1	1	1	1	1	1	1	1	1	0	1	0	1	0	1	0	1	0	0	1.25	111	Op0201f_1	NA	Q1LQI1 Putative uncharacterized protein	NF	NF	NF	NF	NF	NF
710	CP000352	Rmet_0710	gph	196.232	83.6824	112.293	66.5073	232.872	118.999	196.501	117.247	447.979	0	219.576	0	0.572244	0.558889	1.18672	0.180778	1.00137	0.00134035	2.27978	2.14486	1.11743	0.1968	0	1.5	218	Op0202r_2	MET-CAH-DiCarb	Q1LQI0 Phosphoglycolate phosphatase	197±117	448±0; (2.3; 2.1)	220±0; (1.1; 0.2)	196±84; (1.0; 0.0)	112±67; (0.6; 0.6)	233±119; (1.2; 0.2)
711	CP000352	Rmet_0711	ubiG	668.861	235.648	506.268	249.038	374.463	118.412	513.348	107.066	764.852	122.727	556.667	145.178	0.756911	0.335461	0.559852	0.831493	0.767496	0.45377	1.48993	1.09448	1.08439	0.171736	1	4	247	Op0202r_2	MET-COF-CoQ	Q1LQH9 3-demethylubiquinone-9 3-methyltransferase	513±107	765±123; (1.5; 1.1)	557±145; (1.1; 0.2)	669±236; (1.3; 0.5)	506±249; (0.8; 0.3)	374±118; (0.6; 0.8)
712	CP000352	Rmet_0712	ompA	20773.2	6058.04	11458.8	840.271	21192.6	3647.35	26165.7	5649.12	46396.5	29064.7	35596.5	9998.71	0.551615	1.35024	1.02019	0.0432159	1.25959	0.460615	1.77318	0.582789	1.36043	0.602693	0	1.25	217	Op0202r_2	EIP-TRA-Pores	Q1LQH8 OmpA/MotB	26166±5649	46396±29065; (1.8; 0.6)	35597±9999; (1.4; 0.6)	20773±6058; (0.8; 0.5)	11459±840; (0.6; 1.4)	21193±3647; (1.0; 0.0)
713	CP000352	Rmet_0713	gyrA	2015.77	929.962	1988.7	83.2624	2550.85	1211.96	2705.78	1517.89	2959.13	396.972	2146.24	485.019	0.986572	0.0267148	1.26545	0.249817	1.34231	0.281887	1.09363	0.132303	0.793206	0.279363	0	5.75	897	Op0203f_1	GIP-REP-Complex	Q1LQH7 DNA gyrase subunit A	2706±1518	2959±397; (1.1; 0.1)	2146±485; (0.8; 0.3)	2016±930; (0.7; 0.3)	1989±83; (1.0; 0.0)	2551±1212; (1.3; 0.2)
714	CP000352	Rmet_0714		350.943	66.1227	640.29	448.31	370.485	143.995	498.142	295.433	3428.65	3215.15	1423.75	1172.92	1.82448	0.562459	1.05568	0.0930006	1.41944	0.407125	6.88288	0.834765	2.85812	0.630371	0	1.25	189	Op0203f_2	NA	Q1LQH6 Putative signal peptide protein	498±295	3429±3215; (6.9; 0.8)	1424±1173; (2.9; 0.6)	351±66; (0.7; 0.4)	640±448; (1.8; 0.6)	370±144; (1.1; 0.1)
715	CP000352	Rmet_0715	serC	834.071	560.215	887.908	264.56	1024.47	556.194	1298.99	704.349	538.498	68.5782	713.976	308.887	1.06455	0.0652755	1.22827	0.170543	1.55741	0.36765	0.414552	0.983909	0.54964	0.577371	0	5	387	Op0203f_2	MET-AA-GlySerThr	Q1LQH5 Phosphoserine aminotransferase	1299±704	538±69; (0.4; 1.0)	714±309; (0.5; 0.6)	834±560; (0.6; 0.4)	888±265; (1.1; 0.1)	1024±556; (1.2; 0.2)
716	CP000352	Rmet_0716	pheA	900.984	254.057	635.153	64.8314	958.585	112.35	903.869	64.7914	525.159	306.792	788.01	78.6173	0.704955	0.833618	1.06393	0.157205	1.0032	0.00904956	0.581012	1.01918	0.871819	0.807891	0	6	387	Op0203f_2	NA	Q1LQH4 Prephenate dehydratase / chorismate mutase	904±65	525±307; (0.6; 1.0)	788±79; (0.9; 0.8)	901±254; (1.0; 0.0)	635±65; (0.7; 0.8)	959±112; (1.1; 0.2)
717	CP000352	Rmet_0717	hisC1	843.117	209.279	1028.6	274.852	684.984	70.9474	884.041	218.35	531.034	226.595	759.85	152.369	1.21999	0.38312	0.812443	0.564303	1.04854	0.0957016	0.60069	0.793371	0.859518	0.335002	0	0.5	374	Op0203f_2	MET-AA-His	Q1LQH3 Aminotransferase	884±218	531±227; (0.6; 0.8)	760±152; (0.9; 0.3)	843±209; (1.0; 0.1)	1029±275; (1.2; 0.4)	685±71; (0.8; 0.6)
718	CP000352	Rmet_0718	tyrA	550.348	197.828	634.204	306.96	550.546	107.54	532.317	255.425	446.947	170.667	587.187	269.804	1.15237	0.16612	1.00036	0.000647479	0.967237	0.0397814	0.839626	0.200356	1.10308	0.104469	0	2.25	302	Op0203f_2	MET-AA-PheTyrTrp	Q1LQH2 Prephenate dehydrogenase	532±255	447±171; (0.8; 0.2)	587±270; (1.1; 0.1)	550±198; (1.0; 0.0)	634±307; (1.2; 0.2)	551±108; (1.0; 0.0)
719	CP000352	Rmet_0719	aroA	329.2	201.138	383.261	107.885	334.748	196.589	470.306	247.994	296.645	82.0701	297.435	131.121	1.16422	0.174942	1.01685	0.0139497	1.42864	0.314177	0.630749	0.526145	0.632427	0.455988	0	2	452	Op0203f_2	MET-AA-PheTyrTrp	Q1LQH1 3-phosphoshikimate 1-carboxyvinyltransferase	470±248	297±82; (0.6; 0.5)	297±131; (0.6; 0.5)	329±201; (0.7; 0.3)	383±108; (1.2; 0.2)	335±197; (1.0; 0.0)
720	CP000352	Rmet_0720		1	1	1	1	1	1	1	1	1	1	1	1	1	0	1	0	1	0	1	0	1	0	0	0.5	76	Op0204r_1	NA	Q1LQH0 Membrane protein-like protein	NF	NF	NF	NF	NF	NF
721	CP000352	Rmet_0721	cmk	981.647	344.327	1217.44	155.187	888.847	492.461	808.475	240.147	857.593	183.113	1093.34	35.3305	1.2402	0.472051	0.905466	0.110899	0.82359	0.296287	1.06075	0.116048	1.35234	1.03406	0	1	219	Op0205f_1	MET-NUC-Pyr	Q1LQG9 Cytidylate kinase	808±240	858±183; (1.1; 0.1)	1093±35; (1.4; 1.0)	982±344; (1.2; 0.3)	1217±155; (1.2; 0.5)	889±492; (0.9; 0.1)
722	CP000352	Rmet_0722	rpsA	40263.1	6777.12	41184.3	22486.1	35539.4	18078.7	20077.5	8677.03	20357.2	1930.16	20223.8	6663.99	1.02288	0.0314786	0.882678	0.190046	0.498658	1.30616	1.01393	0.0263651	1.00728	0.00953416	0	3.25	564	Op0205f_2	GIP-TL-Ribo	Q1LQG8 SSU ribosomal protein S1P	20078±8677	20357±1930; (1.0; 0.0)	20224±6664; (1.0; 0.0)	40263±6777; (2.0; 1.3)	41184±22486; (1.0; 0.0)	35539±18079; (0.9; 0.2)
723	CP000352	Rmet_0723	ihfB	577.364	88.6521	782.43	188.008	607.311	337.47	548.879	109.318	579.695	93.7397	691.577	108.827	1.35518	0.741221	1.05187	0.0702779	0.950663	0.143886	1.05614	0.151762	1.25998	0.654147	0	2	135	Op0205f_2	GIP-REP-Recomb	Q1LQG7 Integration host factor, beta subunit	549±109	580±94; (1.1; 0.2)	692±109; (1.3; 0.7)	577±89; (1.1; 0.1)	782±188; (1.4; 0.7)	607±337; (1.1; 0.1)
724	CP000352	Rmet_0724		175.003	110.338	1	1	228.246	0	244.678	0	200.827	0	141.617	0	0.0057142	1.56283	1.30425	0.48255	1.39814	0.631475	0.820778	#DIV/0!	0.578789	#DIV/0!	0	0	107	Op0205f_2	NA	Q1LQG6 Putative transmembrane protein	245±0	#DIV/0!	#DIV/0!	175±110; (0.7; 0.6)	NF	228±0; (1.3; 0.5)
725	CP000352	Rmet_0725		169.688	100.916	1	1	147.251	95.5488	134.55	53.9743	344.15	0	82.2781	14.413	0.00589315	1.65517	0.867772	0.114207	0.792925	0.226859	2.55778	3.88333	0.611505	0.764355	0	4	409	Op0205f_2	NA	Q1LQG5 Tetratricopeptide TPR_2	135±54	344±0; (2.6; 3.9)	82±14; (0.6; 0.8)	170±101; (1.3; 0.2)	NF	147±96; (0.9; 0.1)
726	CP000352	Rmet_0726	ugd	380.095	136.638	400.075	299.842	475.307	115.534	652.163	160.417	421.956	74.8453	655.875	186.691	1.05257	0.0457767	1.2505	0.37757	1.71579	0.915887	0.647009	0.978515	1.00569	0.0106934	0	3.5	457	Op0205f_2	MET-CAH-Pent	Q1LQG4 UDP-glucose/GDP-mannose dehydrogenase	652±160	422±75; (0.6; 1.0)	656±187; (1.0; 0.0)	380±137; (0.6; 0.9)	400±300; (1.1; 0.0)	475±116; (1.3; 0.4)
727	CP000352	Rmet_0727	rfaE	848.097	594.405	524.628	184.966	491.332	192.846	532.629	260.405	1164.69	1056.32	368.717	159.422	0.618595	0.415038	0.579335	0.453177	0.628028	0.36905	2.18668	0.480022	0.692258	0.390428	0	1.5	314	Op0205f_2	NA	Q1LQG3 D-alpha,beta-D-heptose 7-phosphate 1-kinase	533±260	1165±1056; (2.2; 0.5)	369±159; (0.7; 0.4)	848±594; (1.6; 0.4)	525±185; (0.6; 0.4)	491±193; (0.6; 0.5)
728	CP000352	Rmet_0728	rfaD	1078	802.114	720.33	408.827	1840.62	182.924	1021.08	504.417	1002.67	442.416	825.403	291.87	0.668208	0.295368	1.70744	0.774204	0.947197	0.0435672	0.981964	0.0194503	0.808361	0.245739	0	3.5	331	Op0205f_2	MET-GLYC-LPS	Q1LQG2 ADP-L-glycero-D-manno-heptose-6-epimerase	1021±504	1003±442; (1.0; 0.0)	825±292; (0.8; 0.2)	1078±802; (1.1; 0.0)	720±409; (0.7; 0.3)	1841±183; (1.7; 0.8)
729	CP000352	Rmet_0729		1	1	1	1	1	1	1	1	1	1	1	1	1	0	1	0	1	0	1	0	1	0	0	0.75	126	Op0205f_2	GIP-PTL-T2S	Q1LQG1 Helix-hairpin-helix DNA-binding, class 1	NF	NF	NF	NF	NF	NF
730	CP000352	Rmet_0730	rutG	1	1	1	1	424.246	0	751.54	501.903	1	1	1	1	1	0	424.246	423.246	751.54	1.49241	0.0013306	1.49241	0.0013306	1.49241	0	1.25	482	Op0205f_3	EIP-TRA-Ion	Q1LQG0 Uracil-xanthine permease	752±502	NF	NF	NF	NF	424±0; (424.2; 423.2)
731	CP000352	Rmet_0731	cysM	1297.68	341.599	1522.76	395.345	1047.83	427.228	862.217	812.571	1430.85	530.208	820.821	208.281	1.17345	0.305425	0.807463	0.324977	0.664431	0.377293	1.6595	0.423477	0.95199	0.0405496	0	1.5	311	Op0205f_4	NA	Q1LQF9 Cysteine synthase	862±813	1431±530; (1.7; 0.4)	821±208; (1.0; 0.0)	1298±342; (1.5; 0.4)	1523±395; (1.2; 0.3)	1048±427; (0.8; 0.3)
732	CP000352	Rmet_0732	mltB	418.642	236.72	568.606	83.5196	553.726	95.9464	275.407	42.9481	418.625	195.028	533.54	84.1231	1.35821	0.468285	1.32267	0.406064	0.657857	0.512163	1.52002	0.601819	1.93728	2.0314	0	1.75	408	Op0206r_1	NA	Q1LQF8 Lytic murein transglycosylase B	275±43	419±195; (1.5; 0.6)	534±84; (1.9; 2.0)	419±237; (1.5; 0.5)	569±84; (1.4; 0.5)	554±96; (1.3; 0.4)
733	CP000352	Rmet_0733		219.781	22.7961	124.286	80.1062	314.609	60.6418	255.689	129.647	131.78	101.482	171.642	129.238	0.565497	0.928023	1.43146	1.1365	1.16338	0.235548	0.515391	0.536102	0.671292	0.32465	0	8.75	307	Op0207f_1	NA	Q1LQF7 Histone deacetylase superfamily	256±130	132±101; (0.5; 0.5)	172±129; (0.7; 0.3)	220±23; (0.9; 0.2)	124±80; (0.6; 0.9)	315±61; (1.4; 1.1)
734	CP000352	Rmet_0734	metN	346.073	97.2299	332.795	224.573	311.486	181.507	408.84	119.705	359.701	0	328.923	35.9063	0.961633	0.0412607	0.900057	0.124087	1.18137	0.289337	0.879808	0.410505	0.804528	0.513569	0	2.75	344	Op0207f_1	EIP-TRA-ABC	Q1LQF6 Methionine import ATP-binding protein metN	409±120	360±0; (0.9; 0.4)	329±36; (0.8; 0.5)	346±97; (0.8; 0.3)	333±225; (1.0; 0.0)	311±182; (0.9; 0.1)
735	CP000352	Rmet_0735	metI	1	1	605.588	0	35.1926	0	47.1389	0	1	1	338.892	197.069	605.588	604.588	35.1926	34.1926	47.1389	46.1389	0.0212139	46.1389	7.18923	1.48046	0	0	217	Op0207f_1	EIP-TRA-ABC	Q1LQF5 Binding-protein-dependent transport systems inner membrane component	47±0	NF	339±197; (7.2; 1.5)	NF	606±0; (605.6; 604.6)	35±0; (35.2; 34.2)
736	CP000352	Rmet_0736	metQ	2028.27	804.594	2486.45	1172.1	1951.05	494.458	1868.56	527.62	2115.14	141.542	1793.14	1016.34	1.22589	0.231787	0.961925	0.0594482	0.921258	0.119884	1.13196	0.368482	0.959638	0.0488471	0	0.5	264	Op0207f_2	EIP-TRA-ABC	Q1LQF4 Lipoprotein YaeC	1869±528	2115±142; (1.1; 0.4)	1793±1016; (1.0; 0.0)	2028±805; (1.1; 0.1)	2486±1172; (1.2; 0.2)	1951±494; (1.0; 0.1)
737	CP000352	Rmet_0737	etfB	4626.03	178.488	5685.36	2985.4	5209.24	370.57	7149	3559.42	4617.07	1778.82	6528.25	2500.35	1.22899	0.334819	1.12607	1.0622	1.54539	0.674969	0.645835	0.4743	0.913169	0.102439	0	0.5	267	Op0207f_3	NA	Q1LQF3 Electron transfer flavoprotein beta-subunit	7149±3559	4617±1779; (0.6; 0.5)	6528±2500; (0.9; 0.1)	4626±178; (0.6; 0.7)	5685±2985; (1.2; 0.3)	5209±371; (1.1; 1.1)
738	CP000352	Rmet_0738	etfA	4800.84	2126.67	4938.32	3500.5	4940.98	773.128	5874.88	1660.88	5015.12	808.19	8827.31	3366.47	1.02864	0.0244319	1.02919	0.0483286	1.22372	0.283571	0.853655	0.348211	1.50255	0.587274	0	2	311	Op0207f_3	NA	Q1LQF2 Electron transfer flavoprotein, alpha subunit	5875±1661	5015±808; (0.9; 0.3)	8827±3366; (1.5; 0.6)	4801±2127; (0.8; 0.3)	4938±3500; (1.0; 0.0)	4941±773; (1.0; 0.0)
739	CP000352	Rmet_0739		877.147	379.633	398.101	205.451	960.529	122.112	750.766	130.22	805.945	841.05	468.215	223.142	0.453859	0.818765	1.09506	0.166186	0.855919	0.247876	1.0735	0.0568105	0.62365	0.799609	0	6.5	594	Op0207f_3	NA	Q1LQF1 Acyl-CoA dehydrogenase-like protein	751±130	806±841; (1.1; 0.1)	468±223; (0.6; 0.8)	877±380; (1.2; 0.2)	398±205; (0.5; 0.8)	961±122; (1.1; 0.2)
740	CP000352	Rmet_0740	dadA	56.307	33.2009	47.2649	0	22.9191	0	33.3756	16.2808	40.4446	15.1	1	1	0.839415	0.272343	0.407039	1.00563	0.592743	0.463432	1.2118	0.225265	0.029962	1.8735	0	1.75	434	Op0208r_1	MET-EN-Nitrog	Q1LQF0 D-amino acid dehydrogenase small subunit	33±16	40±15; (1.2; 0.2)	NF	56±33; (1.7; 0.5)	47±0; (0.8; 0.3)	23±0; (0.4; 1.0)
741	CP000352	Rmet_0741	lrp	1	1	1	1	54.4897	22.1902	39.0701	22.971	41.2372	32.4886	38.6798	22.928	1	0	54.4897	2.30657	39.0701	1.58818	1.05547	0.0390756	0.990011	0.00850287	0	1.25	169	Op0209f_1	NA	Q1LQE9 Transcriptional regulator, AsnC family	39±23	41±32; (1.1; 0.0)	39±23; (1.0; 0.0)	NF	NF	54±22; (54.5; 2.3)
742	CP000352	Rmet_0742	splB	1	1	1	1	1	1	1	1	1	1	1	1	1	0	1	0	1	0	1	0	1	0	0	5.75	361	Op0210r_1	NA	Q1LQE8 Radical SAM	NF	NF	NF	NF	NF	NF
743	CP000352	Rmet_0743		17.4596	0	18.3039	0	13.8054	0	1	1	39.6775	23.0791	1	1	1.04836	#DIV/0!	0.790703	#DIV/0!	0.057275	16.4596	39.6775	1.60627	1	0	0	3.5	310	Op0210r_1	NA	Q1LQE7 Transcriptional regulator, LysR family	NF	40±23; (39.7; 1.6)	NF	17±0; (17.5; 16.5)	#DIV/0!	#DIV/0!
744	CP000352	Rmet_0744		92.5753	53.7187	178.673	201.378	162.746	97.3401	110.95	50.2885	213.118	0	184.226	111.456	1.93003	0.337511	1.75798	0.464525	1.19848	0.176663	1.92085	2.03164	1.66045	0.453038	0	0.5	163	Op0210r_1	NA	Q1LQE6 TM2	111±50	213±0; (1.9; 2.0)	184±111; (1.7; 0.5)	93±54; (0.8; 0.2)	179±201; (1.9; 0.3)	163±97; (1.8; 0.5)
745	CP000352	Rmet_0745		1	1	1	1	1	1	1	1	1	1	1	1	1	0	1	0	1	0	1	0	1	0	0	0.75	92	Op0211f_1	NA	Q1LQE5 Putative uncharacterized protein	NF	NF	NF	NF	NF	NF
746	CP000352	Rmet_0746		1	1	1	1	1	1	1	1	1	1	1	1	1	0	1	0	1	0	1	0	1	0	0	1.25	137	Op0212r_2	NA	Q1LQE4 Putative uncharacterized protein	NF	NF	NF	NF	NF	NF
747	CP000352	Rmet_0747		45.9548	33.7208	37.4	23.9238	41.5301	15.1139	42.9387	25.4199	34.8768	0	44.507	26.6043	0.813844	0.148405	0.903717	0.090605	0.934367	0.0509994	0.812247	0.317148	1.03653	0.030147	0	3.25	377	Op0212r_1	NA	Q1LQE3 Putative membrane-bound dehydrogenase oxidoreductase protein	43±25	35±0; (0.8; 0.3)	45±27; (1.0; 0.0)	46±34; (1.1; 0.1)	37±24; (0.8; 0.1)	42±15; (0.9; 0.1)
748	CP000352	Rmet_0748	rpsP	4653.16	6037.77	1866.66	1328.57	1641.37	414.613	2556.96	1508.53	525.58	311.673	988.362	0	0.401159	0.378275	0.352744	0.466771	0.549511	0.277778	0.205548	1.11602	0.386538	1.03982	0	0	109	Op0213f_1	GIP-TL-Ribo	Q1LQE2 SSU ribosomal protein S16P	2557±1509	526±312; (0.2; 1.1)	988±0; (0.4; 1.0)	4653±6038; (1.8; 0.3)	1867±1329; (0.4; 0.4)	1641±415; (0.4; 0.5)
749	CP000352	Rmet_0749	rimM	1071.73	246.692	1020.51	523.658	676.124	396.862	1110.86	264.986	624.257	189.135	927.456	718.51	0.952214	0.0664809	0.630874	0.614714	1.03652	0.0764897	0.561956	1.07154	0.834896	0.186486	0	1.25	220	Op0213f_1	GIP-TL-Ass	Q1LQE1 Ribosome maturation factor rimM	1111±265	624±189; (0.6; 1.1)	927±719; (0.8; 0.2)	1072±247; (1.0; 0.1)	1021±524; (1.0; 0.1)	676±397; (0.6; 0.6)
750	CP000352	Rmet_0750	trmD	130.765	12.9565	90.1471	57.3442	151.315	90.518	171.176	133.887	106.904	77.929	156.031	92.0528	0.689383	0.577773	1.15715	0.198598	1.30904	0.275202	0.624526	0.303435	0.911519	0.0670349	0	1.75	260	Op0213f_1	GIP-TL-Ass	Q1LQE0 tRNA (guanine-N(1)-)-methyltransferase	171±134	107±78; (0.6; 0.3)	156±92; (0.9; 0.1)	131±13; (0.8; 0.3)	90±57; (0.7; 0.6)	151±91; (1.2; 0.2)
751	CP000352	Rmet_0751	rplS	19496.9	6172.88	27768.2	16178.3	13369.9	3562.58	10056.2	8690.86	11336.9	4155.16	11245.9	0	1.42423	0.370059	0.685746	0.629346	0.515783	0.635153	1.12736	0.0997004	1.11831	0.136892	0	0	130	Op0213f_2	GIP-TL-Ribo	Q1LQD9 50S ribosomal protein L19	10056±8691	11337±4155; (1.1; 0.1)	11246±0; (1.1; 0.1)	19497±6173; (1.9; 0.6)	27768±16178; (1.4; 0.4)	13370±3563; (0.7; 0.6)
752	CP000352	Rmet_0752		137.95	89.5478	116.747	87.5347	71.9193	56.7472	124.803	73.9531	80.4034	46.5259	119.444	54.4287	0.846299	0.119736	0.521342	0.451355	0.904699	0.0804083	0.644241	0.368529	0.957054	0.0417487	0	2.5	244	Op0213f_2	NA	Q1LQD8 NUDIX hydrolase	125±74	80±47; (0.6; 0.4)	119±54; (1.0; 0.0)	138±90; (1.1; 0.1)	117±88; (0.8; 0.1)	72±57; (0.5; 0.5)
753	CP000352	Rmet_0753		345.51	195.772	193.066	80.043	463.841	227.584	222.091	11.1926	254.016	0	303.071	46.438	0.558785	0.552705	1.34248	0.279508	0.642791	0.596331	1.14375	2.85234	1.36463	1.40516	0	6.75	282	Op0214r_1	NA	Q1LQD7 UPF0176 protein Rmet_0753	222±11	254±0; (1.1; 2.9)	303±46; (1.4; 1.4)	346±196; (1.6; 0.6)	193±80; (0.6; 0.6)	464±228; (1.3; 0.3)
754	CP000352	Rmet_0754	dnaE	395.998	144.905	420.603	0	288.178	0	300.798	8.12711	328.532	0	274.466	169.306	1.06213	0.169801	0.727725	0.744078	0.759595	0.622093	1.0922	3.41245	0.912458	0.148409	0	7.75	1176	Op0215f_1	GIP-REP-DNA_Pol	Q1LQD6 DNA polymerase III, alpha subunit	301±8	329±0; (1.1; 3.4)	274±169; (0.9; 0.1)	396±145; (1.3; 0.6)	421±0; (1.1; 0.2)	288±0; (0.7; 0.7)
755	CP000352	Rmet_0755		109.422	28.4057	136.991	141.276	120.146	72.9642	201.06	84.7936	87.8337	57.3007	124.614	52.4952	1.25195	0.162472	1.09801	0.105791	1.83747	0.809525	0.436853	0.79684	0.619787	0.556824	0	4.25	420	Op0215f_1	NA	Q1LQD5 Glycosyl transferase, group 1	201±85	88±57; (0.4; 0.8)	125±52; (0.6; 0.6)	109±28; (0.5; 0.8)	137±141; (1.3; 0.2)	120±73; (1.1; 0.1)
756	CP000352	Rmet_0756		163.001	75.8239	144.011	133.392	144.615	82.7802	191.739	48.517	122.589	52.871	186.15	81.1985	0.883503	0.090763	0.887206	0.11592	1.17631	0.231129	0.639353	0.682035	0.970851	0.0430865	0	4	260	Op0216r_1	NA	Q1LQD4 Glycosyl transferase, family 2	192±49	123±53; (0.6; 0.7)	186±81; (1.0; 0.0)	163±76; (0.9; 0.2)	144±133; (0.9; 0.1)	145±83; (0.9; 0.1)
757	CP000352	Rmet_0757	msbA	343.672	121.876	469.554	341.382	357.348	206.849	492.736	192.064	293.395	169.914	468.437	270.881	1.36629	0.271733	1.0398	0.0416046	1.43374	0.474817	0.59544	0.5507	0.950687	0.0524868	0	3.5	594	Op0217f_1	NA	Q1LQD3 Lipid A export ATP-binding/permease protein msbA	493±192	293±170; (0.6; 0.6)	468±271; (1.0; 0.1)	344±122; (0.7; 0.5)	470±341; (1.4; 0.3)	357±207; (1.0; 0.0)
758	CP000352	Rmet_0758		828.817	137.72	673.119	172.903	1179.16	66.157	904.512	25.1502	872.952	115.256	484.485	191.866	0.812145	0.501242	1.4227	1.71838	1.09133	0.464759	0.965108	0.224777	0.535631	1.93547	0	4	194	Op0217f_1	NA	Q1LQD2 Uncharacterised peroxidase-related	905±25	873±115; (1.0; 0.2)	484±192; (0.5; 1.9)	829±138; (0.9; 0.5)	673±173; (0.8; 0.5)	1179±66; (1.4; 1.7)
759	CP000352	Rmet_0759		1	1	1	1	1	1	1	1	1	1	1	1	1	0	1	0	1	0	1	0	1	0	0	5.5	172	Op0218r_1	NA	Q1LQD1 Putative lipoprotein	NF	NF	NF	NF	NF	NF
760	CP000352	Rmet_0760	phnM	1	1	1	1	1	1	1	1	1	1	1	1	1	0	1	0	1	0	1	0	1	0	0	6	408	Op0218r_1	NA	Q1LQD0 Amidohydrolase 3	NF	NF	NF	NF	NF	NF
761	CP000352	Rmet_0761	phnL	1	1	1	1	1	1	1	1	23.8261	0	14.5934	8.82126	1	0	1	0	1	0	23.8261	22.8261	14.5934	1.38408	0	1.5	241	Op0218r_1	EIP-TRA-ABC	Q1LQC9 Phosphonate C-P lyase system, PhnL	NF	24±0; (23.8; 22.8)	15±9; (14.6; 1.4)	NF	NF	NF
762	CP000352	Rmet_0762	phnK	1	1	1	1	1	1	1	1	1	1	1	1	1	0	1	0	1	0	1	0	1	0	0	4	258	Op0218r_1	EIP-TRA-ABC	Q1LQC8 Phosphonate C-P lyase system, PhnK	NF	NF	NF	NF	NF	NF
763	CP000352	Rmet_0763	phnJ	1	1	1	1	1	1	1	1	1	1	1	1	1	0	1	0	1	0	1	0	1	0	0	5.25	295	Op0218r_1	NA	Q1LQC7 Phosphonate metabolism PhnJ	NF	NF	NF	NF	NF	NF
764	CP000352	Rmet_0764	phnI	1	1	1	1	1	1	1	1	1	1	1	1	1	0	1	0	1	0	1	0	1	0	0	1.5	373	Op0218r_1	NA	Q1LQC6 Phosphonate metabolism	NF	NF	NF	NF	NF	NF
765	CP000352	Rmet_0765	phnH	1	1	1	1	1	1	1	1	1	1	1	1	1	0	1	0	1	0	1	0	1	0	0	3.5	205	Op0218r_1	NA	Q1LQC5 Phosphonate metabolism	NF	NF	NF	NF	NF	NF
766	CP000352	Rmet_0766	phnG	1	1	1	1	1	1	1	1	1	1	1	1	1	0	1	0	1	0	1	0	1	0	0	1.75	162	Op0218r_1	NA	Q1LQC4 Phosphonate metabolism PhnG	NF	NF	NF	NF	NF	NF
767	CP000352	Rmet_0767	phnF	105.229	29.0069	135.745	96.883	106.506	63.3324	78.6035	52.6362	1	1	62.8136	0	1.28999	0.242398	1.01214	0.0138295	0.746974	0.326123	0.0127221	1.44685	0.79912	0.299981	0	3	251	Op0219f_1	NA	Q1LQC3 Transcriptional regulator, GntR family	79±53	NF	63±0; (0.8; 0.3)	105±29; (1.3; 0.3)	136±97; (1.3; 0.2)	107±63; (1.0; 0.0)
768	CP000352	Rmet_0768	phnM	82.9988	51.7622	41.6234	25.1685	89.5411	52.0915	68.6469	10.3834	49.9284	31.2934	77.277	21.1163	0.501494	0.537827	1.07882	0.0629949	0.827082	0.230941	0.727323	0.449133	1.12572	0.273977	0	6.75	407	Op0219f_1	NA	Q1LQC2 Amidohydrolase 3	69±10	50±31; (0.7; 0.4)	77±21; (1.1; 0.3)	83±52; (1.2; 0.2)	42±25; (0.5; 0.5)	90±52; (1.1; 0.1)
769	CP000352	Rmet_0769		1	1	1	1	1	1	1	1	1	1	1	1	1	0	1	0	1	0	1	0	1	0	0	2.5	244	Op0219f_1	NA	Q1LQC1 Putative uncharacterized protein	NF	NF	NF	NF	NF	NF
770	CP000352	Rmet_0770	phnN	25.4458	0	35.7801	0	14.2529	0	1	1	1	1	23.7863	0	1.40613	#DIV/0!	0.560126	#DIV/0!	0.0392992	24.4458	1	0	23.7863	22.7863	0	3.25	195	Op0219f_1	MET-CAH-PP_KDPG	Q1LQC0 Phosphonate metabolism, 1,5-bisphosphokinase (PRPP-forming) PhnN	NF	NF	24±0; (23.8; 22.8)	25±0; (25.4; 24.4)	#DIV/0!	#DIV/0!
771	CP000352	Rmet_0771	phnO	1	1	1	1	1	1	1	1	1	1	1	1	1	0	1	0	1	0	1	0	1	0	0	1.25	155	Op0220r_1	NA	Q1LQB9 GCN5-related N-acetyltransferase	NF	NF	NF	NF	NF	NF
772	CP000352	Rmet_0772		1	1	1	1	1	1	1	1	1	1	1	1	1	0	1	0	1	0	1	0	1	0	0	4	179	Op0220r_1	NA	Q1LQB8 Putative uncharacterized protein	NF	NF	NF	NF	NF	NF
773	CP000352	Rmet_0773	phnE	1	1	1	1	1	1	1	1	1	1	1	1	1	0	1	0	1	0	1	0	1	0	0	1	292	Op0220r_1	EIP-TRA-ABC	Q1LQB7 Phosphonate uptake transporter	NF	NF	NF	NF	NF	NF
774	CP000352	Rmet_0774	phnD	1	1	1	1	1	1	1	1	1	1	1	1	1	0	1	0	1	0	1	0	1	0	0	0	326	Op0220r_1	EIP-TRA-ABC	Q1LQB6 Phosphonate-binding periplasmic protein	NF	NF	NF	NF	NF	NF
775	CP000352	Rmet_0775	phnC	1	1	1	1	1	1	1	1	1	1	1	1	1	0	1	0	1	0	1	0	1	0	0	3	309	Op0220r_1	EIP-TRA-ABC	Q1LQB5 Phosphonates import ATP-binding protein phnC 1	NF	NF	NF	NF	NF	NF
776	CP000352	Rmet_0776		1	1	1	1	1	1	1	1	1	1	1	1	1	0	1	0	1	0	1	0	1	0	0	1.75	447	Op0221f_1	NA	Q1LQB4 Major facilitator superfamily MFS_1	NF	NF	NF	NF	NF	NF
777	CP000352	Rmet_0777	bcr	1	1	1	1	1	1	1	1	1	1	1	1	1	0	1	0	1	0	1	0	1	0	0	1.25	418	Op0221f_1	NA	Q1LQB3 Drug resistance transporter Bcr/CflA subfamily	NF	NF	NF	NF	NF	NF
778	CP000352	Rmet_0778	rng	509.969	98.5524	578.738	94.0782	453.256	90.9424	613.392	220.721	521.298	101.967	430.693	29.64	1.13485	0.357001	0.888792	0.299284	1.2028	0.323934	0.849861	0.285396	0.702149	0.729744	0	9.25	510	Op0222r_3	GIP-TL-Ass	Q1LQB2 RNAse G	613±221	521±102; (0.8; 0.3)	431±30; (0.7; 0.7)	510±99; (0.8; 0.3)	579±94; (1.1; 0.4)	453±91; (0.9; 0.3)
779	CP000352	Rmet_0779	maf	26.9303	0	165.093	0	240.747	0	103.334	78.9859	1	1	146.492	0	6.13038	#DIV/0!	8.93965	#DIV/0!	3.8371	0.96731	0.00967734	1.2794	1.41765	0.546394	0	1	200	Op0222r_2	DIV-Division	Q1LQB1 Maf-like protein Rmet_0779	103±79	NF	146±0; (1.4; 0.5)	27±0; (0.3; 1.0)	#DIV/0!	#DIV/0!
780	CP000352	Rmet_0780		44.3919	5.75004	60.4252	39.4693	38.0342	6.80996	70.7996	55.4657	27.0293	15.6244	51.5717	16.6287	1.36117	0.354566	0.856783	0.506183	1.59488	0.431388	0.381772	0.615702	0.728418	0.266705	0	0.5	159	Op0222r_2	NA	Q1LQB0 UPF0247 protein Rmet_0780	71±55	27±16; (0.4; 0.6)	52±17; (0.7; 0.3)	44±6; (0.6; 0.4)	60±39; (1.4; 0.4)	38±7; (0.9; 0.5)
781	CP000352	Rmet_0781		2153.66	616.234	1968.66	750.585	1161.74	158.919	2723.37	625.554	1586.99	496.148	1064.47	366.792	0.914099	0.135353	0.539426	1.27964	1.26453	0.458783	0.582729	1.01309	0.390865	1.6717	0	2.75	256	Op0222r_2	NA	Q1LQA9 Iojap-related protein	2723±626	1587±496; (0.6; 1.0)	1064±367; (0.4; 1.7)	2154±616; (0.8; 0.5)	1969±751; (0.9; 0.1)	1162±159; (0.5; 1.3)
782	CP000352	Rmet_0782	nadD	331.978	70.9192	285.035	46.9116	269.662	139.079	364.962	142.839	335.988	221.476	213.089	31.0096	0.858594	0.398398	0.812288	0.296748	1.09935	0.154303	0.92061	0.0795305	0.583867	0.873593	0	4.5	235	Op0222r_1	MET-COF-NicAm	Q1LQA8 Nicotinate-nucleotide adenylyltransferase	365±143	336±221; (0.9; 0.1)	213±31; (0.6; 0.9)	332±71; (0.9; 0.2)	285±47; (0.9; 0.4)	270±139; (0.8; 0.3)
783	CP000352	Rmet_0783	hemF	352.109	69.1805	327.282	115.668	549.642	223.609	346.5	224.217	378.739	119.508	286.624	166.938	0.92949	0.134311	1.561	0.674658	0.984071	0.0191164	1.09304	0.0937919	0.827197	0.153076	0	3	303	Op0222r_1	MET-COF-Porph	Q1LQA7 Coproporphyrinogen oxidase	347±224	379±120; (1.1; 0.1)	287±167; (0.8; 0.2)	352±69; (1.0; 0.0)	327±116; (0.9; 0.1)	550±224; (1.6; 0.7)
784	CP000352	Rmet_0784	purD	451.596	197.755	698.823	149.998	651.596	166.408	620.418	401.183	463.463	54.1343	618.179	156.409	1.54745	0.710927	1.44287	0.549204	1.37383	0.281869	0.747016	0.344717	0.99639	0.00401621	0	2.75	422	Op0222r_1	MET-NUC-Pur	Q1LQA6 Phosphoribosylamine--glycine ligase	620±401	463±54; (0.7; 0.3)	618±156; (1.0; 0.0)	452±198; (0.7; 0.3)	699±150; (1.5; 0.7)	652±166; (1.4; 0.5)
785	CP000352	Rmet_0785		1631.29	518.206	1367.97	807.829	1776.72	1051.4	1341.69	1026.19	802.785	170.85	893.681	146.829	0.838581	0.198577	1.08915	0.092655	0.822473	0.187516	0.598338	0.4502	0.666085	0.381931	0	2.25	241	Op0222r_1	NA	Q1LQA5 UPF0082 protein Rmet_0785	1342±1026	803±171; (0.6; 0.5)	894±147; (0.7; 0.4)	1631±518; (1.2; 0.2)	1368±808; (0.8; 0.2)	1777±1051; (1.1; 0.1)
786	CP000352	Rmet_0786	yjgR	685.472	362.149	344.562	350.749	548.309	126.594	303.186	180.528	830.476	235.781	474.383	207.162	0.502664	0.478204	0.7999	0.280644	0.442302	0.704445	2.73917	1.26658	1.56466	0.441584	0	3	511	Op0223f_1	NA	Q1LQA4 Putative uncharacterized protein	303±181	830±236; (2.7; 1.3)	474±207; (1.6; 0.4)	685±362; (2.3; 0.7)	345±351; (0.5; 0.5)	548±127; (0.8; 0.3)
787	CP000352	Rmet_0787		1	1	1	1	1	1	1	1	1	1	1	1	1	0	1	0	1	0	1	0	1	0	0	0	50	Op0224r_1	NA	Q1LQA3 Putative uncharacterized protein	NF	NF	NF	NF	NF	NF
788	CP000352	Rmet_0788	upp	560.842	103.817	565.889	322.504	551.59	115.896	420.609	100.269	455.109	295.027	394.981	83.0503	1.009	0.0118402	0.983503	0.0421098	0.74996	0.687125	1.08202	0.0872775	0.939068	0.139802	0	3.5	216	Op0224r_1	MET-NUC-Pyr	Q1LQA2 Uracil phosphoribosyltransferase	421±100	455±295; (1.1; 0.1)	395±83; (0.9; 0.1)	561±104; (1.3; 0.7)	566±323; (1.0; 0.0)	552±116; (1.0; 0.0)
789	CP000352	Rmet_0789	bug	992.28	1128.73	1019.61	613.671	1198.64	1014.88	607.189	194.423	1225.48	780.559	1113.36	786.384	1.02754	0.0156847	1.20797	0.0962681	0.611913	0.291041	2.01828	0.634152	1.83363	0.516078	0	0	160	Op0224r_1	NA	Q1LQA1 Uncharacterized protein UPF0065	607±194	1225±781; (2.0; 0.6)	1113±786; (1.8; 0.5)	992±1129; (1.6; 0.3)	1020±614; (1.0; 0.0)	1199±1015; (1.2; 0.1)
790	CP000352	Rmet_0790		1	1	1	1	1	1	1	1	1	1	1	1	1	0	1	0	1	0	1	0	1	0	0	6.75	532	Op0225f_1	NA	Q1LQA0 Putative uncharacterized protein	NF	NF	NF	NF	NF	NF
791	CP000352	Rmet_0791		1	1	1	1	1	1	1	1	1	1	1	1	1	0	1	0	1	0	1	0	1	0	0	2	238	Op0225f_2	MET-LIP-FASyn	Q1LQ99 Short-chain dehydrogenase/reductase SDR	NF	NF	NF	NF	NF	NF
792	CP000352	Rmet_0792	mgsA	87.6144	13.5429	30.9902	18.1834	92.6426	33.3249	70.9082	27.8546	61.4704	15.0835	107.744	21.311	0.353711	1.78478	1.05739	0.107284	0.809322	0.403556	0.8669	0.219802	1.51948	0.749212	0	2.5	140	Op0225f_2	MET-CAH-Pyr	Q1LQ98 Methylglyoxal synthase	71±28	61±15; (0.9; 0.2)	108±21; (1.5; 0.7)	88±14; (1.2; 0.4)	31±18; (0.4; 1.8)	93±33; (1.1; 0.1)
793	CP000352	Rmet_0793		1	1	1	1	1	1	1	1	1	1	1	1	1	0	1	0	1	0	1	0	1	0	0	0.5	97	Op0226r_2	NA	Q1LQ97 Putative uncharacterized protein	NF	NF	NF	NF	NF	NF
794	CP000352	Rmet_0794		2130.14	951.849	889.626	329.63	1711.03	626.169	2940.81	685.441	2145.4	297.67	2562.61	576.238	0.417638	0.96803	0.803248	0.265592	1.38057	0.495129	0.729528	0.809072	0.871395	0.29976	0	1.75	380	Op0226r_2	EIP-TRA-ABC	Q1LQ96 Basic membrane lipoprotein	2941±685	2145±298; (0.7; 0.8)	2563±576; (0.9; 0.3)	2130±952; (0.7; 0.5)	890±330; (0.4; 1.0)	1711±626; (0.8; 0.3)
795	CP000352	Rmet_0795		1	1	1	1	47.5515	0	74.5901	0	1	1	1	1	1	0	47.5515	46.5515	74.5901	73.5901	0.0134066	73.5901	0.0134066	73.5901	0	1.5	306	Op0226r_1	EIP-TRA-ABC	Q1LQ95 Inner-membrane translocator	75±0	NF	NF	NF	NF	48±0; (47.6; 46.6)
796	CP000352	Rmet_0796		283.962	0	1	1	84.0885	0	208.745	0	80.5284	47.9717	1	1	0.0035216	282.962	0.296126	#DIV/0!	0.735116	#DIV/0!	0.385774	2.67275	0.00479054	207.745	0	0	364	Op0226r_1	EIP-TRA-ABC	Q1LQ94 Inner-membrane translocator	209±0	81±48; (0.4; 2.7)	NF	#DIV/0!	NF	#DIV/0!
797	CP000352	Rmet_0797		114.77	66.2766	1	1	79.0044	26.9555	136.615	79.4295	89.646	13.6211	69.8735	41.6871	0.00871305	1.69108	0.688369	0.383624	1.19033	0.149923	0.656194	0.504768	0.511463	0.551052	0	7.25	537	Op0226r_1	EIP-TRA-ABC	Q1LQ93 ABC transporter-related protein	137±79	90±14; (0.7; 0.5)	70±42; (0.5; 0.6)	115±66; (0.8; 0.1)	NF	79±27; (0.7; 0.4)
798	CP000352	Rmet_0798		85.5199	24.3584	153.45	61.9555	73.6741	41.7956	109.342	23.09	148.053	43.5569	107.606	10.908	1.79432	0.787013	0.861484	0.179065	1.27855	0.502059	1.35404	0.580834	0.984122	0.0510659	0	3	307	Op0226r_1	NA	Q1LQ92 Pirin-like protein	109±23	148±44; (1.4; 0.6)	108±11; (1.0; 0.1)	86±24; (0.8; 0.5)	153±62; (1.8; 0.8)	74±42; (0.9; 0.2)
799	CP000352	Rmet_0799		520.069	373.839	988.084	940.601	647.693	303.82	1474.9	876.483	535.833	40.5956	1305.53	1152.9	1.89991	0.356056	1.2454	0.188331	2.83596	0.763664	0.363303	1.02397	0.885171	0.0834547	0	0.75	238	Op0227f_1	EIP-TRA-ABC	Q1LQ91 Binding-protein-dependent transport systems inner membrane component	1475±876	536±41; (0.4; 1.0)	1306±1153; (0.9; 0.1)	520±374; (0.4; 0.8)	988±941; (1.9; 0.4)	648±304; (1.2; 0.2)
800	CP000352	Rmet_0800		1018.72	736.377	2045.39	1919.34	2065.33	1678.44	952.286	599.19	408.082	175.362	1265.29	0	2.0078	0.386589	2.02738	0.433413	0.934786	0.0497426	0.428529	0.702606	1.32869	0.522376	0	2	316	Op0227f_1	EIP-TRA-ABC	Q1LQ90 Substrate-binding region of ABC-type glycine betaine transport system	952±599	408±175; (0.4; 0.7)	1265±0; (1.3; 0.5)	1019±736; (1.1; 0.0)	2045±1919; (2.0; 0.4)	2065±1678; (2.0; 0.4)
801	CP000352	Rmet_0801		310.336	255.257	668.092	617.754	489.721	288.3	941.997	912.596	271.116	58.8349	722.567	0	2.1528	0.409795	1.57803	0.330019	3.03541	0.540873	0.287809	0.690612	0.767059	0.240445	0	0.5	216	Op0227f_1	EIP-TRA-ABC	Q1LQ89 Binding-protein-dependent transport systems inner membrane component	942±913	271±59; (0.3; 0.7)	723±0; (0.8; 0.2)	310±255; (0.3; 0.5)	668±618; (2.2; 0.4)	490±288; (1.6; 0.3)
802	CP000352	Rmet_0802		1	1	1	1	1	1	1	1	1	1	1	1	1	0	1	0	1	0	1	0	1	0	0	6.25	398	Op0227f_1	EIP-TRA-ABC	Q1LQ88 Glycine betaine/L-proline transport ATP binding subunit	NF	NF	NF	NF	NF	NF
803	CP000352	Rmet_0803		1	1	1	1	1	1	1	1	1	1	1	1	1	0	1	0	1	0	1	0	1	0	0	1.75	148	Op0228r_2	NA	Q1LQ87 Putative uncharacterized protein	NF	NF	NF	NF	NF	NF
804	CP000352	Rmet_0804		1	1	1	1	1	1	1	1	1	1	1	1	1	0	1	0	1	0	1	0	1	0	0	2	251	Op0228r_1	NA	Q1LQ86 SPFH domain, Band 7 family protein	NF	NF	NF	NF	NF	NF
805	CP000352	Rmet_0805		1	1	1	1	1	1	1	1	1	1	1	1	1	0	1	0	1	0	1	0	1	0	0	3.25	491	Op0228r_1	GIP-PTL-Fold	Q1LQ85 Putative uncharacterized protein	NF	NF	NF	NF	NF	NF
806	CP000352	Rmet_0806		1	1	1	1	1	1	1	1	1	1	1	1	1	0	1	0	1	0	1	0	1	0	0	1.25	423	Op0229f_1	NA	Q1LQ84 Putative uncharacterized protein	NF	NF	NF	NF	NF	NF
807	CP000352	Rmet_0807		111.231	16.7013	204.679	78.5785	78.2348	21.2939	182.456	81.8852	261.731	27.7832	110.736	13.5956	1.84012	0.980767	0.703352	0.868441	1.64033	0.722461	1.43449	0.722856	0.606921	0.751144	0	2.25	257	Op0229f_1	NA	Q1LQ83 Class II aldolase/adducin-like protein	182±82	262±28; (1.4; 0.7)	111±14; (0.6; 0.8)	111±17; (0.6; 0.7)	205±79; (1.8; 1.0)	78±21; (0.7; 0.9)
808	CP000352	Rmet_0808		149.866	101.786	90.3532	0	139.173	101.65	162.64	0	48.6709	0	104.605	67.8433	0.602893	0.584689	0.928646	0.0525645	1.08524	0.125503	0.299254	#DIV/0!	0.643167	0.855433	0	1.25	62	Op0229f_2	NA	Q1LQ82 4-oxalocrotonate tautomerase family enzyme	163±0	#DIV/0!	105±68; (0.6; 0.9)	150±102; (0.9; 0.1)	90±0; (0.6; 0.6)	139±102; (0.9; 0.1)
809	CP000352	Rmet_0809	ltaA	313.783	221.254	245.667	118.854	347.962	187.895	452.555	305.107	372.63	181.652	407.342	146.393	0.782919	0.200279	1.10892	0.0835349	1.44225	0.263643	0.823392	0.164198	0.900094	0.10014	0	5.5	350	Op0229f_2	MET-AA-GlySerThr	Q1LQ81 L-threonine aldolase	453±305	373±182; (0.8; 0.2)	407±146; (0.9; 0.1)	314±221; (0.7; 0.3)	246±119; (0.8; 0.2)	348±188; (1.1; 0.1)
810	CP000352	Rmet_0810		475.505	277.432	175.02	0	394.194	0	424.275	246.075	1	1	442.487	138.983	0.368073	1.08309	0.829	0.293085	0.892262	0.0978588	0.00235696	1.71315	1.04292	0.0472964	0	2.75	198	Op0229f_2	NA	Q1LQ80 NUDIX hydrolase	424±246	NF	442±139; (1.0; 0.0)	476±277; (1.1; 0.1)	175±0; (0.4; 1.1)	394±0; (0.8; 0.3)
811	CP000352	Rmet_0811	sirA	340.63	228.055	519.197	393.463	415.384	201.795	456.806	349.303	868.207	515.748	927.191	256.448	1.52423	0.287308	1.21946	0.173908	1.34106	0.20122	1.9006	0.475579	2.02973	0.776532	0	0.75	75	Op0229f_2	GIP-PTL-Fold	Q1LQ79 SirA-like protein	457±349	868±516; (1.9; 0.5)	927±256; (2.0; 0.8)	341±228; (0.7; 0.2)	519±393; (1.5; 0.3)	415±202; (1.2; 0.2)
812	CP000352	Rmet_0812	fbp	366.706	438.701	532.656	428.167	472.762	483.047	373.137	273.063	803.492	43.2698	924.857	306.96	1.45254	0.191436	1.28921	0.115059	1.01754	0.00903424	2.15335	1.36045	2.4786	0.951204	0	0.5	115	Op0230r_3	GIP-PTL-Fold	Q1LQ78 Peptidyl-prolyl cis-trans isomerase	373±273	803±43; (2.2; 1.4)	925±307; (2.5; 1.0)	367±439; (1.0; 0.0)	533±428; (1.5; 0.2)	473±483; (1.3; 0.1)
813	CP000352	Rmet_0813		88.1929	61.4188	76.1761	0	63.5101	45.7088	42.4077	0	34.6233	0	22.5237	0	0.863745	0.195653	0.720127	0.230406	0.480852	0.745458	0.816438	#DIV/0!	0.531122	#DIV/0!	0	2.25	182	Op0230r_2	NA	Q1LQ77 YaeQ	42±0	#DIV/0!	#DIV/0!	88±61; (2.1; 0.7)	76±0; (0.9; 0.2)	64±46; (0.7; 0.2)
814	CP000352	Rmet_0814		1	1	1	1	1	1	1	1	1	1	1	1	1	0	1	0	1	0	1	0	1	0	0	1	102	Op0230r_1	NA	Q1LQ76 Putative uncharacterized protein	NF	NF	NF	NF	NF	NF
815	CP000352	Rmet_0815		72.1135	0	57.1317	33.1953	47.6584	0	74.8926	0	56.3297	34.7285	101.062	58.5906	0.792248	0.451322	0.66088	#DIV/0!	1.03854	#DIV/0!	0.75214	0.534516	1.34943	0.446655	0	2.25	197	Op0230r_1	NA	Q1LQ75 YceI	75±0	56±35; (0.8; 0.5)	101±59; (1.3; 0.4)	#DIV/0!	57±33; (0.8; 0.5)	#DIV/0!
816	CP000352	Rmet_0816		1	1	1	1	1	1	1	1	1	1	1	1	1	0	1	0	1	0	1	0	1	0	0	2.5	127	Op0230r_1	NA	Q1LQ74 Putative transmembrane protein	NF	NF	NF	NF	NF	NF
817	CP000352	Rmet_0817	ybcJ	123.671	60.3029	111.834	52.6157	41.9988	9.91617	67.2785	7.98897	65.4364	38.4667	98.1951	36.7094	0.904293	0.10482	0.339602	1.1631	0.544014	0.825752	0.972619	0.0396537	1.45953	0.691673	0	0	76	Op0230r_1	NA	Q1LQ73 Putative uncharacterized protein	67±8	65±38; (1.0; 0.0)	98±37; (1.5; 0.7)	124±60; (1.8; 0.8)	112±53; (0.9; 0.1)	42±10; (0.3; 1.2)
818	CP000352	Rmet_0818	glnS	421.996	183.438	481.036	386.299	357.702	81.5826	773.282	351.845	415.857	81.4642	677.609	390.02	1.13991	0.103626	0.847643	0.2426	1.83244	0.656263	0.537781	0.824875	0.876276	0.128964	0	9.75	582	Op0230r_1	MET-AA-GluGSH	Q1LQ72 Glutaminyl-tRNA synthetase	773±352	416±81; (0.5; 0.8)	678±390; (0.9; 0.1)	422±183; (0.5; 0.7)	481±386; (1.1; 0.1)	358±82; (0.8; 0.2)
819	CP000352	Rmet_0819		256.359	155.506	176.178	83.1444	250.367	53.4198	200.463	33.8457	291.58	127.609	195.816	96.5224	0.687233	0.335976	0.976625	0.0286817	0.781962	0.295198	1.45453	0.564351	0.97682	0.0356434	0	7.5	483	Op0231f_1	NA	Q1LQ71 L-carnitine dehydratase/bile acid-inducible protein F	200±34	292±128; (1.5; 0.6)	196±97; (1.0; 0.0)	256±156; (1.3; 0.3)	176±83; (0.7; 0.3)	250±53; (1.0; 0.0)
820	CP000352	Rmet_0820		1	1	1	1	1	1	53.527	0	1	1	1	1	1	0	1	0	53.527	52.527	0.0186822	52.527	0.0186822	52.527	0	2.5	205	Op0232r_2	NA	Q1LQ70 Pyridoxamine 5'-phosphate oxidase-related, FMN-binding	54±0	NF	NF	NF	NF	NF
821	CP000352	Rmet_0821		749.194	546.025	268.548	40.2619	760.817	290.346	425.672	245.776	493.281	402.216	392.54	112.081	0.358449	0.819814	1.01551	0.013897	0.568173	0.40859	1.15883	0.104336	0.922165	0.0925852	0	2.25	305	Op0232r_2	NA	Q1LQ69 Phenazine biosynthesis PhzC/PhzF protein	426±246	493±402; (1.2; 0.1)	393±112; (0.9; 0.1)	749±546; (1.8; 0.4)	269±40; (0.4; 0.8)	761±290; (1.0; 0.0)
822	CP000352	Rmet_0822	ggt	515.955	109.415	859.928	432.073	510.748	214.637	1163.36	889.443	265.606	154.269	480.328	320.586	1.66667	0.635238	0.989908	0.0160687	2.25478	0.648148	0.228309	0.860157	0.412879	0.564478	0	3	541	Op0232r_2	MET-LIP-Others	Q1LQ68 Gamma-glutamyltransferase 2. Threonine peptidase. MEROPS family T03	1163±889	266±154; (0.2; 0.9)	480±321; (0.4; 0.6)	516±109; (0.4; 0.6)	860±432; (1.7; 0.6)	511±215; (1.0; 0.0)
823	CP000352	Rmet_0823	bug	1385.98	756.473	1459.42	474.944	1518.41	626.831	759.367	578.739	1110.02	322.297	662.104	471.403	1.05299	0.059637	1.09555	0.0957389	0.547893	0.469297	1.46177	0.389168	0.871915	0.0926191	0	1.5	325	Op0232r_1	NA	Q1LQ67 Uncharacterized protein UPF0065	759±579	1110±322; (1.5; 0.4)	662±471; (0.9; 0.1)	1386±756; (1.8; 0.5)	1459±475; (1.1; 0.1)	1518±627; (1.1; 0.1)
824	CP000352	Rmet_0824		1	1	76.7265	0	44.5639	0	1	1	1	1	1	1	76.7265	75.7265	44.5639	43.5639	1	0	1	0	1	0	0	2	294	Op0233f_1	NA	Q1LQ66 Transcriptional regulator, LysR family	NF	NF	NF	NF	77±0; (76.7; 75.7)	45±0; (44.6; 43.6)
825	CP000352	Rmet_0825		1063.29	392.626	1621.94	1507.05	1037.79	218.533	1662.19	613.888	827.702	584.182	2811.3	1113.1	1.52541	0.294079	0.976018	0.0417228	1.56326	0.595028	0.497959	0.696526	1.69132	0.665386	0	0.5	500	Op0234r_1	NA	Q1LQ65 Putative uncharacterized protein	1662±614	828±584; (0.5; 0.7)	2811±1113; (1.7; 0.7)	1063±393; (0.6; 0.6)	1622±1507; (1.5; 0.3)	1038±219; (1.0; 0.0)
826	CP000352	Rmet_0826		1	1	1	1	1	1	1	1	1	1	1	1	1	0	1	0	1	0	1	0	1	0	0	0	153	Op0234r_1	NA	Q1LQ64 Putative uncharacterized protein	NF	NF	NF	NF	NF	NF
827	CP000352	Rmet_0827	cvrA	1	1	1	1	1	1	1	1	1	1	1	1	1	0	1	0	1	0	1	0	1	0	0	1.5	605	Op0235f_1	NA	Q1LQ63 Sodium/hydrogen exchanger	NF	NF	NF	NF	NF	NF
828	CP000352	Rmet_0828	bug	650.54	503.514	722.493	485.087	675.334	323.839	309.422	121.51	619.743	444.334	793.5	0	1.1106	0.0727819	1.03811	0.0299673	0.475639	0.545768	2.0029	0.548421	2.56446	3.98386	0	1	335	Op0236r_2	NA	Q1LQ62 Uncharacterized protein UPF0065	309±122	620±444; (2.0; 0.5)	794±0; (2.6; 4.0)	651±504; (2.1; 0.5)	722±485; (1.1; 0.1)	675±324; (1.0; 0.0)
829	CP000352	Rmet_0829		114.595	72.7318	104.583	0	1	1	120.444	0	107.188	0	1	1	0.912626	0.137666	0.00872636	1.54066	1.05103	0.0804096	0.889945	#DIV/0!	0.00830264	119.444	0	1.25	151	Op0236r_2	NA	Q1LQ61 Putative transmembrane protein	120±0	#DIV/0!	NF	115±73; (1.0; 0.1)	105±0; (0.9; 0.1)	NF
830	CP000352	Rmet_0830		128.695	75.7642	142.072	0	127.471	74.2081	168.869	0	102.573	62.0564	1	1	1.10394	0.176556	0.99049	0.008161	1.31216	0.530246	0.607412	1.06832	0.00592175	167.869	0	2.75	406	Op0236r_1	NA	Q1LQ60 L-carnitine dehydratase/bile acid-inducible protein F	169±0	103±62; (0.6; 1.1)	NF	129±76; (0.8; 0.5)	142±0; (1.1; 0.2)	127±74; (1.0; 0.0)
831	CP000352	Rmet_0831	alaS	1092.13	722.776	1210.53	259.657	1572.65	502.382	1886.86	408.337	1592.1	322.436	1688.86	320.006	1.10841	0.120519	1.43998	0.392208	1.72769	0.70261	0.84378	0.403361	0.895062	0.271855	1	9.5	884	Op0237f_1	MET-AA-AlaAsp	Q1LQ59 Alanyl-tRNA synthetase	1887±408	1592±322; (0.8; 0.4)	1689±320; (0.9; 0.3)	1092±723; (0.6; 0.7)	1211±260; (1.1; 0.1)	1573±502; (1.4; 0.4)
832	CP000352	Rmet_0832	aldH	1	1	1	1	13.6694	7.94536	1	1	1	1	20.0344	0	1	0	13.6694	1.41631	1	0	1	0	20.0344	19.0344	0	4.75	525	Op0238r_1	NA	Q1LQ58 Aldehyde dehydrogenase	NF	NF	20±0; (20.0; 19.0)	NF	NF	14±8; (13.7; 1.4)
833	CP000352	Rmet_0833		553.082	167.235	428.553	258.257	507.835	167.016	225.617	152.262	377.583	0	333.831	0	0.774846	0.29267	0.91819	0.13537	0.407926	1.02494	1.67356	0.998059	1.47964	0.710711	0	3.25	272	Op0238r_1	NA	Q1LQ57 Transcriptional regulator, GntR family	226±152	378±0; (1.7; 1.0)	334±0; (1.5; 0.7)	553±167; (2.5; 1.0)	429±258; (0.8; 0.3)	508±167; (0.9; 0.1)
834	CP000352	Rmet_0834	gudD	1	1	1	1	1	1	1	1	1	1	1	1	1	0	1	0	1	0	1	0	1	0	0	4.25	451	Op0239f_1	MET-CAH-Ascorb	Q1LQ56 D-glucarate dehydratase	NF	NF	NF	NF	NF	NF
835	CP000352	Rmet_0835	bug	97.4987	0	51.8126	41.9848	85.1293	0	1	1	65.1744	0	65.4666	0	0.531418	1.08816	0.873133	#DIV/0!	0.0102565	96.4987	65.1744	64.1744	65.4666	64.4666	0	0.5	351	Op0239f_1	NA	Q1LQ55 Uncharacterized protein UPF0065	NF	65±0; (65.2; 64.2)	65±0; (65.5; 64.5)	97±0; (97.5; 96.5)	52±42; (0.5; 1.1)	#DIV/0!
836	CP000352	Rmet_0836		1	1	1	1	1	1	1	1	1	1	1	1	1	0	1	0	1	0	1	0	1	0	0	3.25	197	Op0239f_1	NA	Q1LQ54 Putative uncharacterized protein	NF	NF	NF	NF	NF	NF
837	CP000352	Rmet_0837		1	1	589.814	553.92	1384.17	967.814	1	1	70.6839	0	4189.27	3450.32	589.814	1.06108	1384.17	1.42769	1	0	70.6839	69.6839	4189.27	1.21353	0	3.5	759	Op0239f_1	EIP-TRA-Pores	Q1LQ53 TonB-dependent siderophore receptor	NF	71±0; (70.7; 69.7)	4189±3450; (4189.3; 1.2)	NF	590±554; (589.8; 1.1)	1384±968; (1384.2; 1.4)
838	CP000352	Rmet_0838	piuC	98.575	0	603.163	0	493.251	0	1	1	246.265	245.812	2899.23	1687.31	6.11882	#DIV/0!	5.00381	#DIV/0!	0.0101446	97.575	246.265	0.993735	2899.23	1.71665	0	1.75	228	Op0239f_2	NA	Q1LQ52 PKHD-type hydroxylase Rmet_0838	NF	246±246; (246.3; 1.0)	2899±1687; (2899.2; 1.7)	99±0; (98.6; 97.6)	#DIV/0!	#DIV/0!
839	CP000352	Rmet_0839		1	1	1	1	321.311	201.887	35.5606	0	1	1	171.445	110.737	1	0	321.311	1.57876	35.5606	34.5606	0.028121	34.5606	4.8212	1.22709	0	2	361	Op0239f_2	MET-CAH-DiCarb	Q1LQ51 FMN-dependent alpha-hydroxy acid dehydrogenase	36±0	NF	171±111; (4.8; 1.2)	NF	NF	321±202; (321.3; 1.6)
840	CP000352	Rmet_0840		33.6241	8.48118	38.7403	9.9748	39.9147	23.6009	41.7463	0	29.9966	0	40.9103	11.3615	1.15216	0.277213	1.18709	0.19608	1.24156	0.957678	0.718544	#DIV/0!	0.979975	0.0735794	0	4	271	Op0240r_1	NA	Q1LQ50 Transcriptional regulator, IclR family	42±0	#DIV/0!	41±11; (1.0; 0.1)	34±8; (0.8; 1.0)	39±10; (1.2; 0.3)	40±24; (1.2; 0.2)
841	CP000352	Rmet_0841		1	1	1	1	1	1	1	1	1	1	1	1	1	0	1	0	1	0	1	0	1	0	0	3	272	Op0241f_1	MET-CAH-Prop	Q1LQ49 Enoyl-CoA hydratase/isomerase	NF	NF	NF	NF	NF	NF
842	CP000352	Rmet_0842		1	1	1	1	1	1	1	1	1	1	1	1	1	0	1	0	1	0	1	0	1	0	0	6.25	700	Op0241f_1	NA	Q1LQ48 CoA-binding	NF	NF	NF	NF	NF	NF
843	CP000352	Rmet_0843	bug	1	1	1	1	1	1	1	1	1	1	1	1	1	0	1	0	1	0	1	0	1	0	0	2	323	Op0241f_2	NA	Q1LQ47 Uncharacterized protein UPF0065	NF	NF	NF	NF	NF	NF
844	CP000352	Rmet_0844		1	1	1	1	1	1	1	1	1	1	1	1	1	0	1	0	1	0	1	0	1	0	0	6.75	402	Op0241f_2	NA	Q1LQ46 Acyl-CoA dehydrogenase-like protein	NF	NF	NF	NF	NF	NF
845	CP000352	Rmet_0845		1	1	1	1	1	1	1	1	1	1	1	1	1	0	1	0	1	0	1	0	1	0	0	5.5	398	Op0241f_2	MET-CAH-Prop	Q1LQ45 Acyl-CoA dehydrogenase-like protein	NF	NF	NF	NF	NF	NF
846	CP000352	Rmet_0846		1	1	1	1	1	1	1	1	1	1	1	1	1	0	1	0	1	0	1	0	1	0	0	2	85	Op0241f_2	NA	Q1LQ44 Putative uncharacterized protein	NF	NF	NF	NF	NF	NF
847	CP000352	Rmet_0847		124.307	52.7842	208.626	71.2025	148.971	34.4545	157.894	42.0707	146.494	13.6101	170.534	60.4612	1.67831	0.680062	1.19841	0.282718	1.2702	0.354092	0.927799	0.204741	1.08005	0.123272	0	1.75	296	Op0242r_1	NA	Q1LQ43 Putative uncharacterized protein	158±42	146±14; (0.9; 0.2)	171±60; (1.1; 0.1)	124±53; (0.8; 0.4)	209±71; (1.7; 0.7)	149±34; (1.2; 0.3)
848	CP000352	Rmet_0848		190.901	83.6528	131.425	57.641	228.068	135.694	185.836	56.1126	189.675	116.441	203.326	37.2163	0.688445	0.420938	1.1947	0.169447	0.973469	0.0362377	1.02066	0.0222483	1.09411	0.187401	0	4.5	307	Op0242r_1	NA	Q1LQ42 Putative uncharacterized protein	186±56	190±116; (1.0; 0.0)	203±37; (1.1; 0.2)	191±84; (1.0; 0.0)	131±58; (0.7; 0.4)	228±136; (1.2; 0.2)
849	CP000352	Rmet_0849		1201.83	0	3204.07	2044.95	1	1	4027.38	3273.66	2885.86	1516.21	4092.87	1990.74	2.66599	0.979113	0.000832062	1200.83	3.35103	0.863116	0.71656	0.23832	1.01626	0.0124408	0	0	172	Op0243f_1	NA	Q1LQ41 17 kDa surface antigen	4027±3274	2886±1516; (0.7; 0.2)	4093±1991; (1.0; 0.0)	1202±0; (0.3; 0.9)	3204±2045; (2.7; 1.0)	NF
850	CP000352	Rmet_0850	hemN	85.034	0	38.8049	0	51.0318	30.452	29.174	16.852	1	1	21.8782	0	0.456346	#DIV/0!	0.600134	1.11658	0.343086	3.31474	0.0342771	1.5782	0.749922	0.432932	0	7	419	Op0244r_2	MET-COF-Porph	Q1LQ40 Coproporphyrinogen III oxidase, anaerobic	29±17	NF	22±0; (0.7; 0.4)	85±0; (2.9; 3.3)	#DIV/0!	51±30; (0.6; 1.1)
851	CP000352	Rmet_0851	yggV	194.723	125.103	314.259	172.914	174.85	63.9873	283.597	0	155.816	35.8209	323.218	98.5249	1.61388	0.401106	0.897945	0.105095	1.45642	0.710412	0.549428	3.56721	1.13971	0.402143	0	2.25	204	Op0244r_2	NA	Q1LQ39 Nucleoside-triphosphatase	284±0	156±36; (0.5; 3.6)	323±99; (1.1; 0.4)	195±125; (0.7; 0.7)	314±173; (1.6; 0.4)	175±64; (0.9; 0.1)
852	CP000352	Rmet_0852	rph	614.511	76.0629	739.991	290.784	570.649	298.375	728.855	221.341	794.185	120.75	654.044	177.079	1.2042	0.342051	0.928623	0.11714	1.18607	0.384476	1.08963	0.190972	0.897357	0.187771	0	2.75	238	Op0244r_2	GIP-TL-Ass	Q1LQ38 Ribonuclease PH	729±221	794±121; (1.1; 0.2)	654±177; (0.9; 0.2)	615±76; (0.8; 0.4)	740±291; (1.2; 0.3)	571±298; (0.9; 0.1)
853	CP000352	Rmet_0853		339.766	93.3349	178.636	109.458	345.291	91.6126	191.091	147.165	212.921	127.333	154.819	89.3913	0.525761	0.794556	1.01626	0.0298756	0.562421	0.618187	1.11424	0.0795257	0.810182	0.153336	0	6.5	304	Op0244r_2	NA	Q1LQ37 Protein serine/threonine phosphatases	191±147	213±127; (1.1; 0.1)	155±89; (0.8; 0.2)	340±93; (1.8; 0.6)	179±109; (0.5; 0.8)	345±92; (1.0; 0.0)
854	CP000352	Rmet_0854		203.328	126.076	138.24	91.6611	111.129	54.6213	156.913	90.5996	206.798	0	74.7921	44.6457	0.679886	0.29893	0.54655	0.510239	0.771722	0.214215	1.31792	0.550615	0.476648	0.607196	0	2.75	353	Op0244r_2	NA	Q1LQ36 Serine/threonine protein kinase	157±91	207±0; (1.3; 0.6)	75±45; (0.5; 0.6)	203±126; (1.3; 0.2)	138±92; (0.7; 0.3)	111±55; (0.5; 0.5)
855	CP000352	Rmet_0855		343.293	181.253	366.473	104.159	452.881	212.04	450.383	235.003	292.45	90.4753	320.517	159.998	1.06752	0.081215	1.31923	0.278642	1.31195	0.257268	0.649337	0.485232	0.711654	0.328773	0	2.5	311	Op0245f_1	NA	Q1LQ35 Putative uncharacterized protein	450±235	292±90; (0.6; 0.5)	321±160; (0.7; 0.3)	343±181; (0.8; 0.3)	366±104; (1.1; 0.1)	453±212; (1.3; 0.3)
856	CP000352	Rmet_0856	gmk	725.319	145.291	1016.86	247.713	1044.46	336.381	722.97	160.504	865.43	85.3101	768.713	99.7494	1.40195	0.741826	1.44	0.662562	0.996763	0.00767895	1.19705	0.57954	1.06327	0.175761	0	3.5	216	Op0245f_1	MET-NUC-Pur	Q1LQ34 Guanylate kinase	723±161	865±85; (1.2; 0.6)	769±100; (1.1; 0.2)	725±145; (1.0; 0.0)	1017±248; (1.4; 0.7)	1044±336; (1.4; 0.7)
857	CP000352	Rmet_0857	rpoZ	302.264	180.253	345.427	254.18	400.643	238.461	154.996	0	506.854	0	403.734	78.7303	1.1428	0.0993563	1.32547	0.234956	0.512783	0.817009	3.27012	#DIV/0!	2.60481	3.15937	0	0.5	67	Op0245f_2	GIP-TK-RNAP	B3R3N5 DNA-DIRECTED RNA POLYMERASE (OMEGA CHAIN) PROTEIN	155±0	#DIV/0!	404±79; (2.6; 3.2)	302±180; (2.0; 0.8)	345±254; (1.1; 0.1)	401±238; (1.3; 0.2)
858	CP000352	Rmet_0858	spoT	209.451	127.456	195.245	0	209.472	124.234	310.623	181.529	189.421	0	61.613	0	0.932176	0.111457	1.0001	8.14857e-05	1.48303	0.327433	0.609809	0.667675	0.198353	1.37174	0	9	874	Op0245f_2	MET-NUC-Pur	Q1LQ32 (P)ppGpp synthetase I (GTP pyrophosphokinase), SpoT/RelA	311±182	189±0; (0.6; 0.7)	62±0; (0.2; 1.4)	209±127; (0.7; 0.3)	195±0; (0.9; 0.1)	209±124; (1.0; 0.0)
859	CP000352	Rmet_0859	greB	1	1	1	1	237.386	0	101.892	59.9682	157.808	0	206.699	0	1	0	237.386	236.386	101.892	1.65483	1.54878	0.932426	2.02861	1.74772	0	1.5	186	Op0246r_1	GIP-TK-Assoc	Q1LQ31 Transcription elongation factor	102±60	158±0; (1.5; 0.9)	207±0; (2.0; 1.7)	NF	NF	237±0; (237.4; 236.4)
860	CP000352	Rmet_0860		1	1	1	1	1	1	1	1	1	1	1	1	1	0	1	0	1	0	1	0	1	0	0	1	115	Op0247f_2	NA	Q1LQ30 Putative uncharacterized protein	NF	NF	NF	NF	NF	NF
861	CP000352	Rmet_0861		1	1	1	1	1	1	1	1	1	1	1	1	1	0	1	0	1	0	1	0	1	0	0	0	79	Op0247f_2	NA	Q1LQ29 Putative uncharacterized protein	NF	NF	NF	NF	NF	NF
862	CP000352	Rmet_0862		104.928	48.1149	88.8325	46.8965	83.7358	58.4038	33.2581	0	254.13	72.7173	168.427	24.7774	0.846604	0.169406	0.798031	0.198952	0.316961	1.48956	7.64114	3.0374	5.06425	5.45533	0	1.75	86	Op0248r_2	NA	Q1LQ28 Putative uncharacterized protein	33±0	254±73; (7.6; 3.0)	168±25; (5.1; 5.5)	105±48; (3.2; 1.5)	89±47; (0.8; 0.2)	84±58; (0.8; 0.2)
863	CP000352	Rmet_0863		1	1	1	1	1	1	1	1	1	1	1	1	1	0	1	0	1	0	1	0	1	0	0	1.75	96	Op0248r_2	NA	Q1LQ27 Putative uncharacterized protein	NF	NF	NF	NF	NF	NF
864	CP000352	Rmet_0864		101.038	80.5288	88.0197	0	62.683	43.7481	1	1	49.4246	0	1	1	0.871154	0.161661	0.62039	0.308626	0.00989726	1.22703	49.4246	48.4246	1	0	0	4.5	498	Op0249f_1	NA	Q1LQ26 Putative uncharacterized protein	NF	49±0; (49.4; 48.4)	NF	101±81; (101.0; 1.2)	88±0; (0.9; 0.2)	63±44; (0.6; 0.3)
865	CP000352	Rmet_0865		1	1	1	1	1	1	1	1	1	1	1	1	1	0	1	0	1	0	1	0	1	0	0	0	103	Op0249f_1	NA	Q1LQ25 Putative uncharacterized protein	NF	NF	NF	NF	NF	NF
866	CP000352	Rmet_0866	aspH	1056.81	0	696.747	458.407	652.499	0	844.088	592.878	629.003	17.111	1195.27	0	0.659291	0.785473	0.617421	#DIV/0!	0.79871	0.358802	0.745186	0.352605	1.41605	0.59233	0	3.75	300	Op0249f_2	NA	Q1LQ24 Aspartyl/Asparaginyl beta-hydroxylase	844±593	629±17; (0.7; 0.4)	1195±0; (1.4; 0.6)	1057±0; (1.3; 0.4)	697±458; (0.7; 0.8)	#DIV/0!
867	CP000352	Rmet_0867		187.476	153.932	104.145	49.0968	176.715	41.4804	218.169	87.6896	155.97	107.852	177.618	25.9383	0.55551	0.410441	0.9426	0.055069	1.16371	0.127028	0.714906	0.318084	0.814131	0.356874	0	7.5	492	Op0250r_1	NA	Q1LQ23 Diguanylate cyclase (GGDEF domain)	218±88	156±108; (0.7; 0.3)	178±26; (0.8; 0.4)	187±154; (0.9; 0.1)	104±49; (0.6; 0.4)	177±41; (0.9; 0.1)
868	CP000352	Rmet_0868	gntR	46.4793	0	28.8888	0	49.9153	29.3254	40.3707	23.959	23.3734	0	34.2376	20.224	0.621542	#DIV/0!	1.07392	0.117167	0.868574	0.25496	0.57897	0.709432	0.848081	0.138811	0	7	606	Op0250r_1	NA	Q1LQ22 Transcriptional regulator, GntR family	40±24	23±0; (0.6; 0.7)	34±20; (0.8; 0.1)	46±0; (1.2; 0.3)	#DIV/0!	50±29; (1.1; 0.1)
869	CP000352	Rmet_0869		534.149	191.557	460.448	217.869	432.101	323.489	774.807	244.574	428.485	145.383	687.927	162.571	0.862022	0.180011	0.808951	0.198135	1.45054	0.551801	0.553021	0.888104	0.887869	0.213388	0	4.75	539	Op0251f_1	NA	Q1LQ21 FAD dependent oxidoreductase	775±245	428±145; (0.6; 0.9)	688±163; (0.9; 0.2)	534±192; (0.7; 0.6)	460±218; (0.9; 0.2)	432±323; (0.8; 0.2)
870	CP000352	Rmet_0870		71.2188	7.23289	94.7183	5.03998	71.3379	6.84007	77.2934	44.6376	83.8752	52.1481	70.3436	13.5067	1.32996	1.91475	1.00167	0.00846385	1.0853	0.117111	1.08515	0.0680037	0.910085	0.119527	0	2.5	197	Op0251f_1	NA	Q1LQ20 Putative uncharacterized protein	77±45	84±52; (1.1; 0.1)	70±14; (0.9; 0.1)	71±7; (0.9; 0.1)	95±5; (1.3; 1.9)	71±7; (1.0; 0.0)
871	CP000352	Rmet_0871		127.677	81.8913	114.962	66.4899	77.4506	0	133.283	71.6646	120.138	18.599	120.318	92.7326	0.900415	0.0856898	0.606613	0.613331	1.04391	0.0365075	0.901374	0.145631	0.902724	0.0788655	0	5.5	285	Op0252r_1	NA	Q1LQ19 Putative uncharacterized protein	133±72	120±19; (0.9; 0.1)	120±93; (0.9; 0.1)	128±82; (1.0; 0.0)	115±66; (0.9; 0.1)	77±0; (0.6; 0.6)
872	CP000352	Rmet_0872		34.1689	20.9047	1	1	1	1	1	1	1	1	1	1	0.0292664	1.51424	0.0292664	1.51424	0.0292664	1.51424	1	0	1	0	0	6.25	541	Op0253f_1	NA	Q1LQ18 Putative uncharacterized protein	NF	NF	NF	34±21; (34.2; 1.5)	NF	NF
873	CP000352	Rmet_0873		1	1	1	1	1	1	1	1	1	1	1	1	1	0	1	0	1	0	1	0	1	0	0	2	137	Op0253f_1	NA	Q1LQ17 Response regulator receiver domain protein (CheY-like)	NF	NF	NF	NF	NF	NF
874	CP000352	Rmet_0874		1	1	1	1	1	1	1	1	1	1	1	1	1	0	1	0	1	0	1	0	1	0	0	1.75	157	Op0253f_1	NA	Q1LQ16 Putative uncharacterized protein	NF	NF	NF	NF	NF	NF
875	CP000352	Rmet_0875	cbbF3	543.402	213.068	547.766	209.701	532.072	302.016	431.703	111.838	441.54	126.418	321.408	103.422	1.00803	0.0103209	0.979149	0.0219975	0.794445	0.343788	1.02279	0.041288	0.744512	0.51238	0	5.25	338	Op0254r_3	MET-CAH-FbP	Q1LQ15 D-fructose 1,6-bisphosphatase	432±112	442±126; (1.0; 0.0)	321±103; (0.7; 0.5)	543±213; (1.3; 0.3)	548±210; (1.0; 0.0)	532±302; (1.0; 0.0)
876	CP000352	Rmet_0876	pepN	417.414	265.926	564.766	135.169	360.95	88.3609	389.543	125.919	264.434	115.311	278.445	62.5074	1.35301	0.367376	0.864731	0.159372	0.933229	0.0711276	0.678833	0.518626	0.714799	0.589608	0	7.5	897	Op0254r_2	MET-OAA-GSH	Q1LQ14 Peptidase M1, alanyl aminopeptidase	390±126	264±115; (0.7; 0.5)	278±63; (0.7; 0.6)	417±266; (1.1; 0.1)	565±135; (1.4; 0.4)	361±88; (0.9; 0.2)
877	CP000352	Rmet_0877		263.858	139.015	151.515	37.9919	278.198	163.395	459.466	225.469	486.16	63.5663	217.767	134.532	0.57423	0.63468	1.05435	0.0474195	1.74134	0.536669	1.0581	0.0923552	0.473958	0.671381	0	0	216	Op0255f_1	NA	Q1LQ13 Putative lipoprotein transmembrane	459±225	486±64; (1.1; 0.1)	218±135; (0.5; 0.7)	264±139; (0.6; 0.5)	152±38; (0.6; 0.6)	278±163; (1.1; 0.0)
878	CP000352	Rmet_0878	maeB	7621.15	610.475	6183.42	3570.03	5162.67	3893.58	3652.41	2739.57	2633.89	2584.51	4509.23	0	0.81135	0.343913	0.677413	0.545836	0.479246	1.18468	0.721138	0.191304	1.23459	0.31276	0	8.5	773	Op0255f_2	MET-CAH-Pyr	Q1LQ12 Malic enzyme, NAD-binding	3652±2740	2634±2585; (0.7; 0.2)	4509±0; (1.2; 0.3)	7621±610; (2.1; 1.2)	6183±3570; (0.8; 0.3)	5163±3894; (0.7; 0.5)
879	CP000352	Rmet_0879		1	1	1	1	1	1	1	1	1	1	1	1	1	0	1	0	1	0	1	0	1	0	0	2.75	81	Op0256r_2	NA	Q1LQ11 Putative uncharacterized protein	NF	NF	NF	NF	NF	NF
880	CP000352	Rmet_0880		1	1	1	1	1	1	1	1	1	1	1	1	1	0	1	0	1	0	1	0	1	0	0	1.5	361	Op0256r_2	NA	Q1LQ10 Porin, gram-negative type	NF	NF	NF	NF	NF	NF
881	CP000352	Rmet_0881		82.2076	25.759	67.8261	4.44615	78.6305	28.4368	112.801	0	84.933	0	81.871	91.5047	0.825059	0.476127	0.956486	0.0660045	1.37215	1.18768	0.752945	#DIV/0!	0.7258	0.338016	0	2.5	173	Op0256r_1	NA	Q1LQ09 Putative uncharacterized protein	113±0	#DIV/0!	82±92; (0.7; 0.3)	82±26; (0.7; 1.2)	68±4; (0.8; 0.5)	79±28; (1.0; 0.1)
882	CP000352	Rmet_0882		73.9384	25.8494	79.3324	0	111.079	35.4974	122.706	55.1481	105.045	0	74.307	0	1.07295	0.20867	1.50232	0.605419	1.65957	0.602087	0.856068	0.320254	0.60557	0.877618	0	5.5	314	Op0256r_1	NA	Q1LQ08 Polysaccharide deacetylase	123±55	105±0; (0.9; 0.3)	74±0; (0.6; 0.9)	74±26; (0.6; 0.6)	79±0; (1.1; 0.2)	111±35; (1.5; 0.6)
883	CP000352	Rmet_0883	ygfU	1	1	1	1	1	1	607.762	0	1	1	1	1	1	0	1	0	607.762	606.762	0.00164538	606.762	0.00164538	606.762	0	1	468	Op0256r_1	EIP-TRA-Ion	Q1LQ07 Uracil-xanthine permease	608±0	NF	NF	NF	NF	NF
884	CP000352	Rmet_0884		1	1	23.53	0	43.8796	25.5508	33.5942	5.6759	34.1482	19.7237	50.4678	18.2275	23.53	22.53	43.8796	1.615	33.5942	4.88237	1.01649	0.0218129	1.50228	0.705907	0	6.5	247	Op0256r_1	NA	Q1LQ06 Transcriptional regulator, GntR family	34±6	34±20; (1.0; 0.0)	50±18; (1.5; 0.7)	NF	24±0; (23.5; 22.5)	44±26; (43.9; 1.6)
885	CP000352	Rmet_0885		38.3379	0	56.2627	0	42.427	2.09644	1	1	29.7544	0	31.7216	0	1.46755	#DIV/0!	1.10666	1.95053	0.0260839	37.3379	29.7544	28.7544	31.7216	30.7216	0	2.75	117	Op0257f_1	NA	Q1LQ05 Transthyretin	NF	30±0; (29.8; 28.8)	32±0; (31.7; 30.7)	38±0; (38.3; 37.3)	#DIV/0!	42±2; (1.1; 2.0)
886	CP000352	Rmet_0886		1	1	1	1	50.8064	0	134.214	110.324	11.816	0	1	1	1	0	50.8064	49.8064	134.214	1.19663	0.0880381	1.10944	0.00745078	1.19663	0	2.5	402	Op0257f_1	NA	Q1LQ04 Putative uncharacterized protein	134±110	12±0; (0.1; 1.1)	NF	NF	NF	51±0; (50.8; 49.8)
887	CP000352	Rmet_0887		1	1	1	1	1	1	1	1	1	1	1	1	1	0	1	0	1	0	1	0	1	0	0	1.5	241	Op0258r_3	NA	Q1LQ03 Putative uncharacterized protein	NF	NF	NF	NF	NF	NF
888	CP000352	Rmet_0888		1	1	1	1	1	1	1	1	1	1	1	1	1	0	1	0	1	0	1	0	1	0	0	6	393	Op0258r_2	NA	Q1LQ02 Fatty acid desaturase	NF	NF	NF	NF	NF	NF
889	CP000352	Rmet_0889	guaD	223.834	169.104	90.1247	61.0092	277.95	106.115	88.5252	0	970.565	0	101.34	63.0449	0.402641	0.581056	1.24177	0.19663	0.395496	0.800147	10.9637	#DIV/0!	1.14475	0.203258	1	7.25	446	Op0258r_2	MET-NUC-Pur	Q1LQ01 Guanine deaminase	89±0	#DIV/0!	101±63; (1.1; 0.2)	224±169; (2.5; 0.8)	90±61; (0.4; 0.6)	278±106; (1.2; 0.2)
890	CP000352	Rmet_0890	add	226.457	80.4127	137.357	36.1095	223.231	68.4721	208.339	39.8575	114.657	76.5854	191.978	11.9909	0.606549	0.764658	0.985757	0.0216637	0.919996	0.15064	0.550337	0.804535	0.921468	0.315562	0	7	354	Op0258r_2	MET-NUC-Pur	Q1LQ00 Adenosine deaminase	208±40	115±77; (0.6; 0.8)	192±12; (0.9; 0.3)	226±80; (1.1; 0.2)	137±36; (0.6; 0.8)	223±68; (1.0; 0.0)
891	CP000352	Rmet_0891	xdhC	1	1	1	1	1	1	1	1	1	1	1	1	1	0	1	0	1	0	1	0	1	0	0	7.5	331	Op0258r_1	GIP-PTL-Fold	Q1LPZ9 Molybdenum cofactor sulfurylase	NF	NF	NF	NF	NF	NF
892	CP000352	Rmet_0892	xdhB	1	1	1	1	1	1	1	1	1	1	1	1	1	0	1	0	1	0	1	0	1	0	0	13.5	783	Op0258r_1	NA	Q1LPZ8 Xanthine oxidase	NF	NF	NF	NF	NF	NF
893	CP000352	Rmet_0893	xdhA	54.674	31.9016	72.3929	22.619	84.2905	19.9494	71.8287	27.7538	90.1471	12.4052	76.0467	43.3421	1.32408	0.324995	1.54169	0.571187	1.31376	0.287564	1.25503	0.456147	1.05872	0.0593285	0	5.5	498	Op0258r_1	NA	Q1LPZ7 Molybdopterin dehydrogenase, FAD-binding	72±28	90±12; (1.3; 0.5)	76±43; (1.1; 0.1)	55±32; (0.8; 0.3)	72±23; (1.3; 0.3)	84±20; (1.5; 0.6)
894	CP000352	Rmet_0894		157.26	48.2146	177.412	133.798	129.638	77.0331	122.706	49.9379	129.298	81.9914	219.908	102.323	1.12814	0.110717	0.824354	0.220539	0.780274	0.352045	1.05372	0.0499642	1.79215	0.638389	0	5.5	316	Op0259f_1	NA	Q1LPZ6 Transcriptional regulator, LysR family	123±50	129±82; (1.1; 0.0)	220±102; (1.8; 0.6)	157±48; (1.3; 0.4)	177±134; (1.1; 0.1)	130±77; (0.8; 0.2)
895	CP000352	Rmet_0895		487.834	168.771	395.527	147.922	707.371	558.152	418.422	282.952	572.674	82.3047	473.362	42.8929	0.810781	0.291473	1.45002	0.302008	0.857714	0.15366	1.36865	0.422309	1.1313	0.168607	0	0	284	Op0260r_1	EIP-TRA-ABC	Q1LPZ5 Putative signal peptide protein	418±283	573±82; (1.4; 0.4)	473±43; (1.1; 0.2)	488±169; (1.2; 0.2)	396±148; (0.8; 0.3)	707±558; (1.5; 0.3)
896	CP000352	Rmet_0896		426.822	249.638	55.2522	0	378.68	230.12	187.777	123.345	474.805	444.815	153.94	72.3585	0.12945	1.48844	0.887207	0.100348	0.439943	0.6409	2.52855	0.505187	0.819799	0.172903	0	2	365	Op0261f_1	NA	Q1LPZ4 Transcriptional regulator of molybdate metabolism, LysR family	188±123	475±445; (2.5; 0.5)	154±72; (0.8; 0.2)	427±250; (2.3; 0.6)	55±0; (0.1; 1.5)	379±230; (0.9; 0.1)
897	CP000352	Rmet_0897		1	1	1	1	1	1	1	1	1	1	1	1	1	0	1	0	1	0	1	0	1	0	0	0.5	198	Op0261f_1	NA	Q1LPZ3 Putative transmembrane protein	NF	NF	NF	NF	NF	NF
898	CP000352	Rmet_0898	lolE	82.508	45.7825	111.307	94.6444	79.225	18.3653	291.881	258.794	92.3682	53.4263	135.485	40.8969	1.34905	0.205083	0.96021	0.0511788	3.53761	0.687423	0.316459	0.639012	0.46418	0.521857	0	2	851	Op0261f_1	EIP-TRA-ABC	Q1LPZ2 Putative uncharacterized protein	292±259	92±53; (0.3; 0.6)	135±41; (0.5; 0.5)	83±46; (0.3; 0.7)	111±95; (1.3; 0.2)	79±18; (1.0; 0.1)
899	CP000352	Rmet_0899		29.9737	0	1	1	21.5609	14.1504	1	1	20.5112	0	36.9489	0	0.0333626	28.9737	0.719328	0.594526	0.0333626	28.9737	20.5112	19.5112	36.9489	35.9489	0	1	147	Op0261f_2	NA	Q1LPZ1 Globin	NF	21±0; (20.5; 19.5)	37±0; (36.9; 35.9)	30±0; (30.0; 29.0)	NF	22±14; (0.7; 0.6)
900	CP000352	Rmet_0900		55.3686	18.3675	72.9416	46.756	44.7444	25.915	57.9312	15.567	40.1392	8.20177	62.7537	12.7226	1.31738	0.269841	0.808119	0.239918	1.04628	0.0755171	0.692877	0.748547	1.08324	0.170468	0	3	200	Op0261f_2	NA	Q1LPZ0 Putative uncharacterized protein	58±16	40±8; (0.7; 0.7)	63±13; (1.1; 0.2)	55±18; (1.0; 0.1)	73±47; (1.3; 0.3)	45±26; (0.8; 0.2)
901	CP000352	Rmet_0901		1	1	1	1	1	1	1	1	2746.59	0	1	1	1	0	1	0	1	0	2746.59	2745.59	1	0	0	1.25	236	Op0261f_2	NA	Q1LPY9 Transcriptional regulator, TetR family	NF	2747±0; (2746.6; 2745.6)	NF	NF	NF	NF
902	CP000352	Rmet_0902		218.325	0	222.484	156.298	344.89	282.73	420.47	56.6761	289.08	190.05	380.93	276.844	1.01905	0.0266104	1.57971	0.447652	1.92589	3.56666	0.687517	0.532533	0.905964	0.118552	0	3.5	194	Op0261f_2	NA	Q1LPY8 Putative uncharacterized protein	420±57	289±190; (0.7; 0.5)	381±277; (0.9; 0.1)	218±0; (0.5; 3.6)	222±156; (1.0; 0.0)	345±283; (1.6; 0.4)
903	CP000352	Rmet_0903	dgkA	1	1	1	1	1	1	28.0946	0	1	1	1	1	1	0	1	0	28.0946	27.0946	0.035594	27.0946	0.035594	27.0946	0	0.5	144	Op0262r_2	MET-LIP-GlycLip	Q1LPY7 Diacylglycerol kinase	28±0	NF	NF	NF	NF	NF
904	CP000352	Rmet_0904		1	1	1	1	1	1	1	1	1	1	1	1	1	0	1	0	1	0	1	0	1	0	0	4	372	Op0262r_2	NA	Q1LPY6 Glycosyl transferase, group 1	NF	NF	NF	NF	NF	NF
905	CP000352	Rmet_0905		1	1	1	1	1	1	1	1	1	1	1	1	1	0	1	0	1	0	1	0	1	0	0	7.5	309	Op0262r_2	NA	Q1LPY5 Metallophosphoesterase	NF	NF	NF	NF	NF	NF
906	CP000352	Rmet_0906		1	1	1	1	1	1	1	1	1	1	1	1	1	0	1	0	1	0	1	0	1	0	0	3.75	344	Op0262r_2	NA	Q1LPY4 PGAP1-like protein	NF	NF	NF	NF	NF	NF
907	CP000352	Rmet_0907		29.7226	18.1576	1	1	1	1	1	1	1	1	1	1	0.0336444	1.49928	0.0336444	1.49928	0.0336444	1.49928	1	0	1	0	0	0.5	181	Op0262r_2	NA	Q1LPY3 RDD domain protein	NF	NF	NF	30±18; (29.7; 1.5)	NF	NF
908	CP000352	Rmet_0908	rsrB	1	1	1	1	1	1	1	1	1	1	1	1	1	0	1	0	1	0	1	0	1	0	0	1.5	268	Op0262r_2	GIP-TK-RNAP	Q1LPY2 Putative transmembrane protein	NF	NF	NF	NF	NF	NF
909	CP000352	Rmet_0909	rsrA	155.053	0	1	1	101.441	0	1	1	256.823	0	1	1	0.0064494	154.053	0.654236	#DIV/0!	0.0064494	154.053	256.823	255.823	1	0	0	3	145	Op0262r_2	GIP-TK-RNAP	Q1LPY1 Putative transmembrane protein	NF	257±0; (256.8; 255.8)	NF	155±0; (155.1; 154.1)	NF	#DIV/0!
910	CP000352	Rmet_0910	rpoR	253.675	231.767	99.7338	0	110.343	17.7389	174.012	93.0622	274.885	230.452	138.464	39.873	0.393155	0.664209	0.434978	0.574464	0.685962	0.245248	1.57969	0.311804	0.795718	0.267404	0	1.5	188	Op0262r_1	GIP-TK-RNAP	Q1LPY0 Sigma-24 (FecI-like)	174±93	275±230; (1.6; 0.3)	138±40; (0.8; 0.3)	254±232; (1.5; 0.2)	100±0; (0.4; 0.7)	110±18; (0.4; 0.6)
911	CP000352	Rmet_0911	ilvI	2010.18	871.58	1005.06	290.929	2084.6	599.232	2076.49	93.1807	1544.55	1327.02	1725.64	298.744	0.499983	0.864618	1.03702	0.0505945	1.03298	0.0687247	0.743829	0.37455	0.831037	0.895195	0	7.75	587	Op0263f_2	MET-CAH-But	Q1LPX9 Acetolactate synthase, large subunit	2076±93	1545±1327; (0.7; 0.4)	1726±299; (0.8; 0.9)	2010±872; (1.0; 0.1)	1005±291; (0.5; 0.9)	2085±599; (1.0; 0.1)
912	CP000352	Rmet_0912	ilvH	1725.27	348.888	1267.69	214.532	1648.49	684.172	2194.73	347.942	1649.99	498.275	2701.3	414.49	0.734779	0.812142	0.955495	0.0743255	1.27211	0.673712	0.751797	0.643735	1.23081	0.664406	0	0.75	163	Op0263f_2	MET-CAH-But	Q1LPX8 Acetolactate synthase, small subunit	2195±348	1650±498; (0.8; 0.6)	2701±414; (1.2; 0.7)	1725±349; (0.8; 0.7)	1268±215; (0.7; 0.8)	1648±684; (1.0; 0.1)
913	CP000352	Rmet_0913	ilvC	14449.7	5107.88	8461.47	6202.82	12793.9	1946.42	14451.5	8978.22	14579.6	1423.32	2713.2	3273.71	0.585581	0.529429	0.885412	0.234716	1.00012	0.000127352	1.00887	0.012317	0.187745	0.958077	0	3.5	338	Op0263f_3	MET-AA-ValLeuIle	Q1LPX7 Ketol-acid reductoisomerase	14451±8978	14580±1423; (1.0; 0.0)	2713±3274; (0.2; 1.0)	14450±5108; (1.0; 0.0)	8461±6203; (0.6; 0.5)	12794±1946; (0.9; 0.2)
914	CP000352	Rmet_0914		1	1	1	1	1	1	1	1	1	1	1	1	1	0	1	0	1	0	1	0	1	0	0	1	87	Op0263f_3	NA	Q1LPX6 Putative uncharacterized protein	NF	NF	NF	NF	NF	NF
915	CP000352	Rmet_0915	psd	72.1567	0	68.2969	0	1	1	64.6061	0	1	1	61.2334	0	0.946509	#DIV/0!	0.0138587	71.1567	0.895359	#DIV/0!	0.0154784	63.6061	0.947795	#DIV/0!	0	0	194	Op0263f_3	MET-LIP-GlycPLip	Q1LPX5 Phosphatidylserine decarboxylase proenzyme	65±0	NF	#DIV/0!	#DIV/0!	#DIV/0!	NF
916	CP000352	Rmet_0916	pssA	373.216	287.04	174.165	101.07	228.685	116.9	548.329	325.463	210.567	151.239	256.592	149.322	0.46666	0.512873	0.612743	0.357802	1.4692	0.285898	0.384016	0.70854	0.467952	0.614462	0	2.25	297	Op0263f_3	MET-LIP-GlycPLip	Q1LPX4 CDP-diacylglycerol--serine O-phosphatidyltransferase	548±325	211±151; (0.4; 0.7)	257±149; (0.5; 0.6)	373±287; (0.7; 0.3)	174±101; (0.5; 0.5)	229±117; (0.6; 0.4)
917	CP000352	Rmet_0917		4468.62	1437.32	869.239	0	4045.57	1834.45	4433.17	2418.68	5867.27	3482.02	6167.6	0	0.194521	2.50423	0.905329	0.129303	0.992066	0.00919473	1.32349	0.24304	1.39124	0.717099	0	1.5	166	Op0263f_4	NA	Q1LPX3 Peptidoglycan-binding LysM	4433±2419	5867±3482; (1.3; 0.2)	6168±0; (1.4; 0.7)	4469±1437; (1.0; 0.0)	869±0; (0.2; 2.5)	4046±1834; (0.9; 0.1)
918	CP000352	Rmet_0918	leuA	1091.15	707.93	718.582	416.952	800.372	572.089	1123.21	733.911	531.356	349.497	989.056	345.244	0.658552	0.33121	0.73351	0.227169	1.02938	0.0222357	0.473068	0.546293	0.880559	0.124318	0	4.75	513	Op0263f_4	MET-CAH-Pyr	Q1LPX2 2-isopropylmalate synthase	1123±734	531±349; (0.5; 0.5)	989±345; (0.9; 0.1)	1091±708; (1.0; 0.0)	719±417; (0.7; 0.3)	800±572; (0.7; 0.2)
919	CP000352	Rmet_0919		321.5	230.719	219.071	0	1	1	213.838	0	167.333	97.5762	358.033	206.718	0.681403	0.443957	0.00311042	1.38314	0.665127	0.466637	0.782519	0.47661	1.67432	0.697542	0	0.75	177	Op0264r_1	NA	Q1LPX1 Putative lipoprotein transmembrane	214±0	167±98; (0.8; 0.5)	358±207; (1.7; 0.7)	322±231; (1.5; 0.5)	219±0; (0.7; 0.4)	NF
920	CP000352	Rmet_0920		672.901	94.4289	883.26	134.174	796.725	250.135	771.674	122.45	446.718	44.2611	805.191	82.8623	1.31262	0.920195	1.18402	0.359366	1.14679	0.455429	0.578895	1.94921	1.04343	0.16325	0	5	417	Op0265f_1	EIP-TRA-ABC	Q1LPX0 Putative transporter signal peptide protein	772±122	447±44; (0.6; 1.9)	805±83; (1.0; 0.2)	673±94; (0.9; 0.5)	883±134; (1.3; 0.9)	797±250; (1.2; 0.4)
921	CP000352	Rmet_0921	rpsO	10969.7	2490.57	11931.7	4206.31	8684.09	2595.33	10291.9	2898.51	8149.69	1107.91	8158.86	3032.14	1.08769	0.143644	0.791642	0.449404	0.938207	0.125783	0.791857	0.534685	0.792749	0.359657	1	1.25	89	Op0265f_2	GIP-TL-Ribo	Q1LPW9 30S ribosomal protein S15	10292±2899	8150±1108; (0.8; 0.5)	8159±3032; (0.8; 0.4)	10970±2491; (1.1; 0.1)	11932±4206; (1.1; 0.1)	8684±2595; (0.8; 0.4)
922	CP000352	Rmet_0923	pnp	20980.3	5464.45	23842.5	12740.2	29153.1	25385.1	15374.9	2954.29	13313	6455.4	13406.2	3797.36	1.13643	0.157227	1.38955	0.264925	0.732828	0.665817	0.865888	0.219131	0.871953	0.29159	0	5.75	725	Op0267f_1	MET-NUC-Pur	Q1LPW7 Polyribonucleotide nucleotidyltransferase	15375±2954	13313±6455; (0.9; 0.2)	13406±3797; (0.9; 0.3)	20980±5464; (1.4; 0.7)	23843±12740; (1.1; 0.2)	29153±25385; (1.4; 0.3)
923	CP000352	Rmet_0924		2089.58	1072.04	2347.09	863.003	2101.29	1224.89	3203.65	1447.82	2310.65	482.196	1764.06	854.158	1.12324	0.133079	1.00561	0.00510015	1.53316	0.442118	0.721253	0.462694	0.550639	0.625374	1	4.5	334	Op0267f_1	NA	Q1LPW6 Alcohol dehydrogenase, zinc-binding	3204±1448	2311±482; (0.7; 0.5)	1764±854; (0.6; 0.6)	2090±1072; (0.7; 0.4)	2347±863; (1.1; 0.1)	2101±1225; (1.0; 0.0)
924	CP000352	Rmet_0925	cbbJ2	5035.54	2774.13	3408.71	1962.09	4538.45	3689.26	1849.31	1216.96	4092.5	1863.78	4767.8	2240.49	0.676932	0.343486	0.901284	0.0769085	0.367252	0.798334	2.21298	0.72813	2.57815	0.844116	0	2.5	245	Op0267f_2	MET-CAH-FbP	Q1LPW5 Triosephosphate isomerase	1849±1217	4092±1864; (2.2; 0.7)	4768±2240; (2.6; 0.8)	5036±2774; (2.7; 0.8)	3409±1962; (0.7; 0.3)	4538±3689; (0.9; 0.1)
925	CP000352	Rmet_0926	secG	1	1	1	1	1	1	95.265	0	1	1	244.849	149.846	1	0	1	0	95.265	94.265	0.010497	94.265	2.57019	0.998254	0	0.5	122	Op0267f_2	GIP-PTL-Exp	Q1LPW4 Protein translocase subunit secG	95±0	NF	245±150; (2.6; 1.0)	NF	NF	NF
926	CP000352	Rmet_0927	nuoA	1093.98	989.649	906.891	827.38	428.342	107.634	880.514	267.928	514.618	310.394	1278.03	639.818	0.828984	0.102963	0.391546	0.606621	0.804874	0.169742	0.584452	0.632686	1.45146	0.437915	0	0.75	119	Op0267f_3	MET-EN-OxPhos	Q1LPW3 NADH-quinone oxidoreductase subunit	881±268	515±310; (0.6; 0.6)	1278±640; (1.5; 0.4)	1094±990; (1.2; 0.2)	907±827; (0.8; 0.1)	428±108; (0.4; 0.6)
927	CP000352	Rmet_0928	nuoB	1543.49	63.4989	665.046	296.559	1459.59	406.618	2668.53	755.128	1104.3	726.834	1983.12	47.1846	0.43087	2.43974	0.945637	0.178485	1.72889	1.37429	0.413823	1.05551	0.743151	0.854291	0	1	160	Op0267f_3	MET-EN-OxPhos	Q1LPW2 NADH-quinone oxidoreductase subunit B	2669±755	1104±727; (0.4; 1.1)	1983±47; (0.7; 0.9)	1543±63; (0.6; 1.4)	665±297; (0.4; 2.4)	1460±407; (0.9; 0.2)
928	CP000352	Rmet_0929	nuoC	3710.11	1004.19	3073.73	1089.14	5743.32	4537.15	4050.31	2160.23	2918.51	1694.34	5029.93	624.687	0.828474	0.304002	1.54802	0.366916	1.0917	0.107507	0.720564	0.293625	1.24186	0.351758	0	1.5	199	Op0267f_3	MET-EN-OxPhos	Q1LPW1 NADH-quinone oxidoreductase subunit C	4050±2160	2919±1694; (0.7; 0.3)	5030±625; (1.2; 0.4)	3710±1004; (0.9; 0.1)	3074±1089; (0.8; 0.3)	5743±4537; (1.5; 0.4)
929	CP000352	Rmet_0930	nuoD	4003.78	2088.77	1308.06	414.707	3188.79	672.335	4564.41	2032.87	2556.91	1217.76	2489.14	133.728	0.326705	1.07679	0.796445	0.295168	1.14002	0.136021	0.560185	0.617571	0.545337	0.957845	0	6.25	417	Op0267f_3	MET-EN-OxPhos	Q1LPW0 NADH dehydrogenase I, D subunit	4564±2033	2557±1218; (0.6; 0.6)	2489±134; (0.5; 1.0)	4004±2089; (0.9; 0.1)	1308±415; (0.3; 1.1)	3189±672; (0.8; 0.3)
930	CP000352	Rmet_0931	nuoE	1471.44	1037.68	840.129	453.304	842.468	123.883	1565.85	782.34	914.956	155.238	1149.39	229.362	0.570956	0.423421	0.572546	0.54149	1.06416	0.0518723	0.584318	0.694231	0.734034	0.411647	0	1	168	Op0267f_3	MET-EN-OxPhos	Q1LPV9 NADH-quinone oxidoreductase, E subunit	1566±782	915±155; (0.6; 0.7)	1149±229; (0.7; 0.4)	1471±1038; (0.9; 0.1)	840±453; (0.6; 0.4)	842±124; (0.6; 0.5)
931	CP000352	Rmet_0932	nuoF	2143.85	1343.06	1328.83	818.503	2044.62	1007.2	3069.48	2288.38	1255.29	640.791	1468.13	0	0.619835	0.37705	0.953713	0.0422223	1.43176	0.254893	0.408958	0.619354	0.4783	0.699774	0	10	431	Op0267f_3	MET-EN-OxPhos	Q1LPV8 NADH-quinone oxidoreductase, F subunit	3069±2288	1255±641; (0.4; 0.6)	1468±0; (0.5; 0.7)	2144±1343; (0.7; 0.3)	1329±819; (0.6; 0.4)	2045±1007; (1.0; 0.0)
932	CP000352	Rmet_0933	nuoG	2768.71	1496.11	1674.64	166.463	2105.14	75.0595	2952.26	1191.55	1980.84	671.191	2186.87	240.601	0.604845	0.658061	0.76033	0.422347	1.06629	0.0682929	0.670956	0.521502	0.740743	0.534435	0	9	790	Op0267f_3	MET-EN-OxPhos	Q1LPV7 NADH-quinone oxidoreductase	2952±1192	1981±671; (0.7; 0.5)	2187±241; (0.7; 0.5)	2769±1496; (0.9; 0.1)	1675±166; (0.6; 0.7)	2105±75; (0.8; 0.4)
933	CP000352	Rmet_0934	nuoH	683.907	437.45	801.211	708.439	411.023	297.336	1972.23	1562.17	858.091	403.22	1544.06	886.426	1.17152	0.102369	0.600992	0.371379	2.88377	0.644283	0.435087	0.566879	0.782901	0.174863	0	1.5	354	Op0267f_3	MET-EN-OxPhos	Q1LPV6 NADH-quinone oxidoreductase subunit H	1972±1562	858±403; (0.4; 0.6)	1544±886; (0.8; 0.2)	684±437; (0.3; 0.6)	801±708; (1.2; 0.1)	411±297; (0.6; 0.4)
934	CP000352	Rmet_0935	nuoI	669.769	225.296	330.302	155.752	730.225	216.849	1012.44	152.553	908.091	0	430.017	315.733	0.493159	0.890876	1.09026	0.136735	1.51163	0.906914	0.896929	0.684048	0.424732	1.24374	0	4.75	163	Op0267f_3	MET-EN-OxPhos	Q1LPV5 NADH-quinone oxidoreductase subunit I	1012±153	908±0; (0.9; 0.7)	430±316; (0.4; 1.2)	670±225; (0.7; 0.9)	330±156; (0.5; 0.9)	730±217; (1.1; 0.1)
935	CP000352	Rmet_0936	nuoJ	129.287	121.473	254.168	341.347	93.2855	8.74537	171.13	178.898	274.565	225.646	591.666	356.86	1.96593	0.269827	0.72154	0.276468	1.32365	0.139305	1.60443	0.255685	3.45741	0.784937	0	0.75	225	Op0267f_3	MET-EN-OxPhos	Q1LPV4 NADH-ubiquinone/plastoquinone oxidoreductase, chain 6	171±179	275±226; (1.6; 0.3)	592±357; (3.5; 0.8)	129±121; (0.8; 0.1)	254±341; (2.0; 0.3)	93±9; (0.7; 0.3)
936	CP000352	Rmet_0937	nuoK	113.702	0	1	1	1	1	446.583	0	1	1	97.6142	0	0.00879492	112.702	0.00879492	112.702	3.92766	#DIV/0!	0.00223923	445.583	0.21858	#DIV/0!	0	0.5	101	Op0267f_3	MET-EN-OxPhos	Q1LPV3 NADH-ubiquinone oxidoreductase, chain 4L	447±0	NF	#DIV/0!	#DIV/0!	NF	NF
937	CP000352	Rmet_0938	nuoL	1294.44	1210.62	956.434	910.856	763.935	262.488	1329.18	471.393	754.943	306.917	1357.64	452.291	0.73888	0.159324	0.590168	0.360125	1.02684	0.0206563	0.567976	0.737801	1.02141	0.0308076	0	8.5	692	Op0267f_3	MET-EN-OxPhos	Q1LPV2 Proton-translocating NADH-quinone oxidoreductase, chain L	1329±471	755±307; (0.6; 0.7)	1358±452; (1.0; 0.0)	1294±1211; (1.0; 0.0)	956±911; (0.7; 0.2)	764±262; (0.6; 0.4)
938	CP000352	Rmet_0939	nuoM	573.255	0	323.963	0	76.9481	46.7203	382.639	356.351	152.983	53.1826	347.483	240.311	0.56513	#DIV/0!	0.13423	10.6229	0.667485	0.53491	0.399811	0.560773	0.908122	0.058921	0	4.5	488	Op0267f_3	MET-EN-OxPhos	Q1LPV1 Proton-translocating NADH-quinone oxidoreductase, chain M	383±356	153±53; (0.4; 0.6)	347±240; (0.9; 0.1)	573±0; (1.5; 0.5)	#DIV/0!	77±47; (0.1; 10.6)
939	CP000352	Rmet_0940	nuoN	271.002	257.22	798.499	0	82.5745	0	831.826	794.908	354.14	258.418	565.831	576.444	2.94647	2.05076	0.304701	0.732553	3.06945	0.533038	0.425738	0.453502	0.680227	0.193966	0	0.5	491	Op0267f_3	MET-EN-OxPhos	Q1LPV0 Proton-translocating NADH-quinone oxidoreductase, chain N	832±795	354±258; (0.4; 0.5)	566±576; (0.7; 0.2)	271±257; (0.3; 0.5)	798±0; (2.9; 2.1)	83±0; (0.3; 0.7)
940	CP000352	Rmet_0941		1	1	1	1	1	1	1	1	1	1	1	1	1	0	1	0	1	0	1	0	1	0	0	0	102	Op0267f_3	NA	Q1LPU9 Putative transmembrane protein	NF	NF	NF	NF	NF	NF
941	CP000352	Rmet_0942		215.366	81.3838	221.735	87.8212	162.199	11.0245	223.613	27.2897	85.2091	0	189.153	114.787	1.02957	0.0376401	0.753131	0.575349	1.03829	0.0758917	0.381056	5.07166	0.845895	0.242546	0	2	211	Op0267f_3	MET-NUC-Pur	Q1LPU8 NUDIX hydrolase	224±27	85±0; (0.4; 5.1)	189±115; (0.8; 0.2)	215±81; (1.0; 0.1)	222±88; (1.0; 0.0)	162±11; (0.8; 0.6)
942	CP000352	Rmet_0943		1	1	1	1	1	1	1	1	1	1	1	1	1	0	1	0	1	0	1	0	1	0	0	3	155	Op0267f_3	NA	Q1LPU7 Putative uncharacterized protein	NF	NF	NF	NF	NF	NF
943	CP000352	Rmet_0944		786.272	298.99	693.65	174.101	906.621	254.597	606.412	148.075	523.284	149.745	618.785	169.495	0.882201	0.19578	1.15306	0.217397	0.771249	0.402315	0.862918	0.279122	1.0204	0.0389613	0	6.25	400	Op0267f_3	NA	Q1LPU6 Acyl-CoA dehydrogenase-like protein	606±148	523±150; (0.9; 0.3)	619±169; (1.0; 0.0)	786±299; (1.3; 0.4)	694±174; (0.9; 0.2)	907±255; (1.2; 0.2)
944	CP000352	Rmet_0945		859.463	65.9229	1077.08	486.029	1358.82	371.967	1083.47	59.1649	656.999	253.56	970.103	288.861	1.2532	0.394269	1.58101	1.14037	1.26064	1.7908	0.606385	1.36372	0.895367	0.325743	0	3	372	Op0267f_3	NA	Q1LPU5 Acyl-CoA dehydrogenase-like protein	1083±59	657±254; (0.6; 1.4)	970±289; (0.9; 0.3)	859±66; (0.8; 1.8)	1077±486; (1.3; 0.4)	1359±372; (1.6; 1.1)
945	CP000352	Rmet_0946		132.387	55.8264	142.546	4.11311	178.374	89.5692	169.058	0	134.136	16.6092	180.604	16.2398	1.07674	0.169493	1.34737	0.316291	1.277	0.65688	0.793433	2.10256	1.06829	0.710953	0	1	149	Op0267f_3	NA	Q1LPU4 MaoC-like dehydratase	169±0	134±17; (0.8; 2.1)	181±16; (1.1; 0.7)	132±56; (0.8; 0.7)	143±4; (1.1; 0.2)	178±90; (1.3; 0.3)
946	CP000352	Rmet_0947		78.3374	0	138.952	0	223.327	141.777	340.728	198.18	1	1	231.994	137.552	1.77376	#DIV/0!	2.85083	1.02266	4.3495	1.32401	0.00293489	1.70564	0.680878	0.323872	0	2	157	Op0267f_3	NA	Q1LPU3 MaoC-like dehydratase	341±198	NF	232±138; (0.7; 0.3)	78±0; (0.2; 1.3)	#DIV/0!	223±142; (2.9; 1.0)
947	CP000352	Rmet_0948	cyoA	1369.63	453.439	1052.48	543.041	1148.11	179.335	1546.92	454.992	1313.93	414.94	1059.28	834.295	0.768443	0.318267	0.838261	0.350081	1.12944	0.195162	0.849383	0.267829	0.684767	0.378225	0	1	322	Op0267f_4	MET-EN-OxPhos	Q1LPU2 Ubiquinol oxidase, subunit II	1547±455	1314±415; (0.8; 0.3)	1059±834; (0.7; 0.4)	1370±453; (0.9; 0.2)	1052±543; (0.8; 0.3)	1148±179; (0.8; 0.4)
948	CP000352	Rmet_0949	cyoB	1104.72	889.33	873.281	686.855	614.177	305.657	1166.24	629.809	690.109	399.755	1532.75	728.626	0.790499	0.146836	0.555956	0.410502	1.05569	0.040496	0.591738	0.462459	1.31426	0.269801	0	5.75	657	Op0267f_4	MET-EN-OxPhos	Q1LPU1 Cytochrome c oxidase, subunit I	1166±630	690±400; (0.6; 0.5)	1533±729; (1.3; 0.3)	1105±889; (0.9; 0.0)	873±687; (0.8; 0.1)	614±306; (0.6; 0.4)
949	CP000352	Rmet_0950	cyoC	1	1	1	1	1	1	1	1	1	1	1	1	1	0	1	0	1	0	1	0	1	0	0	4.75	214	Op0267f_4	MET-EN-OxPhos	Q1LPU0 Cytochrome c oxidase, subunit III	NF	NF	NF	NF	NF	NF
950	CP000352	Rmet_0951	cyoD	1	1	1	1	1	1	1	1	1	1	1	1	1	0	1	0	1	0	1	0	1	0	0	1.25	116	Op0267f_4	MET-EN-OxPhos	Q1LPT9 Cytochrome C oxidase subunit IV	NF	NF	NF	NF	NF	NF
951	CP000352	Rmet_0952		1	1	1	1	1	1	1	1	1	1	1	1	1	0	1	0	1	0	1	0	1	0	0	1.25	419	Op0267f_4	EIP-TRA-ABC	Q1LPT8 Twin-arginine translocation pathway signal	NF	NF	NF	NF	NF	NF
952	CP000352	Rmet_0953		1	1	1	1	1	1	1	1	1	1	1	1	1	0	1	0	1	0	1	0	1	0	0	0.5	545	Op0267f_4	EIP-TRA-ABC	Q1LPT7 Inner-membrane translocator	NF	NF	NF	NF	NF	NF
953	CP000352	Rmet_0954		1	1	1	1	1	1	1	1	1	1	1	1	1	0	1	0	1	0	1	0	1	0	0	1.5	400	Op0267f_4	EIP-TRA-ABC	Q1LPT6 Inner-membrane translocator	NF	NF	NF	NF	NF	NF
954	CP000352	Rmet_0955	livG9	1	1	1	1	1	1	1	1	1	1	1	1	1	0	1	0	1	0	1	0	1	0	0	4	282	Op0267f_4	EIP-TRA-ABC	Q1LPT5 ABC transporter-related protein	NF	NF	NF	NF	NF	NF
955	CP000352	Rmet_0956	livF9	1	1	1	1	1	1	1	1	1	1	1	1	1	0	1	0	1	0	1	0	1	0	0	2	230	Op0267f_4	EIP-TRA-ABC	Q1LPT4 ABC transporter-related protein	NF	NF	NF	NF	NF	NF
956	CP000352	Rmet_0957	ureD	1	1	1	1	1	1	1	1	1	1	1	1	1	0	1	0	1	0	1	0	1	0	0	4.75	293	Op0267f_5	GIP-PTL-Fold	Q1LPT3 Urease accessory protein ureD	NF	NF	NF	NF	NF	NF
957	CP000352	Rmet_0958	ureA	1	1	178.503	0	98.0336	0	1	1	183.12	0	137.985	0	178.503	177.503	98.0336	97.0336	1	0	183.12	182.12	137.985	136.985	0	1.25	100	Op0267f_5	MET-NUC-Pur	Q1LPT2 Urease subunit gamma	NF	183±0; (183.1; 182.1)	138±0; (138.0; 137.0)	NF	179±0; (178.5; 177.5)	98±0; (98.0; 97.0)
958	CP000352	Rmet_0959	ureJ	1	1	1	1	1	1	1	1	1	1	1	1	1	0	1	0	1	0	1	0	1	0	0	1.5	211	Op0267f_5	GIP-PTL-Fold	Q1LPT1 HupE/UreJ protein	NF	NF	NF	NF	NF	NF
959	CP000352	Rmet_0960	ureB	70.147	0	81.8852	0	1	1	1	1	48.4445	28.0839	70.8109	0	1.16734	#DIV/0!	0.0142558	69.147	0.0142558	69.147	48.4445	1.6313	70.8109	69.8109	0	0.75	101	Op0267f_5	MET-NUC-Pur	Q1LPT0 Urease subunit beta	NF	48±28; (48.4; 1.6)	71±0; (70.8; 69.8)	70±0; (70.1; 69.1)	#DIV/0!	NF
960	CP000352	Rmet_0961	ureC	228.546	78.8803	209.333	27.1973	234.51	18.4758	132.609	67.8958	166.754	0	158.205	0	0.915934	0.181122	1.02609	0.0612553	0.580227	0.653632	1.25749	0.502902	1.19303	0.377001	0	10.25	572	Op0267f_5	MET-NUC-Pur	Q1LPS9 Urease	133±68	167±0; (1.3; 0.5)	158±0; (1.2; 0.4)	229±79; (1.7; 0.7)	209±27; (0.9; 0.2)	235±18; (1.0; 0.1)
961	CP000352	Rmet_0962	ureE	129.708	77.4492	194.835	131.55	130.423	12.782	141.016	39.1906	93.4885	53.9576	151.065	38.3173	1.5021	0.311613	1.00551	0.00792307	1.08718	0.0969519	0.662962	0.51024	1.07126	0.129651	0	9	206	Op0267f_5	GIP-PTL-Fold	Q1LPS8 UreE urease accessory-like protein	141±39	93±54; (0.7; 0.5)	151±38; (1.1; 0.1)	130±77; (0.9; 0.1)	195±132; (1.5; 0.3)	130±13; (1.0; 0.0)
962	CP000352	Rmet_0963	ureF	1	1	1	1	1	1	1	1	1	1	1	1	1	0	1	0	1	0	1	0	1	0	0	2.25	230	Op0267f_5	GIP-PTL-Fold	Q1LPS7 Urease accessory protein ureF	NF	NF	NF	NF	NF	NF
963	CP000352	Rmet_0964	ureG	110.585	64.0265	297.445	0	98.56	0	614.172	0	119.235	0	131.266	0	2.68973	2.91847	0.891258	0.187816	5.55383	7.86529	0.194139	#DIV/0!	0.213728	#DIV/0!	0	1.25	207	Op0267f_5	GIP-PTL-Fold	Q1LPS6 Urease accessory protein ureG	614±0	#DIV/0!	#DIV/0!	111±64; (0.2; 7.9)	297±0; (2.7; 2.9)	99±0; (0.9; 0.2)
964	CP000352	Rmet_0965		2206.86	750.832	2072.52	1187.66	1927.21	807.072	2969.68	831.119	1701.47	844.473	2640.91	476.584	0.939126	0.069301	0.873283	0.179502	1.34566	0.482205	0.572946	0.756876	0.88929	0.251414	0	1.5	131	Op0268r_1	NA	Q1LPS5 Transcriptional regulator, XRE family	2970±831	1701±844; (0.6; 0.8)	2641±477; (0.9; 0.3)	2207±751; (0.7; 0.5)	2073±1188; (0.9; 0.1)	1927±807; (0.9; 0.2)
965	CP000352	Rmet_0966		1	1	1	1	1	1	1	1	1	1	1	1	1	0	1	0	1	0	1	0	1	0	0	8.25	229	Op0269f_1	NA	Q1LPS4 Putative uncharacterized protein	NF	NF	NF	NF	NF	NF
966	CP000352	Rmet_0967	gstI	1544.47	598.174	4404.25	2516.6	1004.41	342.341	1554.86	914.127	1508.67	696.07	977.187	873.069	2.85161	0.918132	0.650322	0.574228	1.00672	0.00686576	0.970294	0.0286852	0.628474	0.323227	0	3	230	Op0270r_1	MET-OAA-GSH	Q1LPS3 Glutathione S-transferase-like protein	1555±914	1509±696; (1.0; 0.0)	977±873; (0.6; 0.3)	1544±598; (1.0; 0.0)	4404±2517; (2.9; 0.9)	1004±342; (0.7; 0.6)
967	CP000352	Rmet_0968		513.712	335.918	255.296	58.5829	894.003	794.607	687.015	357.088	292.062	111.579	193.951	95.4654	0.496964	0.655044	1.74028	0.336384	1.33735	0.250075	0.425117	0.842717	0.28231	1.08952	0	6.5	420	Op0270r_1	MET-CAH-Prop	Q1LPS2 Acyl-CoA dehydrogenase-like protein	687±357	292±112; (0.4; 0.8)	194±95; (0.3; 1.1)	514±336; (0.7; 0.3)	255±59; (0.5; 0.7)	894±795; (1.7; 0.3)
968	CP000352	Rmet_0969		98.5544	70.4781	85.4782	26.6352	106.24	50.2647	217.797	119.036	162.147	50.3031	164.94	56.7171	0.86732	0.134649	1.07798	0.0636512	2.20992	0.629205	0.744487	0.328632	0.757309	0.300749	0	5.25	313	Op0271f_1	NA	Q1LPS1 Transcriptional regulator, LysR family	218±119	162±50; (0.7; 0.3)	165±57; (0.8; 0.3)	99±70; (0.5; 0.6)	85±27; (0.9; 0.1)	106±50; (1.1; 0.1)
969	CP000352	Rmet_0970	ggt	4187.27	1671.28	1604.67	501.61	2059.76	1034.41	2302.75	536.762	2175.91	386.892	2018.52	329.312	0.383226	1.18855	0.491909	0.786309	0.54994	0.85348	0.944919	0.137322	0.876569	0.328182	0	3	653	Op0271f_2	MET-LIP-Others	Q1LPS0 Gamma-glutamyltransferase 1. Threonine peptidase. MEROPS family T03	2303±537	2176±387; (0.9; 0.1)	2019±329; (0.9; 0.3)	4187±1671; (1.8; 0.9)	1605±502; (0.4; 1.2)	2060±1034; (0.5; 0.8)
970	CP000352	Rmet_0971	bug	1	1	1	1	1	1	1	1	1	1	1	1	1	0	1	0	1	0	1	0	1	0	0	0.5	333	Op0272r_1	NA	Q1LPR9 Twin-arginine translocation pathway signal	NF	NF	NF	NF	NF	NF
971	CP000352	Rmet_0972		624.588	93.236	657.49	186.354	807.108	349.134	809.844	482.781	1059.09	276.368	941.681	201.352	1.05268	0.117682	1.29223	0.412596	1.29661	0.321616	1.30778	0.328329	1.16279	0.192707	0	6.75	358	Op0272r_1	NA	Q1LPR8 Aminoglycoside phosphotransferase	810±483	1059±276; (1.3; 0.3)	942±201; (1.2; 0.2)	625±93; (0.8; 0.3)	657±186; (1.1; 0.1)	807±349; (1.3; 0.4)
972	CP000352	Rmet_0973	paaG	202.403	27.4407	321.568	116.095	228.515	43.8321	327.849	198.356	210.284	151.995	298.381	52.1938	1.58875	0.830213	1.12901	0.36637	1.61978	0.555571	0.641407	0.335562	0.910118	0.117613	0	2.5	259	Op0272r_1	MET-CAH-Prop	Q1LPR7 Enoyl-CoA hydratase / short chain enoyl-CoA hydratase	328±198	210±152; (0.6; 0.3)	298±52; (0.9; 0.1)	202±27; (0.6; 0.6)	322±116; (1.6; 0.8)	229±44; (1.1; 0.4)
973	CP000352	Rmet_0974	paaH	196.798	109.387	164.39	75.8545	238.453	43.8409	365.932	138.2	193.22	62.9724	282.185	71.7281	0.835326	0.174947	1.21167	0.271852	1.85943	0.68313	0.528022	0.858526	0.77114	0.398932	0	3.5	507	Op0272r_1	MET-CAH-But	Q1LPR6 3-hydroxyacyl-CoA dehydrogenase	366±138	193±63; (0.5; 0.9)	282±72; (0.8; 0.4)	197±109; (0.5; 0.7)	164±76; (0.8; 0.2)	238±44; (1.2; 0.3)
974	CP000352	Rmet_0975	gst	1126.63	146.876	1361.54	649.393	1487.3	433.987	1957.66	271.779	655.704	89.4462	1832.23	524.142	1.20851	0.295015	1.32013	0.620924	1.73763	1.985	0.334943	3.60427	0.935929	0.15759	0	0.75	213	Op0273f_1	MET-OAA-GSH	Q1LPR5 Glutathione S-transferase-like protein	1958±272	656±89; (0.3; 3.6)	1832±524; (0.9; 0.2)	1127±147; (0.6; 2.0)	1362±649; (1.2; 0.3)	1487±434; (1.3; 0.6)
975	CP000352	Rmet_0976	ybdL	433.569	189.392	367.028	163.554	498.97	261.17	415.313	117.04	221.545	20.8969	194.312	30.0708	0.846528	0.18853	1.15084	0.145154	0.957893	0.0595774	0.533441	1.40475	0.46787	1.50227	0	5.25	389	Op0274r_2	NA	Q1LPR4 2-keto-4-methylthiobutyrate aminotransferase	415±117	222±21; (0.5; 1.4)	194±30; (0.5; 1.5)	434±189; (1.0; 0.1)	367±164; (0.8; 0.2)	499±261; (1.2; 0.1)
976	CP000352	Rmet_0977		93.3762	16.3863	112.408	54.0545	92.477	16.753	122.254	14.7329	92.0099	57.0774	111.733	10.0791	1.20382	0.270185	0.99037	0.027135	1.30927	0.927979	0.752612	0.421169	0.913939	0.42404	0	3.5	179	Op0274r_1	NA	Q1LPR3 Putative uncharacterized protein	122±15	92±57; (0.8; 0.4)	112±10; (0.9; 0.4)	93±16; (0.8; 0.9)	112±54; (1.2; 0.3)	92±17; (1.0; 0.0)
977	CP000352	Rmet_0978		213.573	81.3071	313.332	183.434	162.893	113.774	127.194	0	222.037	60.038	268.119	142.171	1.46709	0.376815	0.762704	0.259789	0.595555	1.06238	1.74565	1.5797	2.10794	0.99123	0	1.25	261	Op0275f_1	NA	Q1LPR2 UPF0246 protein Rmet_0978	127±0	222±60; (1.7; 1.6)	268±142; (2.1; 1.0)	214±81; (1.7; 1.1)	313±183; (1.5; 0.4)	163±114; (0.8; 0.3)
978	CP000352	Rmet_0979		378.008	408.244	201.323	110.231	372.598	221.689	410.074	202.566	280.285	134.247	231.977	33.0204	0.53259	0.340777	0.985689	0.00858744	1.08483	0.0524978	0.6835	0.385343	0.565694	0.755975	0	7.25	380	Op0275f_1	NA	Q1LPR1 Peptidase M14, carboxypeptidase A	410±203	280±134; (0.7; 0.4)	232±33; (0.6; 0.8)	378±408; (0.9; 0.1)	201±110; (0.5; 0.3)	373±222; (1.0; 0.0)
979	CP000352	Rmet_0980		503.588	341.754	529.287	327.232	384.293	155.713	412.488	258.1	604.827	131.544	624.131	16.5736	1.05103	0.0384145	0.76311	0.239805	0.819098	0.151871	1.46629	0.493627	1.51309	0.770525	0	1	250	Op0276r_2	NA	Q1LPR0 Putative lipoprotein transmembrane	412±258	605±132; (1.5; 0.5)	624±17; (1.5; 0.8)	504±342; (1.2; 0.2)	529±327; (1.1; 0.0)	384±156; (0.8; 0.2)
980	CP000352	Rmet_0981	hutG	37.5365	27.7962	40.9999	0	63.1452	36.4622	67.4579	0	15.3994	0	52.352	0	1.09227	0.124597	1.68223	0.398526	1.79713	1.07645	0.228281	#DIV/0!	0.776069	#DIV/0!	0	3	290	Op0276r_1	MET-CAH-DiCarb	Q1LPQ9 N-formylglutamate amidohydrolase	67±0	#DIV/0!	#DIV/0!	38±28; (0.6; 1.1)	41±0; (1.1; 0.1)	63±36; (1.7; 0.4)
981	CP000352	Rmet_0982	bug	259.69	257.014	425.128	270.71	213.16	165.977	238.573	139.366	571.241	155.019	421.823	51.1917	1.63706	0.313495	0.820828	0.11	0.918686	0.0532733	2.39441	1.13005	1.76811	0.961654	0	1.5	328	Op0276r_1	NA	Q1LPQ8 Uncharacterized protein UPF0065	239±139	571±155; (2.4; 1.1)	422±51; (1.8; 1.0)	260±257; (1.1; 0.1)	425±271; (1.6; 0.3)	213±166; (0.8; 0.1)
982	CP000352	Rmet_0983		31.6962	0	25.9615	0	29.1236	16.8147	28.78	16.8237	41.9481	0	25.6266	14.948	0.819075	#DIV/0!	0.918838	0.152993	0.907998	0.173333	1.45754	0.782709	0.890431	0.0992519	0	3.75	300	Op0277f_1	NA	Q1LPQ7 Transcriptional regulator, LysR family	29±17	42±0; (1.5; 0.8)	26±15; (0.9; 0.1)	32±0; (1.1; 0.2)	#DIV/0!	29±17; (0.9; 0.2)
983	CP000352	Rmet_0984		659.414	424.234	222.276	87.0835	561.524	387.049	841.559	277.769	413.796	255.391	546.153	28.8404	0.33708	0.854927	0.851549	0.120662	1.27622	0.259465	0.491701	0.802318	0.648978	0.96346	0	6.25	391	Op0278r_1	NA	Q1LPQ6 Putative uncharacterized protein	842±278	414±255; (0.5; 0.8)	546±29; (0.6; 1.0)	659±424; (0.8; 0.3)	222±87; (0.3; 0.9)	562±387; (0.9; 0.1)
984	CP000352	Rmet_0985		663.788	100.163	1044.73	664.862	887.609	293.122	860.497	496.863	1042.27	649.783	626.472	0	1.57389	0.497943	1.33719	0.569105	1.29634	0.32948	1.21124	0.158527	0.728036	0.471003	0	2.75	197	Op0278r_1	NA	Q1LPQ5 GCN5-related N-acetyltransferase	860±497	1042±650; (1.2; 0.2)	626±0; (0.7; 0.5)	664±100; (0.8; 0.3)	1045±665; (1.6; 0.5)	888±293; (1.3; 0.6)
985	CP000352	Rmet_0986		2145.37	1587.4	1194.92	505.88	2190.12	629.489	1308.77	145.707	1222.01	778.703	1457.38	211.826	0.556977	0.454048	1.02086	0.0201889	0.610044	0.482717	0.93371	0.093853	1.11355	0.415647	0	2.5	292	Op0278r_1	NA	Q1LPQ4 ATPase associated with various cellular activities, AAA_5	1309±146	1222±779; (0.9; 0.1)	1457±212; (1.1; 0.4)	2145±1587; (1.6; 0.5)	1195±506; (0.6; 0.5)	2190±629; (1.0; 0.0)
986	CP000352	Rmet_0987		858.198	521.237	550.961	359.315	761.559	95.0117	686.394	0	1049.17	30.8653	1046.84	0	0.641997	0.348915	0.887393	0.156818	0.799808	0.329609	1.52853	11.7537	1.52513	#DIV/0!	0	1.25	114	Op0279f_1	NA	Q1LPQ3 Cytochrome c, class I	686±0	1049±31; (1.5; 11.8)	#DIV/0!	858±521; (1.3; 0.3)	551±359; (0.6; 0.3)	762±95; (0.9; 0.2)
987	CP000352	Rmet_0988		632.556	258.254	553.552	507.841	809.828	653.091	296.233	80.0858	398.183	327.988	486.042	0	0.875104	0.103126	1.28025	0.194517	0.468311	0.994038	1.34416	0.249834	1.64075	2.37008	0	2	132	Op0279f_2	NA	Q1LPQ2 Cytochrome c, class I	296±80	398±328; (1.3; 0.2)	486±0; (1.6; 2.4)	633±258; (2.1; 1.0)	554±508; (0.9; 0.1)	810±653; (1.3; 0.2)
988	CP000352	Rmet_0989	aroG	1545.26	356.004	1156.58	667.809	1145.13	778.032	821.697	678.562	823.142	243.353	1242.23	131.782	0.74847	0.379639	0.741062	0.352833	0.531755	0.699384	1.00176	0.00156724	1.51179	0.51896	0	8.5	359	Op0280r_1	MET-AA-PheTyrTrp	Q1LPQ1 3-deoxy-D-arabinoheptulosonate-7-phosphate synthase	822±679	823±243; (1.0; 0.0)	1242±132; (1.5; 0.5)	1545±356; (1.9; 0.7)	1157±668; (0.7; 0.4)	1145±778; (0.7; 0.4)
989	CP000352	Rmet_0990		1	1	1	1	1	1	1	1	1	1	1	1	1	0	1	0	1	0	1	0	1	0	0	6.25	351	Op0281f_1	NA	Q1LPQ0 Methyltransferase type 12	NF	NF	NF	NF	NF	NF
990	CP000352	Rmet_0991	tldD	616.26	338.272	872.979	305.378	600.976	249.65	770.214	251.06	522.512	286.523	756.964	262.973	1.41658	0.398849	0.975198	0.0259974	1.24982	0.261234	0.678398	0.46077	0.982797	0.0257767	0	2.75	486	Op0282r_2	NA	Q1LPP9 Putative uncharacterized protein	770±251	523±287; (0.7; 0.5)	757±263; (1.0; 0.0)	616±338; (0.8; 0.3)	873±305; (1.4; 0.4)	601±250; (1.0; 0.0)
991	CP000352	Rmet_0992	nit	77.2592	28.6838	91.238	5.29459	112.467	28.5111	150.553	98.9232	103.008	64.6905	76.945	36.0377	1.18093	0.411404	1.4557	0.615568	1.94868	0.574375	0.684198	0.290593	0.511081	0.545406	0	3.75	273	Op0282r_1	MET-EN-Nitrog	Q1LPP8 Nitrilase/cyanide hydratase and apolipoprotein N-acyltransferase	151±99	103±65; (0.7; 0.3)	77±36; (0.5; 0.5)	77±29; (0.5; 0.6)	91±5; (1.2; 0.4)	112±29; (1.5; 0.6)
992	CP000352	Rmet_0993		303.154	0	50.1513	0	155.946	100.986	201.021	118.59	146.372	95.9956	154.647	66.4355	0.165432	#DIV/0!	0.514413	1.4577	0.663099	0.861225	0.728145	0.254671	0.769309	0.250635	0	15.5	1398	Op0282r_1	NA	Q1LPP7 Putative uncharacterized protein	201±119	146±96; (0.7; 0.3)	155±66; (0.8; 0.3)	303±0; (1.5; 0.9)	#DIV/0!	156±101; (0.5; 1.5)
993	CP000352	Rmet_0994	glnE	551.467	72.5279	502.129	95.9483	660.963	306.704	465.718	50.8848	205.878	142.616	415.314	102.276	0.910534	0.292845	1.19856	0.288733	0.844507	0.694815	0.442067	1.34283	0.891772	0.329088	0	9.75	1012	Op0283f_1	GIP-PTL-Fold	Q1LPP6 Glutamate-ammonia ligase adenylyltransferase	466±51	206±143; (0.4; 1.3)	415±102; (0.9; 0.3)	551±73; (1.2; 0.7)	502±96; (0.9; 0.3)	661±307; (1.2; 0.3)
994	CP000352	Rmet_0995		1	1	1	1	1	1	1	1	1	1	1	1	1	0	1	0	1	0	1	0	1	0	0	1.5	204	Op0283f_1	NA	Q1LPP5 Putative transmembrane protein	NF	NF	NF	NF	NF	NF
995	CP000352	Rmet_0996		1	1	1	1	1	1	1	1	1	1	1	1	1	0	1	0	1	0	1	0	1	0	0	2.5	540	Op0284r_1	NA	Q1LPP4 Peptidase MprA. Serine peptidase. MEROPS family S08A	NF	NF	NF	NF	NF	NF
996	CP000352	Rmet_0997		395.299	118.399	637.524	485.729	254.852	25.7281	369.021	99.1943	174.695	129.966	668.553	203.213	1.61276	0.400949	0.644706	0.97447	0.933523	0.120768	0.473401	0.847991	1.81169	0.990492	0	0.5	141	Op0284r_1	NA	Q1LPP3 Putative lipoprotein	369±99	175±130; (0.5; 0.8)	669±203; (1.8; 1.0)	395±118; (1.1; 0.1)	638±486; (1.6; 0.4)	255±26; (0.6; 1.0)
997	CP000352	Rmet_0998	recN	422.612	236.036	331.67	206.81	286.734	191.554	234.172	105.576	290.504	202.121	157.763	107.926	0.784809	0.205359	0.67848	0.317778	0.554105	0.551621	1.24056	0.183076	0.673705	0.357884	0	6.25	589	Op0284r_1	GIP-REP-Recomb	Q1LPP2 DNA repair protein RecN	234±106	291±202; (1.2; 0.2)	158±108; (0.7; 0.4)	423±236; (1.8; 0.6)	332±207; (0.8; 0.2)	287±192; (0.7; 0.3)
998	CP000352	Rmet_0999	nadK	149.313	89.7874	71.7275	34.9226	173.863	9.27074	120.391	35.6005	129.448	0	142.673	33.1933	0.480383	0.622127	1.16442	0.247836	0.806301	0.230658	1.07523	0.254399	1.18507	0.323886	0	1.5	313	Op0284r_1	MET-COF-NicAm	Q1LPP1 ATP-NAD/AcoX kinase	120±36	129±0; (1.1; 0.3)	143±33; (1.2; 0.3)	149±90; (1.2; 0.2)	72±35; (0.5; 0.6)	174±9; (1.2; 0.2)
999	CP000352	Rmet_1000		508.91	168.077	430.774	143.211	406.548	239.434	463.953	159.76	392.528	63.2489	500.801	117.54	0.846464	0.251008	0.798861	0.251188	0.911661	0.137131	0.84605	0.32028	1.07942	0.132882	0	1.25	348	Op0285f_1	NA	Q1LPP0 Heat-inducible transcription repressor HrcA	464±160	393±63; (0.8; 0.3)	501±118; (1.1; 0.1)	509±168; (1.1; 0.1)	431±143; (0.8; 0.3)	407±239; (0.8; 0.3)
1000	CP000352	Rmet_1001	hemH	153.842	106.541	148.725	140.95	146.5	83.0208	189.482	98.2201	271.536	0	260.548	198.427	0.96674	0.0206744	0.952278	0.0387291	1.23167	0.174056	1.43304	0.83541	1.37506	0.239567	0	6.75	371	Op0285f_1	MET-COF-Porph	Q1LPN9 Ferrochelatase	189±98	272±0; (1.4; 0.8)	261±198; (1.4; 0.2)	154±107; (0.8; 0.2)	149±141; (1.0; 0.0)	147±83; (1.0; 0.0)
1001	CP000352	Rmet_1002	hslR	87.9154	0	187.43	119.434	111.782	0	1	1	111.358	0	94.2317	55.1536	2.13193	0.833216	1.27147	#DIV/0!	0.0113746	86.9154	111.358	110.358	94.2317	1.6603	0	0.5	131	Op0285f_1	GIP-TL-Ass	Q1LPN8 RNA-binding S4	NF	111±0; (111.4; 110.4)	94±55; (94.2; 1.7)	88±0; (87.9; 86.9)	187±119; (2.1; 0.8)	#DIV/0!
1002	CP000352	Rmet_1003		1	1	1	1	1	1	1	1	1	1	1	1	1	0	1	0	1	0	1	0	1	0	0	1	63	Op0286r_1	NA	Q1LPN7 Putative uncharacterized protein	NF	NF	NF	NF	NF	NF
1003	CP000352	Rmet_1004	grpE	300.427	229.464	826.723	609.606	362.185	259.833	566.101	386.536	1082.63	533.335	1021.49	539.17	2.75183	0.627238	1.20557	0.126219	1.88432	0.431289	1.91244	0.561527	1.80443	0.491937	0	1.5	180	Op0287f_1	GIP-PTL-Fold	Q1LPN6 GrpE protein	566±387	1083±533; (1.9; 0.6)	1021±539; (1.8; 0.5)	300±229; (0.5; 0.4)	827±610; (2.8; 0.6)	362±260; (1.2; 0.1)
1004	CP000352	Rmet_1005		101.807	0	16.2001	0	70.1775	57.5104	1	1	117.791	0	98.9689	0	0.159125	#DIV/0!	0.689316	0.549988	0.00982246	100.807	117.791	116.791	98.9689	97.9689	0	3.25	134	Op0287f_1	NA	Q1LPN5 Putative thioredoxin protein	NF	118±0; (117.8; 116.8)	99±0; (99.0; 98.0)	102±0; (101.8; 100.8)	#DIV/0!	70±58; (0.7; 0.5)
1005	CP000352	Rmet_1006		24.8375	0	27.9788	16.2444	44.5161	25.8222	49.4349	16.2725	41.1446	0	65.9632	40.5224	1.12648	0.193382	1.7923	0.762082	1.99034	1.5116	0.832298	0.50947	1.33435	0.291018	0	3	469	Op0288r_1	MET-LIP-GlycPLip	Q1LPN4 Putative phospholipase	49±16	41±0; (0.8; 0.5)	66±41; (1.3; 0.3)	25±0; (0.5; 1.5)	28±16; (1.1; 0.2)	45±26; (1.8; 0.8)
1006	CP000352	Rmet_1007		1	1	1	1	66.1736	0	1	1	1	1	1	1	1	0	66.1736	65.1736	1	0	1	0	1	0	0	2.5	143	Op0288r_1	NA	Q1LPN3 Putative uncharacterized protein	NF	NF	NF	NF	NF	66±0; (66.2; 65.2)
1007	CP000352	Rmet_1008		1	1	1	1	1	1	1	1	1	1	1	1	1	0	1	0	1	0	1	0	1	0	0	0.5	312	Op0289f_1	NA	Q1LPN2 Putative uncharacterized protein	NF	NF	NF	NF	NF	NF
1008	CP000352	Rmet_1009	rutE	1101.02	197.899	808.814	184.582	1262.69	261.551	1300.06	489.377	588.634	176.291	958.716	329.387	0.734607	0.763964	1.14684	0.351879	1.18078	0.289616	0.452774	1.06874	0.737439	0.416904	0	3.5	195	Op0289f_2	NA	Q1LPN1 Nitroreductase	1300±489	589±176; (0.5; 1.1)	959±329; (0.7; 0.4)	1101±198; (0.8; 0.3)	809±185; (0.7; 0.8)	1263±262; (1.1; 0.4)
1009	CP000352	Rmet_1010		1	1	1	1	1	1	1	1	1	1	1	1	1	0	1	0	1	0	1	0	1	0	0	3.25	241	Op0290r_1	NA	Q1LPN0 Putative uncharacterized protein involved in ubiquinone biosynthesis	NF	NF	NF	NF	NF	NF
1010	CP000352	Rmet_1011		81.1502	0	1	1	1	1	1	1	69.8124	0	1	1	0.0123228	80.1502	0.0123228	80.1502	0.0123228	80.1502	69.8124	68.8124	1	0	0	1.75	322	Op0290r_1	NA	Q1LPM9 Alpha/beta hydrolase fold	NF	70±0; (69.8; 68.8)	NF	81±0; (81.2; 80.2)	NF	NF
1011	CP000352	Rmet_1012		1	1	1	1	21.8304	0	1	1	1	1	1	1	1	0	21.8304	20.8304	1	0	1	0	1	0	0	4	505	Op0290r_1	MET-XEN-Others	Q1LPM8 Cyclohexanone monooxygenase	NF	NF	NF	NF	NF	22±0; (21.8; 20.8)
1012	CP000352	Rmet_1013		52.4158	0	43.3212	25.0339	89.4548	51.7248	53.9679	33.032	1	1	46.2821	15.2118	0.826491	0.363291	1.70664	0.71608	1.02961	0.0469887	0.0185295	1.55642	0.857586	0.159311	0	0.75	209	Op0291f_1	NA	Q1LPM7 Transcriptional regulator, TetR family	54±33	NF	46±15; (0.9; 0.2)	52±0; (1.0; 0.0)	43±25; (0.8; 0.4)	89±52; (1.7; 0.7)
1013	CP000352	Rmet_1014	nth	89.0258	79.1722	31.5697	0	67.8459	14.2751	45.1308	26.1741	121.836	0	21.7516	0	0.354613	0.72571	0.762093	0.22665	0.506941	0.416673	2.69961	2.93056	0.481968	0.893217	0	4.25	214	Op0292r_1	NA	Q1LPM6 DNA-(Apurinic or apyrimidinic site) lyase / endonuclease III	45±26	122±0; (2.7; 2.9)	22±0; (0.5; 0.9)	89±79; (2.0; 0.4)	32±0; (0.4; 0.7)	68±14; (0.8; 0.2)
1014	CP000352	Rmet_1015	rnfB	47.6511	21.6498	68.8362	0	36.009	8.54196	25.8099	0	29.315	0	65.388	47.8502	1.44459	0.978535	0.755681	0.385603	0.541643	1.00884	1.13581	#DIV/0!	2.53345	0.827127	0	5.25	279	Op0292r_1	NA	Q1LPM5 Electron transport complex, RnfABCDGE type, B subunit	26±0	#DIV/0!	65±48; (2.5; 0.8)	48±22; (1.8; 1.0)	69±0; (1.4; 1.0)	36±9; (0.8; 0.4)
1015	CP000352	Rmet_1016		209.316	146.615	36.6984	0	226.976	0	101.387	18.5774	237.504	181.015	185.042	117.106	0.175325	1.17736	1.08437	0.120445	0.484373	0.653354	2.34254	0.681975	1.8251	0.616542	0	5.25	210	Op0293f_1	NA	Q1LPM4 Transcriptional regulator, TetR family	101±19	238±181; (2.3; 0.7)	185±117; (1.8; 0.6)	209±147; (2.1; 0.7)	37±0; (0.2; 1.2)	227±0; (1.1; 0.1)
1016	CP000352	Rmet_1017	phaZ1	356.213	71.3438	854.064	636.734	542.659	148.754	549.871	154.676	283.869	140.858	602.761	59.4666	2.39763	0.703103	1.52341	0.847104	1.54366	0.85682	0.516246	0.900072	1.09619	0.246985	0	5.75	414	Op0294r_1	NA	Q1LPM3 Polyhydroxyalkanoate depolymerase, intracellular	550±155	284±141; (0.5; 0.9)	603±59; (1.1; 0.2)	356±71; (0.6; 0.9)	854±637; (2.4; 0.7)	543±149; (1.5; 0.8)
1017	CP000352	Rmet_1018	tyrB	5461.74	1197.73	9102.45	3375.85	6081.76	2417.89	6333.39	1741.49	11372.4	4534.87	11688.6	5214.4	1.66658	0.79603	1.11352	0.171483	1.15959	0.296557	1.79562	0.802849	1.84555	0.769877	0	2.5	398	Op0294r_1	MET-AA-Met	Q1LPM2 Aminotransferase	6333±1741	11372±4535; (1.8; 0.8)	11689±5214; (1.8; 0.8)	5462±1198; (0.9; 0.3)	9102±3376; (1.7; 0.8)	6082±2418; (1.1; 0.2)
1018	CP000352	Rmet_1019	uvrB	454.344	0	154.597	0	374.283	0	242.968	0	1003.64	0	1	1	0.340265	#DIV/0!	0.823786	#DIV/0!	0.534767	#DIV/0!	4.13073	#DIV/0!	0.00411576	241.968	0	4.5	697	Op0295f_1	GIP-REP-Recomb	Q1LPM1 UvrABC system protein B	243±0	#DIV/0!	NF	#DIV/0!	#DIV/0!	#DIV/0!
1019	CP000352	Rmet_1020		1	1	1	1	1	1	1	1	1	1	1	1	1	0	1	0	1	0	1	0	1	0	0	0.5	73	Op0295f_2	NA	Q1LPM0 Putative uncharacterized protein	NF	NF	NF	NF	NF	NF
1020	CP000352	Rmet_1021		234.915	152.597	295.62	184.406	271.263	210.569	288.516	226.978	752.024	440.424	841.727	0	1.25842	0.180134	1.15473	0.100087	1.22817	0.141215	2.60652	0.694496	2.91743	2.43728	0	0.75	79	Op0295f_2	NA	Q1LPL9 Putative uncharacterized protein	289±227	752±440; (2.6; 0.7)	842±0; (2.9; 2.4)	235±153; (0.8; 0.1)	296±184; (1.3; 0.2)	271±211; (1.2; 0.1)
1021	CP000352	Rmet_1022	ptpA	98.106	63.5155	127.444	100.665	130.119	76.5027	99.1231	76.7851	224.426	145.019	121.8	63.8275	1.29905	0.178696	1.32631	0.228634	1.01037	0.00724964	2.26411	0.564925	1.22877	0.16127	0	2.75	159	Op0295f_2	NA	Q1LPL8 Protein tyrosine phosphatase	99±77	224±145; (2.3; 0.6)	122±64; (1.2; 0.2)	98±64; (1.0; 0.0)	127±101; (1.3; 0.2)	130±77; (1.3; 0.2)
1022	CP000352	Rmet_1023		38.4609	22.9318	1	1	37.6716	22.347	36.9491	8.64176	43.2225	0	28.4169	16.4484	0.0260004	1.56532	0.979477	0.0174325	0.960691	0.0478842	1.16979	0.725946	0.769083	0.340061	0	7	703	Op0295f_2	NA	Q1LPL7 Putative site-specific recombinase transmembrane protein	37±9	43±0; (1.2; 0.7)	28±16; (0.8; 0.3)	38±23; (1.0; 0.0)	NF	38±22; (1.0; 0.0)
1023	CP000352	Rmet_1024	iscR	210.914	66.6126	907.227	510.046	136.774	49.2876	176.897	97.5213	950.012	226.272	206.613	95.352	4.30142	1.2075	0.648483	0.639685	0.838719	0.207247	5.37041	2.38768	1.16798	0.154068	0	1.5	184	Op0295f_3	NA	Q1LPL6 Transcriptional regulator, BadM/Rrf2 family	177±98	950±226; (5.4; 2.4)	207±95; (1.2; 0.2)	211±67; (1.2; 0.2)	907±510; (4.3; 1.2)	137±49; (0.6; 0.6)
1024	CP000352	Rmet_1025	iscS	2423.93	1624.59	3395.87	1591.07	1496.4	420.244	3029.58	1105.72	2703.67	662.694	1210.61	226.705	1.40098	0.302253	0.617345	0.453596	1.24987	0.221827	0.892422	0.184299	0.399596	1.36516	0	4.25	406	Op0295f_3	NA	Q1LPL5 Cysteine desulfurase IscS	3030±1106	2704±663; (0.9; 0.2)	1211±227; (0.4; 1.4)	2424±1625; (0.8; 0.2)	3396±1591; (1.4; 0.3)	1496±420; (0.6; 0.5)
1025	CP000352	Rmet_1026	iscU	534.741	201.742	1576.63	718.253	415.633	133.438	725.106	66.1836	1724.12	499.3	530.165	40.6696	2.94839	1.13249	0.777261	0.355353	1.356	0.710515	2.37775	1.76665	0.731154	1.82439	0	2.25	133	Op0295f_3	MET-EN-Nitrog	Q1LPL4 FeS cluster assembly scaffold IscU	725±66	1724±499; (2.4; 1.8)	530±41; (0.7; 1.8)	535±202; (0.7; 0.7)	1577±718; (2.9; 1.1)	416±133; (0.8; 0.4)
1026	CP000352	Rmet_1027	iscA	169.907	40.3078	492.032	285.742	122.845	71.5875	138.77	80.1191	562.951	325.327	69.662	0	2.8959	0.987964	0.723013	0.420589	0.816743	0.258553	4.05672	1.04621	0.501996	0.862566	0	1.75	113	Op0295f_3	NA	Q1LPL3 Iron-sulfur cluster assembly protein IscA	139±80	563±325; (4.1; 1.0)	70±0; (0.5; 0.9)	170±40; (1.2; 0.3)	492±286; (2.9; 1.0)	123±72; (0.7; 0.4)
1027	CP000352	Rmet_1028	hscB	41.3881	23.9489	102.866	61.9947	58.6484	44.5684	61.7909	49.8871	182.999	0	81.0481	17.4585	2.48541	0.715332	1.41704	0.251911	1.49296	0.276326	2.96158	2.42965	1.31165	0.285945	0	2.25	172	Op0295f_3	GIP-PTL-Fold	Q1LPL2 Co-chaperone Hsc20	62±50	183±0; (3.0; 2.4)	81±17; (1.3; 0.3)	41±24; (0.7; 0.3)	103±62; (2.5; 0.7)	59±45; (1.4; 0.3)
1028	CP000352	Rmet_1029	hscA	591.637	183.023	856.35	432.953	333.158	171.257	490.006	97.11	611.353	63.137	309.936	76.2061	1.44742	0.429744	0.563112	0.729589	0.82822	0.362797	1.24764	0.75725	0.632514	1.03897	0	5	621	Op0295f_3	GIP-PTL-Fold	Q1LPL1 Chaperone protein hscA homolog	490±97	611±63; (1.2; 0.8)	310±76; (0.6; 1.0)	592±183; (1.2; 0.4)	856±433; (1.4; 0.4)	333±171; (0.6; 0.7)
1029	CP000352	Rmet_1030	fdx	105.752	76.1995	231.729	211.511	86.7313	48.5662	265.054	303.386	181.471	89.1917	251.776	128.068	2.19125	0.437862	0.820139	0.152451	2.50637	0.419674	0.684657	0.212908	0.949905	0.0307746	0	3.75	112	Op0295f_3	NA	Q1LPL0 Ferredoxin, 2Fe-2S type	265±303	181±89; (0.7; 0.2)	252±128; (0.9; 0.0)	106±76; (0.4; 0.4)	232±212; (2.2; 0.4)	87±49; (0.8; 0.2)
1030	CP000352	Rmet_1031		224.421	221.641	487.248	0	453.111	0	1	1	571.232	129.258	372.952	0	2.17113	1.18582	2.01902	1.0318	0.0044559	1.0035	571.232	4.3777	372.952	371.952	0	0	64	Op0295f_3	NA	Q1LPK9 Putative uncharacterized protein	NF	571±129; (571.2; 4.4)	373±0; (373.0; 372.0)	224±222; (224.4; 1.0)	487±0; (2.2; 1.2)	453±0; (2.0; 1.0)
1031	CP000352	Rmet_1032		1	1	1	1	13.2535	0	27.3312	0	1	1	1	1	1	0	13.2535	12.2535	27.3312	26.3312	0.0365882	26.3312	0.0365882	26.3312	0	2.75	348	Op0296r_2	NA	Q1LPK8 Putative uncharacterized protein	27±0	NF	NF	NF	NF	13±0; (13.3; 12.3)
1032	CP000352	Rmet_1033		1	1	1	1	64.6162	0	1	1	1	1	1	1	1	0	64.6162	63.6162	1	0	1	0	1	0	0	1	234	Op0296r_1	NA	Q1LPK7 17 kDa surface antigen	NF	NF	NF	NF	NF	65±0; (64.6; 63.6)
1033	CP000352	Rmet_1034	lysS	651.66	211.418	970.13	213.18	847.919	275.05	886.385	294.49	652.411	46.8445	853.785	226.313	1.48871	0.750051	1.30117	0.403437	1.3602	0.463969	0.736036	0.685469	0.963221	0.0625959	0	3.75	515	Op0296r_1	MET-AA-Lys_Syn	Q1LPK6 Lysyl-tRNA synthetase	886±294	652±47; (0.7; 0.7)	854±226; (1.0; 0.1)	652±211; (0.7; 0.5)	970±213; (1.5; 0.8)	848±275; (1.3; 0.4)
1034	CP000352	Rmet_1035		318.765	76.9262	328.668	171.551	495.26	69.6211	321.638	94.7253	409.645	127.115	448.653	259.03	1.03106	0.0398522	1.55368	1.20436	1.00901	0.0167394	1.27362	0.396713	1.3949	0.359045	0	0.5	256	Op0296r_1	NA	Q1LPK5 Short-chain dehydrogenase/reductase SDR	322±95	410±127; (1.3; 0.4)	449±259; (1.4; 0.4)	319±77; (1.0; 0.0)	329±172; (1.0; 0.0)	495±70; (1.6; 1.2)
1035	CP000352	Rmet_1036	prfB	725.97	126.523	606.452	180.961	875.516	326.178	660.02	87.1021	410.183	73.2261	617.959	46.2167	0.835368	0.388697	1.206	0.330343	0.909156	0.30872	0.621471	1.55828	0.936273	0.31549	0	2.75	357	Op0296r_1	NA	Q1LPK4 Bacterial peptide chain release factor 2 (BRF-2)	660±87	410±73; (0.6; 1.6)	618±46; (0.9; 0.3)	726±127; (1.1; 0.3)	606±181; (0.8; 0.4)	876±326; (1.2; 0.3)
1036	CP000352	Rmet_1037	nlpD	264.053	157.459	431.678	257.825	312.609	121.424	360.459	221.398	337.45	0	341.678	0	1.63481	0.403638	1.18388	0.174107	1.3651	0.254465	0.936168	0.103926	0.947895	0.084832	0	2	240	Op0297f_1	NA	Q1LPK3 Peptidase M23B	360±221	337±0; (0.9; 0.1)	342±0; (0.9; 0.1)	264±157; (0.7; 0.3)	432±258; (1.6; 0.4)	313±121; (1.2; 0.2)
1037	CP000352	Rmet_1038	recJ	203.888	100.671	134.146	96.735	264.404	173.458	347.883	201.21	1	1	172.817	0	0.657937	0.353296	1.29681	0.220757	1.70625	0.476994	0.00287453	1.71546	0.496768	0.870067	0	8	566	Op0298r_1	GIP-REP-Recomb	Q1LPK2 Exonuclease RecJ	348±201	NF	173±0; (0.5; 0.9)	204±101; (0.6; 0.5)	134±97; (0.7; 0.4)	264±173; (1.3; 0.2)
1038	CP000352	Rmet_1039		104.9	0	40.8374	0	77.8519	18.9198	83.5217	27.5585	113.992	0	50.3422	0	0.389297	#DIV/0!	0.742151	1.42964	0.796201	0.775756	1.36482	1.10567	0.602743	1.20397	0	6	372	Op0298r_1	NA	Q1LPK1 Putative uncharacterized protein	84±28	114±0; (1.4; 1.1)	50±0; (0.6; 1.2)	105±0; (1.3; 0.8)	#DIV/0!	78±19; (0.7; 1.4)
1039	CP000352	Rmet_1040	lolE	101.846	0	114.976	0	164.459	0	119.809	69.1954	188.164	109.346	132.48	0	1.12893	#DIV/0!	1.61479	#DIV/0!	1.17638	0.259602	1.57053	0.382852	1.10576	0.183122	0	1.5	416	Op0299f_1	NA	Q1LPK0 Lipoprotein releasing system, transmembrane protein, LolC/E family	120±69	188±109; (1.6; 0.4)	132±0; (1.1; 0.2)	102±0; (0.9; 0.3)	#DIV/0!	#DIV/0!
1040	CP000352	Rmet_1041	lolD	225.814	134.168	75.8848	0	293.047	0	126.35	100.881	280.612	0	149.259	0	0.33605	1.11747	1.29774	0.501111	0.559531	0.423164	2.22091	1.52916	1.18132	0.227093	0	3.75	249	Op0299f_1	NA	Q1LPJ9 Lipoprotein-releasing system ATP-binding protein lolD	126±101	281±0; (2.2; 1.5)	149±0; (1.2; 0.2)	226±134; (1.8; 0.4)	76±0; (0.3; 1.1)	293±0; (1.3; 0.5)
1041	CP000352	Rmet_1042		1	1	86.9815	0	72.9006	0	69.0272	50.5433	93.8504	0	1	1	86.9815	85.9815	72.9006	71.9006	69.0272	1.31981	1.35961	0.491128	0.014487	1.31981	0	4.25	275	Op0299f_1	GIP-PTL-Exp	Q1LPJ8 TatD-related deoxyribonuclease	69±51	94±0; (1.4; 0.5)	NF	NF	87±0; (87.0; 86.0)	73±0; (72.9; 71.9)
1042	CP000352	Rmet_1043		1	1	1	1	48.7617	0	1	1	19.6791	0	1	1	1	0	48.7617	47.7617	1	0	19.6791	18.6791	1	0	0	8.5	851	Op0299f_1	GIP-PTL-T2S	Q1LPJ7 DNA internalization-related competence protein ComEC/Rec2	NF	20±0; (19.7; 18.7)	NF	NF	NF	49±0; (48.8; 47.8)
1043	CP000352	Rmet_1044	yebK	4807.29	1459.32	2975.87	544.772	4253.87	1408.5	5298.96	935.527	3980.89	903.892	3578.49	1469.99	0.619033	0.91384	0.884879	0.192975	1.10228	0.205303	0.751258	0.716571	0.67532	0.715219	0	3.5	338	Op0300r_1	NA	Q1LPJ6 Transcriptional regulator, RpiR family	5299±936	3981±904; (0.8; 0.7)	3578±1470; (0.7; 0.7)	4807±1459; (0.9; 0.2)	2976±545; (0.6; 0.9)	4254±1409; (0.9; 0.2)
1044	CP000352	Rmet_1045	edd	2368.65	1228.85	2252.24	891.454	2393.18	1029.64	2627.43	1073.87	2126.38	755.712	2584.34	940.149	0.950855	0.0549014	1.01036	0.0108618	1.10925	0.112379	0.809302	0.273858	0.983602	0.0213929	0	6.25	629	Op0301f_1	MET-CAH-PP_KDPG	Q1LPJ5 6-phosphogluconate dehydratase	2627±1074	2126±756; (0.8; 0.3)	2584±940; (1.0; 0.0)	2369±1229; (0.9; 0.1)	2252±891; (1.0; 0.1)	2393±1030; (1.0; 0.0)
1045	CP000352	Rmet_1046	gntK	720.864	132.98	386.37	221.077	672.564	179.885	642.181	390.344	655.694	747.849	521.82	39.988	0.535982	0.944748	0.932997	0.15438	0.890849	0.150353	1.02104	0.0118727	0.812575	0.279693	0	4.25	171	Op0301f_1	MET-CAH-PP_KDPG	Q1LPJ4 Gluconate kinase	642±390	656±748; (1.0; 0.0)	522±40; (0.8; 0.3)	721±133; (1.1; 0.2)	386±221; (0.5; 0.9)	673±180; (0.9; 0.2)
1046	CP000352	Rmet_1047		205.413	121.104	89.8489	53.1105	174.66	55.9021	172.546	100.459	405.696	0	110.928	27.683	0.437405	0.663345	0.850287	0.17374	0.839994	0.148343	2.35123	2.32085	0.642891	0.480855	0	5.5	491	Op0301f_1	NA	Q1LPJ3 Putative uncharacterized protein	173±100	406±0; (2.4; 2.3)	111±28; (0.6; 0.5)	205±121; (1.2; 0.1)	90±53; (0.4; 0.7)	175±56; (0.9; 0.2)
1047	CP000352	Rmet_1048		57.0296	0	54.4938	33.5302	80.0323	47.5229	108.241	70.3501	76.5156	13.4889	59.352	35.3453	0.955535	0.0756274	1.40335	0.484034	1.89799	0.727956	0.706898	0.378413	0.54833	0.46255	0	3.5	317	Op0301f_1	NA	Q1LPJ2 Putative uncharacterized protein	108±70	77±13; (0.7; 0.4)	59±35; (0.5; 0.5)	57±0; (0.5; 0.7)	54±34; (1.0; 0.1)	80±48; (1.4; 0.5)
1048	CP000352	Rmet_1049		53.0787	34.0775	43.9171	0	62.0095	35.8441	49.1588	10.7274	42.3714	0	63.8306	20.8169	0.827396	0.268845	1.16826	0.127727	0.926149	0.087488	0.86193	0.632709	1.29846	0.465117	0	4.5	293	Op0301f_1	NA	Q1LPJ1 Transglutaminase-like protein	49±11	42±0; (0.9; 0.6)	64±21; (1.3; 0.5)	53±34; (1.1; 0.1)	44±0; (0.8; 0.3)	62±36; (1.2; 0.1)
1049	CP000352	Rmet_1050		214.908	17.596	293.254	39.149	257.463	76.7145	341.075	19.8199	209.99	39.797	273.908	74.9236	1.36455	1.38065	1.19801	0.451222	1.58707	3.37201	0.61567	2.1988	0.803071	0.708941	0	2.5	268	Op0301f_1	GIP-PTL-Fold	Q1LPJ0 Putative proteasome-type protease	341±20	210±40; (0.6; 2.2)	274±75; (0.8; 0.7)	215±18; (0.6; 3.4)	293±39; (1.4; 1.4)	257±77; (1.2; 0.5)
1050	CP000352	Rmet_1051		230.826	175.977	84.2572	55.9366	171.49	109.382	67.5308	3.04237	261.169	0	85.7925	49.6019	0.365025	0.631997	0.742943	0.207932	0.292562	0.912164	3.8674	63.6469	1.27042	0.346889	0	3.25	273	Op0301f_1	NA	Q1LPI9 Alpha/beta hydrolase fold	68±3	261±0; (3.9; 63.6)	86±50; (1.3; 0.3)	231±176; (3.4; 0.9)	84±56; (0.4; 0.6)	171±109; (0.7; 0.2)
1051	CP000352	Rmet_1052	pyrG	1043.54	391.977	1087.47	493.25	986.922	592.354	1786.43	1012.12	1391.06	278.474	1365.14	219.485	1.0421	0.0496275	0.945746	0.0575179	1.7119	0.529087	0.778679	0.30635	0.76417	0.342068	0	9.5	549	Op0301f_2	MET-NUC-Pyr	Q1LPI8 CTP synthase	1786±1012	1391±278; (0.8; 0.3)	1365±219; (0.8; 0.3)	1044±392; (0.6; 0.5)	1087±493; (1.0; 0.0)	987±592; (0.9; 0.1)
1052	CP000352	Rmet_1053	kdsA	1704.8	1123.03	835.972	321.378	1101.52	318.82	1387.89	737.503	989.6	579.607	1058.31	489.42	0.490364	0.60151	0.646131	0.418403	0.814105	0.170335	0.713027	0.302393	0.762533	0.268621	0	3.5	289	Op0301f_2	MET-GLYC-LPS	Q1LPI7 2-dehydro-3-deoxyphosphooctonate aldolase	1388±738	990±580; (0.7; 0.3)	1058±489; (0.8; 0.3)	1705±1123; (1.2; 0.2)	836±321; (0.5; 0.6)	1102±319; (0.6; 0.4)
1053	CP000352	Rmet_1054		1713.42	943.093	2487.33	1175.78	1983	966.896	1287.75	969.401	2810.82	538.98	2613.13	869.038	1.45167	0.365245	1.15733	0.141142	0.751566	0.222574	2.18274	1.00974	2.02923	0.720928	0	1.25	96	Op0301f_2	NA	Q1LPI6 Putative uncharacterized protein	1288±969	2811±539; (2.2; 1.0)	2613±869; (2.0; 0.7)	1713±943; (1.3; 0.2)	2487±1176; (1.5; 0.4)	1983±967; (1.2; 0.1)
1054	CP000352	Rmet_1055	eno	6455.68	1769.07	3727.08	310.601	5806.68	941.744	7041.6	4254.66	9138.42	4897.04	8292.69	2504.47	0.577334	1.31204	0.899469	0.239411	1.09076	0.0972686	1.29778	0.229119	1.17767	0.185097	0	4.75	429	Op0301f_3	MET-CAH-FbP	Q1LPI5 Enolase 1	7042±4255	9138±4897; (1.3; 0.2)	8293±2504; (1.2; 0.2)	6456±1769; (0.9; 0.1)	3727±311; (0.6; 1.3)	5807±942; (0.9; 0.2)
1055	CP000352	Rmet_1056	ftsB	87.6015	56.0936	111.468	0	1	1	78.8733	31.1703	51.0023	0	97.7234	24.0702	1.27245	0.425483	0.0114153	1.51683	0.900364	0.100021	0.646636	0.894149	1.23899	0.341237	0	0.75	113	Op0301f_3	DIV-Division	Q1LPI4 Cell division protein ftsB homolog	79±31	51±0; (0.6; 0.9)	98±24; (1.2; 0.3)	88±56; (1.1; 0.1)	111±0; (1.3; 0.4)	NF
1056	CP000352	Rmet_1057		1	1	1	1	33.9926	0	1	1	44.2026	0	1	1	1	0	33.9926	32.9926	1	0	44.2026	43.2026	1	0	0	0	131	Op0302r_1	NA	Q1LPI3 Putative uncharacterized protein	NF	44±0; (44.2; 43.2)	NF	NF	NF	34±0; (34.0; 33.0)
1057	CP000352	Rmet_1058	hslO	351.354	59.7526	239.555	138.33	480.485	173.633	369.321	226.842	341.986	49.9386	408.771	50.4977	0.681804	0.564409	1.36753	0.553297	1.05114	0.0626924	0.925986	0.0987606	1.10682	0.142245	0	4	334	Op0302r_1	GIP-PTL-Fold	Q1LPI2 Hsp33 protein	369±227	342±50; (0.9; 0.1)	409±50; (1.1; 0.1)	351±60; (1.0; 0.1)	240±138; (0.7; 0.6)	480±174; (1.4; 0.6)
1058	CP000352	Rmet_1059	paaY	725.799	546.562	1825.03	880.877	1127.72	215.013	1008.08	557.572	2248.33	1185.41	1919.85	437.454	2.51452	0.770074	1.55376	0.527748	1.38893	0.25566	2.2303	0.711564	1.90446	0.916325	0	2	174	Op0302r_1	NA	Q1LPI1 Transferase hexapeptide repeat	1008±558	2248±1185; (2.2; 0.7)	1920±437; (1.9; 0.9)	726±547; (0.7; 0.3)	1825±881; (2.5; 0.8)	1128±215; (1.6; 0.5)
1059	CP000352	Rmet_1060		42.1418	18.191	39.4977	16.4065	46.0532	26.6273	39.1745	23.3646	48.9923	0	24.9042	5.95763	0.937256	0.0764258	1.09281	0.0872719	0.929589	0.0714047	1.25062	0.420198	0.635723	0.486675	0	4.25	283	Op0303f_1	NA	Q1LPI0 Putative uncharacterized protein	39±23	49±0; (1.3; 0.4)	25±6; (0.6; 0.5)	42±18; (1.1; 0.1)	39±16; (0.9; 0.1)	46±27; (1.1; 0.1)
1060	CP000352	Rmet_1061		408.875	95.4115	1	1	342.649	148.25	337.715	197.116	184.573	0	362.384	152.825	0.00244574	4.23056	0.83803	0.271794	0.825962	0.243258	0.546534	0.776915	1.07305	0.0704938	0	9.25	595	Op0304r_1	MET-CAH-FbP	Q1LPH9 AMP-dependent synthetase and ligase	338±197	185±0; (0.5; 0.8)	362±153; (1.1; 0.1)	409±95; (1.2; 0.2)	NF	343±148; (0.8; 0.3)
1061	CP000352	Rmet_1062		199.518	71.5727	178.865	35.2707	178.315	76.9704	139.001	84.3671	214.409	0	183.552	74.9069	0.896489	0.193295	0.893732	0.142736	0.696683	0.38808	1.5425	0.893811	1.32051	0.279714	0	5.25	297	Op0305f_1	NA	Q1LPH8 Alpha/beta hydrolase fold	139±84	214±0; (1.5; 0.9)	184±75; (1.3; 0.3)	200±72; (1.4; 0.4)	179±35; (0.9; 0.2)	178±77; (0.9; 0.1)
1062	CP000352	Rmet_1063	trxB1	426.491	114.37	1043.22	331.665	348.028	80.1162	482.679	11.0402	652.798	233.23	292.293	35.5941	2.44606	1.38269	0.816027	0.403436	1.13174	0.448028	1.35245	0.696437	0.605564	4.08253	0	4.5	353	Op0306r_1	MET-NUC-Pyr	Q1LPH7 FAD-dependent pyridine nucleotide-disulphide oxidoreductase	483±11	653±233; (1.4; 0.7)	292±36; (0.6; 4.1)	426±114; (0.9; 0.4)	1043±332; (2.4; 1.4)	348±80; (0.8; 0.4)
1063	CP000352	Rmet_1064		329.511	149.032	459.902	9.5432	456.687	196.48	560.699	368.275	585.701	49.2871	540.362	210.16	1.39571	0.822267	1.38595	0.36808	1.70161	0.446907	1.04459	0.0598775	0.96373	0.0351581	0	5.5	322	Op0307f_1	NA	Q1LPH6 PHP-like protein	561±368	586±49; (1.0; 0.1)	540±210; (1.0; 0.0)	330±149; (0.6; 0.4)	460±10; (1.4; 0.8)	457±196; (1.4; 0.4)
1064	CP000352	Rmet_1065		1	1	1	1	142.146	141.085	1	1	332.754	239.778	1	1	1	0	142.146	0.993387	1	0	332.754	1.37785	1	0	0	3	215	Op0307f_1	GIP-TL-Ass	Q1LPH5 Sua5/YciO/YrdC/YwlC	NF	333±240; (332.8; 1.4)	NF	NF	NF	142±141; (142.1; 1.0)
1065	CP000352	Rmet_1066		113.188	46.9765	268.39	259.132	70.6535	40.9075	187.012	163.975	109.414	19.0564	216.173	169.615	2.37119	0.507018	0.624214	0.483983	1.65223	0.349958	0.585063	0.423961	1.15593	0.0874139	0	2.25	221	Op0307f_1	NA	Q1LPH4 Peptidase M50	187±164	109±19; (0.6; 0.4)	216±170; (1.2; 0.1)	113±47; (0.6; 0.3)	268±259; (2.4; 0.5)	71±41; (0.6; 0.5)
1066	CP000352	Rmet_1067		90.9009	28.701	111.906	24.4815	98.2593	18.9622	127.103	75.7347	98.7656	13.7139	135.27	43.4507	1.23107	0.394953	1.08095	0.154383	1.39826	0.346649	0.777049	0.316806	1.06425	0.0685228	0	1.75	191	Op0307f_1	NA	Q1LPH3 Methyltransferase type 12	127±76	99±14; (0.8; 0.3)	135±43; (1.1; 0.1)	91±29; (0.7; 0.3)	112±24; (1.2; 0.4)	98±19; (1.1; 0.2)
1067	CP000352	Rmet_1068	dapA	1	1	1	1	1	1	1	1	1	1	1	1	1	0	1	0	1	0	1	0	1	0	0	4.75	294	Op0307f_2	MET-AA-Lys_Syn	Q1LPH2 Dihydrodipicolinate synthase	NF	NF	NF	NF	NF	NF
1068	CP000352	Rmet_1069		2045.45	578.153	2526.78	1240.04	2292.67	694.224	3054.38	936.376	2891.07	1377.37	4047.1	785.795	1.23532	0.264728	1.12086	0.1943	1.49326	0.66617	0.946531	0.0705843	1.32501	0.576432	0	0.75	413	Op0307f_2	NA	Q1LPH1 Putative transmembrane protein	3054±936	2891±1377; (0.9; 0.1)	4047±786; (1.3; 0.6)	2045±578; (0.7; 0.7)	2527±1240; (1.2; 0.3)	2293±694; (1.1; 0.2)
1069	CP000352	Rmet_1070		66.944	0	1	1	56.5094	35.4194	89.6013	0	46.0746	0	1	1	0.0149379	65.944	0.84413	0.294601	1.33845	#DIV/0!	0.514218	#DIV/0!	0.0111606	88.6013	0	4.5	262	Op0307f_2	NA	Q1LPH0 Beta-lactamase-like protein	90±0	#DIV/0!	NF	#DIV/0!	NF	57±35; (0.8; 0.3)
1070	CP000352	Rmet_1071		1	1	1	1	1	1	1	1	1	1	1	1	1	0	1	0	1	0	1	0	1	0	0	0	94	Op0308r_2	NA	Q1LPG9 Putative uncharacterized protein	NF	NF	NF	NF	NF	NF
1071	CP000352	Rmet_1072		406.227	148.572	454.242	148.798	300.158	183.064	304.972	100.061	233.173	144.348	272.158	69.9644	1.1182	0.161465	0.738892	0.319836	0.750742	0.407247	0.764573	0.293765	0.892402	0.192996	0	3.75	375	Op0308r_1	NA	Q1LPG8 Cupin 4	305±100	233±144; (0.8; 0.3)	272±70; (0.9; 0.2)	406±149; (1.3; 0.4)	454±149; (1.1; 0.2)	300±183; (0.7; 0.3)
1072	CP000352	Rmet_1073	slyD	1320.07	276.765	1700.62	177.85	1299.51	1145.98	1434.13	905.809	3456.97	2164.42	3457.86	1078.96	1.28828	0.837087	0.984429	0.0144476	1.08641	0.096452	2.4105	0.658856	2.41112	1.01963	0	3	186	Op0309f_1	GIP-PTL-Fold	Q1LPG7 Putative fkbp-type peptidyl-prolyl cis-trans isomerase (Rotamase) protein	1434±906	3457±2164; (2.4; 0.7)	3458±1079; (2.4; 1.0)	1320±277; (0.9; 0.1)	1701±178; (1.3; 0.8)	1300±1146; (1.0; 0.0)
1073	CP000352	Rmet_1074		85.0648	44.0841	211.717	160.61	116.721	67.7418	82.797	50.4215	186.184	0	143.448	76.5309	2.48889	0.61874	1.37214	0.283081	0.97334	0.0239964	2.24868	2.05045	1.73253	0.477749	0	3	350	Op0310r_2	NA	Q1LPG6 Putative transmembrane protein	83±50	186±0; (2.2; 2.1)	143±77; (1.7; 0.5)	85±44; (1.0; 0.0)	212±161; (2.5; 0.6)	117±68; (1.4; 0.3)
1074	CP000352	Rmet_1075	mutS	124.929	74.1521	137.863	104.238	209.678	59.4981	163.659	48.2804	133.466	58.6406	175.096	61.6451	1.10353	0.0725063	1.67838	0.634111	1.31002	0.316337	0.815516	0.282381	1.06989	0.104051	0	9.75	916	Op0310r_2	GIP-REP-Recomb	Q1LPG5 DNA mismatch repair protein mutS	164±48	133±59; (0.8; 0.3)	175±62; (1.1; 0.1)	125±74; (0.8; 0.3)	138±104; (1.1; 0.1)	210±59; (1.7; 0.6)
1075	CP000352	Rmet_1076		1	1	1	1	1	1	1	1	1	1	1	1	1	0	1	0	1	0	1	0	1	0	0	1.75	145	Op0310r_2	NA	Q1LPG4 Putative uncharacterized protein	NF	NF	NF	NF	NF	NF
1076	CP000352	Rmet_1077		1	1	1	1	1	1	1	1	1	1	1	1	1	0	1	0	1	0	1	0	1	0	0	1.5	59	Op0310r_1	NA	Q1LPG3 YcfA-like protein	NF	NF	NF	NF	NF	NF
1077	CP000352	Rmet_1078	suhB	1008.47	386.673	768.114	67.3189	693.945	254.848	844.288	480.794	440.243	171.216	700.413	413.865	0.761664	0.529423	0.688118	0.490278	0.837199	0.189264	0.521436	0.619693	0.82959	0.160816	0	1.5	273	Op0310r_1	MET-CAH-Inos	Q1LPG2 Inositol monophosphatase	844±481	440±171; (0.5; 0.6)	700±414; (0.8; 0.2)	1008±387; (1.2; 0.2)	768±67; (0.8; 0.5)	694±255; (0.7; 0.5)
1078	CP000352	Rmet_1079		420.173	163.436	295.138	175.169	395.138	63.0461	465.175	234.344	303.361	0	181.602	66.667	0.702419	0.369267	0.940417	0.110539	1.1071	0.113131	0.652144	0.690496	0.390395	0.942068	0	2.5	289	Op0311f_1	GIP-TL-Ass	Q1LPG1 RNA methyltransferase TrmH, group 1	465±234	303±0; (0.7; 0.7)	182±67; (0.4; 0.9)	420±163; (0.9; 0.1)	295±175; (0.7; 0.4)	395±63; (0.9; 0.1)
1079	CP000352	Rmet_1080	cysE	545.16	0	899.039	759.473	256.93	149.022	486.609	112.472	873.028	273.732	709.152	356.198	1.64913	0.465953	0.471292	1.93415	0.892598	0.520586	1.79411	1.00056	1.45733	0.47484	0	1.75	247	Op0311f_1	MET-EN-Sulf	Q1LPG0 Serine O-acetyltransferase	487±112	873±274; (1.8; 1.0)	709±356; (1.5; 0.5)	545±0; (1.1; 0.5)	899±759; (1.6; 0.5)	257±149; (0.5; 1.9)
1080	CP000352	Rmet_1081	lpxH	82.978	51.5339	1	1	95.6477	0	57.9188	37.1792	78.3664	0	1	1	0.0120514	1.56048	1.15269	0.245852	0.698002	0.282474	1.35304	0.549974	0.0172655	1.49083	0	5.5	263	Op0312r_3	MET-GLYC-LPS	Q1LPF9 UDP-2,3-diacylglucosamine hydrolase	58±37	78±0; (1.4; 0.5)	NF	83±52; (1.4; 0.3)	NF	96±0; (1.2; 0.2)
1081	CP000352	Rmet_1082	ppiB	4525.93	3979.07	9365.85	7323.81	8376.59	5615.57	6640.66	4779.24	13820.2	3506.87	12340.9	2371.21	2.06938	0.428202	1.8508	0.401334	1.46725	0.241454	2.08114	0.866451	1.85838	0.797184	0	1	166	Op0312r_3	GIP-PTL-Fold	Q1LPF8 Peptidyl-prolyl cis-trans isomerase	6641±4779	13820±3507; (2.1; 0.9)	12341±2371; (1.9; 0.8)	4526±3979; (0.7; 0.2)	9366±7324; (2.1; 0.4)	8377±5616; (1.9; 0.4)
1082	CP000352	Rmet_1083	ppiA	1965.44	1629.49	3169.8	2383.14	2257.16	597.873	2136.85	361.367	3071.07	641.026	3876.84	985.174	1.61277	0.300143	1.14843	0.130973	1.08721	0.0861002	1.43719	0.931988	1.81428	1.29219	0	0	202	Op0312r_2	GIP-PTL-Fold	Q1LPF7 Peptidyl-prolyl cis-trans isomerase	2137±361	3071±641; (1.4; 0.9)	3877±985; (1.8; 1.3)	1965±1629; (0.9; 0.1)	3170±2383; (1.6; 0.3)	2257±598; (1.1; 0.1)
1083	CP000352	Rmet_1084		95.2441	27.3171	131.792	79.6015	68.6826	49.8257	66.0957	31.97	219.458	200.782	316.052	194.141	1.38373	0.341827	0.721122	0.344316	0.693961	0.491648	3.3203	0.658909	4.78172	1.10546	0	0.5	251	Op0312r_1	NA	Q1LPF6 Tetratricopeptide TPR_2	66±32	219±201; (3.3; 0.7)	316±194; (4.8; 1.1)	95±27; (1.4; 0.5)	132±80; (1.4; 0.3)	69±50; (0.7; 0.3)
1084	CP000352	Rmet_1085	cysS	699.338	322.287	638.408	139.15	765.169	128.08	735.961	28.4058	740.782	152.995	535.539	154.713	0.912876	0.132042	1.09413	0.146173	1.05237	0.104433	1.00655	0.0265725	0.727673	1.09449	1	8.25	491	Op0313f_1	MET-AA-Cys	Q1LPF5 Cysteinyl-tRNA synthetase	736±28	741±153; (1.0; 0.0)	536±155; (0.7; 1.1)	699±322; (1.0; 0.1)	638±139; (0.9; 0.1)	765±128; (1.1; 0.1)
1085	CP000352	Rmet_1086		66.4244	38.8365	41.6929	0	176.621	0	126.877	46.7402	153.068	0	1	1	0.627675	0.63681	2.65898	2.83746	1.91009	0.706413	1.20643	0.560359	0.00788166	2.63671	0	2.25	261	Op0313f_1	GIP-REP-Recomb	Q1LPF4 HhH-GPD	127±47	153±0; (1.2; 0.6)	NF	66±39; (0.5; 0.7)	42±0; (0.6; 0.6)	177±0; (2.7; 2.8)
1086	CP000352	Rmet_1087	accA	593.79	350.587	567.561	165.104	620.836	227.788	861.228	179.387	446.145	104.923	792.798	170.424	0.955828	0.0508618	1.04555	0.0467628	1.45039	0.504626	0.518033	1.45997	0.920543	0.195621	0	2.75	323	Op0313f_2	MET-CAH-Pyr	Q1LPF3 Acetyl-coenzyme A carboxylase carboxyl transferase subunit alpha	861±179	446±105; (0.5; 1.5)	793±170; (0.9; 0.2)	594±351; (0.7; 0.5)	568±165; (1.0; 0.1)	621±228; (1.0; 0.0)
1087	CP000352	Rmet_1088	tilS	1	1	1	1	28.7645	17.1292	37.5315	0	52.0164	0	1	1	1	0	28.7645	1.53148	37.5315	36.5315	1.38594	#DIV/0!	0.0266443	36.5315	0	7	487	Op0313f_2	DIV-Division	Q1LPF2 tRNA(Ile)-lysidine synthetase-like protein	38±0	#DIV/0!	NF	NF	NF	29±17; (28.8; 1.5)
1088	CP000352	Rmet_1089	lysC	2046.5	615.546	3129.89	967.346	3244.44	1056.37	2569.27	1645.69	2003.81	0	2359.39	0	1.52938	0.684432	1.58536	0.716505	1.25544	0.231185	0.779914	0.3436	0.918312	0.127532	0	3.25	416	Op0313f_3	MET-AA-GlySerThr	Q1LPF1 Aspartokinase	2569±1646	2004±0; (0.8; 0.3)	2359±0; (0.9; 0.1)	2047±616; (0.8; 0.2)	3130±967; (1.5; 0.7)	3244±1056; (1.6; 0.7)
1089	CP000352	Rmet_1090	ylaB	1	1	1	1	1	1	1	1	1	1	1	1	1	0	1	0	1	0	1	0	1	0	0	1.25	530	Op0314r_1	NA	Q1LPF0 EAL-containing signal transduction protein	NF	NF	NF	NF	NF	NF
1090	CP000352	Rmet_1091		1	1	1	1	1	1	1	1	1	1	1	1	1	0	1	0	1	0	1	0	1	0	0	2.25	653	Op0314r_1	NA	Q1LPE9 Diguanylate cyclase (GGDEF domain)	NF	NF	NF	NF	NF	NF
1091	CP000352	Rmet_1092	yflS	1	1	1	1	1	1	1	1	1	1	1	1	1	0	1	0	1	0	1	0	1	0	0	1	501	Op0315f_1	EIP-TRA-Ion	Q1LFA7 Anion transporter	NF	NF	NF	NF	NF	NF
1092	CP000352	Rmet_1093	adh	1	1	114.82	0	1	1	1	1	1	1	1	1	114.82	113.82	1	0	1	0	1	0	1	0	0	3	342	Op0315f_2	NA	Q1LPE7 Alcohol dehydrogenase GroES-like protein	NF	NF	NF	NF	115±0; (114.8; 113.8)	NF
1093	CP000352	Rmet_1094		1	1	1	1	1	1	1	1	1	1	1	1	1	0	1	0	1	0	1	0	1	0	0	0.5	349	Op0315f_2	NA	Q1LPE6 Putative uncharacterized protein	NF	NF	NF	NF	NF	NF
1094	CP000352	Rmet_1095		1	1	1	1	1	1	1	1	1	1	1	1	1	0	1	0	1	0	1	0	1	0	0	1.5	386	Op0315f_2	NA	Q1LPE5 Putative uncharacterized protein	NF	NF	NF	NF	NF	NF
1095	CP000352	Rmet_1096		1	1	1	1	1	1	1	1	1	1	1	1	1	0	1	0	1	0	1	0	1	0	0	1.75	383	Op0315f_3	NA	Q1LPE4 Glyceraldehyde 3-phosphate dehydrogenase	NF	NF	NF	NF	NF	NF
1096	CP000352	Rmet_1097		1	1	1	1	1	1	1	1	1	1	1	1	1	0	1	0	1	0	1	0	1	0	0	0.5	98	Op0316r_1	NA	Q1LPE3 Putative uncharacterized protein	NF	NF	NF	NF	NF	NF
1097	CP000352	Rmet_1098	cobW	1	1	1	1	614.357	368.058	1	1	19.8602	0	967.145	373.819	1	0	614.357	1.66195	1	0	19.8602	18.8602	967.145	2.57763	0	5.75	397	Op0317f_1	NA	Q1LPE2 Cobalamin synthesis protein, P47K	NF	20±0; (19.9; 18.9)	967±374; (967.1; 2.6)	NF	NF	614±368; (614.4; 1.7)
1098	CP000352	Rmet_1099		1	1	1	1	85.3432	0	1	1	1	1	77.2519	44.615	1	0	85.3432	84.3432	1	0	1	0	77.2519	1.67164	0	6	324	Op0317f_1	NA	Q1LPE1 UPF0343 protein Rmet_1099	NF	NF	77±45; (77.3; 1.7)	NF	NF	85±0; (85.3; 84.3)
1099	CP000352	Rmet_1100	cysS	1	1	1	1	1	1	1	1	1	1	1	1	1	0	1	0	1	0	1	0	1	0	1	6.75	472	Op0317f_1	MET-AA-Cys	Q1LPE0 Cysteinyl-tRNA synthetase	NF	NF	NF	NF	NF	NF
1100	CP000352	Rmet_1101		1	1	1	1	1	1	1	1	1	1	1	1	1	0	1	0	1	0	1	0	1	0	0	5	193	Op0317f_1	MET-COF-Folate	Q1LPD9 6-pyruvoyl-tetrahydropterin synthase-like protein	NF	NF	NF	NF	NF	NF
1101	CP000352	Rmet_1102		1	1	1	1	11.0255	6.66211	1	1	1	1	1	1	1	0	11.0255	1.30845	1	0	1	0	1	0	1	2	186	Op0317f_1	NA	Q1LPD8 Carbonic anhydrases/acetyltransferase isoleucine patch superfamily	NF	NF	NF	NF	NF	11±7; (11.0; 1.3)
1102	CP000352	Rmet_1103	allB	1	1	1	1	1	1	1	1	1	1	1	1	1	0	1	0	1	0	1	0	1	0	1	10.75	465	Op0317f_1	MET-NUC-Pyr	Q1LPD7 Dihydroorotase	NF	NF	NF	NF	NF	NF
1103	CP000352	Rmet_1104		1	1	1	1	1	1	1	1	1	1	1	1	1	0	1	0	1	0	1	0	1	0	0	0.5	728	Op0318r_1	EIP-TRA-Pores	Q1LPD6 TonB-dependent siderophore receptor	NF	NF	NF	NF	NF	NF
1104	CP000352	Rmet_1105		1	1	1	1	1	1	1	1	1	1	1	1	1	0	1	0	1	0	1	0	1	0	0	1.25	136	Op0319f_1	NA	Q1LPD5 Putative uncharacterized protein	NF	NF	NF	NF	NF	NF
1105	CP000352	Rmet_1106		1	1	1	1	1	1	1	1	1	1	1	1	1	0	1	0	1	0	1	0	1	0	0	3	542	Op0319f_1	NA	Q1LPD4 PepSY-associated TM helix	NF	NF	NF	NF	NF	NF
1106	CP000352	Rmet_1107		1	1	1	1	1	1	1	1	1	1	1	1	1	0	1	0	1	0	1	0	1	0	0	1.5	120	Op0319f_1	NA	Q1LPD3 Putative uncharacterized protein	NF	NF	NF	NF	NF	NF
1107	CP000352	Rmet_1108	fcuA	1	1	1	1	1	1	1	1	1	1	1	1	1	0	1	0	1	0	1	0	1	0	0	2.5	761	Op0319f_2	EIP-TRA-Pores	Q1LPD2 TonB-dependent siderophore receptor	NF	NF	NF	NF	NF	NF
1108	CP000352	Rmet_1109		1	1	96.2399	0	237.335	0	1	1	20.1126	0	330.6	0	96.2399	95.2399	237.335	236.335	1	0	20.1126	19.1126	330.6	329.6	0	1	122	Op0320r_3	NA	Q1LPD1 Putative uncharacterized protein	NF	20±0; (20.1; 19.1)	331±0; (330.6; 329.6)	NF	96±0; (96.2; 95.2)	237±0; (237.3; 236.3)
1109	CP000352	Rmet_1110	lysA	1	1	290.488	260.823	370.391	260.972	1	1	1	1	458.156	264.65	290.488	1.10567	370.391	1.41004	1	0	1	0	458.156	1.72089	0	11	397	Op0320r_2	MET-AA-Lys_Syn	Q1LPD0 Orn/DAP/Arg decarboxylase 2	NF	NF	458±265; (458.2; 1.7)	NF	290±261; (290.5; 1.1)	370±261; (370.4; 1.4)
1110	CP000352	Rmet_1111	hpcH	1	1	32.0109	0	105.203	99.4908	1	1	19.4317	0	83.4096	50.2375	32.0109	31.0109	105.203	1.03694	1	0	19.4317	18.4317	83.4096	1.60839	0	5.25	251	Op0320r_2	MET-AA-Tyr	Q1LPC9 HpcH/HpaI aldolase	NF	19±0; (19.4; 18.4)	83±50; (83.4; 1.6)	NF	32±0; (32.0; 31.0)	105±99; (105.2; 1.0)
1111	CP000352	Rmet_1112		1	1	1552.55	1644.97	781.421	917.292	158.172	93.0763	185.192	0	4146.5	2512.13	1552.55	0.942632	781.421	0.849861	158.172	1.67068	1.17083	0.290308	26.2152	1.53091	0	9.5	617	Op0320r_2	NA	Q1LPC8 IucA/IucC	158±93	185±0; (1.2; 0.3)	4146±2512; (26.2; 1.5)	NF	1553±1645; (1552.5; 0.9)	781±917; (781.4; 0.8)
1112	CP000352	Rmet_1113		1	1	830.651	566.967	2115.26	2115.49	123.429	68.8966	599.23	0	2168.67	1640.92	830.651	1.46074	2115.26	0.998946	123.429	1.75157	4.85487	6.90602	17.5702	1.19618	0	13.25	608	Op0320r_2	NA	Q1LPC7 IucA/IucC	123±69	599±0; (4.9; 6.9)	2169±1641; (17.6; 1.2)	NF	831±567; (830.7; 1.5)	2115±2115; (2115.3; 1.0)
1113	CP000352	Rmet_1114		1	1	1	1	1	1	1	1	1	1	1	1	1	0	1	0	1	0	1	0	1	0	0	3	395	Op0320r_2	NA	Q1LPC6 Major facilitator superfamily MFS_1	NF	NF	NF	NF	NF	NF
1114	CP000352	Rmet_1115		1	1	1229.49	0	1987.13	0	1	1	1	1	2453.78	1512.76	1229.49	1228.49	1987.13	1986.13	1	0	1	0	2453.78	1.62032	0	12.25	589	Op0320r_2	NA	Q1LPC5 IucA/IucC	NF	NF	2454±1513; (2453.8; 1.6)	NF	1229±0; (1229.5; 1228.5)	1987±0; (1987.1; 1986.1)
1115	CP000352	Rmet_1116	ocd	204.819	117.284	1152.98	116.414	1932.26	1288.06	169.112	61.3024	378.087	214.232	2223.87	1997.44	5.62928	4.05723	9.43398	1.22919	0.825665	0.199943	2.23572	0.758437	13.1503	0.998067	0	7.75	355	Op0320r_2	MET-AA-ArgPro	Q1LPC4 Ornithine cyclodeaminase	169±61	378±214; (2.2; 0.8)	2224±1997; (13.2; 1.0)	205±117; (1.2; 0.2)	1153±116; (5.6; 4.1)	1932±1288; (9.4; 1.2)
1116	CP000352	Rmet_1117	cysK	106.78	0	940.842	378.59	3646.21	2886.69	66.9094	15.179	491.702	436.001	3330.52	2302.7	8.81107	2.20307	34.1471	1.22612	0.626612	2.62667	7.34877	0.941514	49.7766	1.40801	0	4.25	341	Op0320r_2	MET-EN-Sulf	Q44004 Cysteine synthase	67±15	492±436; (7.3; 0.9)	3331±2303; (49.8; 1.4)	107±0; (1.6; 2.6)	941±379; (8.8; 2.2)	3646±2887; (34.1; 1.2)
1117	CP000352	Rmet_1118	aleB	104.608	78.5547	596.04	580.675	462.614	283.079	286.599	185.693	227.766	130.202	1399.98	1011.11	5.69786	0.745465	4.42237	0.98997	2.73975	0.688714	0.794721	0.186242	4.8848	0.930296	0	4.5	839	Op0320r_2	EIP-TRA-Pores	Q1LPC2 TonB-dependent siderophore receptor	287±186	228±130; (0.8; 0.2)	1400±1011; (4.9; 0.9)	105±79; (0.4; 0.7)	596±581; (5.7; 0.7)	463±283; (4.4; 1.0)
1118	CP000352	Rmet_1119	rsiA	1	1	1	1	46.3306	0	1	1	1	1	87.4887	50.9708	1	0	46.3306	45.3306	1	0	1	0	87.4887	1.66418	0	3.75	357	Op0320r_1	GIP-TK-RNAP	Q1LPC1 Putative FecR	NF	NF	87±51; (87.5; 1.7)	NF	NF	46±0; (46.3; 45.3)
1119	CP000352	Rmet_1120	rpoI	1	1	16.7554	0	1	1	1	1	1	1	110.923	66.6017	16.7554	15.7554	1	0	1	0	1	0	110.923	1.62604	0	4	166	Op0320r_1	GIP-TK-RNAP	Q1LPC0 Sigma-24 (FecI-like)	NF	NF	111±67; (110.9; 1.6)	NF	17±0; (16.8; 15.8)	NF
1120	CP000352	Rmet_1121	acrD	1	1	1	1	493.056	0	219.348	0	1131.3	0	247.788	0	1	0	493.056	492.056	219.348	218.348	5.15756	#DIV/0!	1.12966	#DIV/0!	0	1.75	1044	Op0320r_1	EIP-TRA-Ion	Q1LPB9 Hydrophobe/amphiphile efflux-1 HAE1	219±0	#DIV/0!	#DIV/0!	NF	NF	493±0; (493.1; 492.1)
1121	CP000352	Rmet_1122	gltP2	1	1	1	1	1	1	1	1	1	1	1	1	1	0	1	0	1	0	1	0	1	0	0	1.5	430	Op0321f_1	NA	Q1LPB8 Sodium:dicarboxylate symporter	NF	NF	NF	NF	NF	NF
1122	CP000352	Rmet_1123	gltI	1	1	1	1	1	1	1	1	1	1	1	1	1	0	1	0	1	0	1	0	1	0	0	1.25	303	Op0321f_1	NA	Q1LPB7 Extracellular solute-binding protein, family 3	NF	NF	NF	NF	NF	NF
1123	CP000352	Rmet_1124		100.862	0	1	1	1	1	1	1	1	1	1	1	0.00991453	99.8621	0.00991453	99.8621	0.00991453	99.8621	1	0	1	0	0	11.5	777	Op0321f_2	MET-CAH-DiCarb	Q1LPB6 Oxidoreductase alpha (Molybdopterin) subunit	NF	NF	NF	101±0; (100.9; 99.9)	NF	NF
1124	CP000352	Rmet_1125	fdhD	1	1	1	1	1	1	1	1	1	1	1	1	1	0	1	0	1	0	1	0	1	0	0	4.25	290	Op0321f_2	NA	Q1LPB5 Formate dehydrogenase family accessory protein FdhD	NF	NF	NF	NF	NF	NF
1125	CP000352	Rmet_1126		1	1	1	1	28.0064	0	1	1	24.5731	0	33.2062	19.37	1	0	28.0064	27.0064	1	0	24.5731	23.5731	33.2062	1.58106	0	3	475	Op0321f_3	NA	Q1LPB4 Transcriptional regulator, GntR family	NF	25±0; (24.6; 23.6)	33±19; (33.2; 1.6)	NF	NF	28±0; (28.0; 27.0)
1126	CP000352	Rmet_1127		1	1	1	1	1	1	1	1	1	1	1	1	1	0	1	0	1	0	1	0	1	0	0	1.5	97	Op0321f_3	NA	Q1LPB3 Putative DNA-binding protein	NF	NF	NF	NF	NF	NF
1127	CP000352	Rmet_1128	glcD2	440.223	83.043	674.305	424.122	495.17	82.5698	510.045	35.3358	372.14	147.008	603.303	194.737	1.53174	0.46155	1.12482	0.33178	1.15861	0.589821	0.729622	0.756289	1.18284	0.405339	0	7	474	Op0322r_2	NA	Q1LPB2 FAD linked oxidase-like protein	510±35	372±147; (0.7; 0.8)	603±195; (1.2; 0.4)	440±83; (0.9; 0.6)	674±424; (1.5; 0.5)	495±83; (1.1; 0.3)
1128	CP000352	Rmet_1129		1	1	1	1	1	1	15.4843	0	14.6015	0	23.7206	0	1	0	1	0	15.4843	14.4843	0.942992	#DIV/0!	1.53192	#DIV/0!	0	2	146	Op0322r_1	NA	Q1LPB1 Putative transmembrane protein	15±0	#DIV/0!	#DIV/0!	NF	NF	NF
1129	CP000352	Rmet_1130	wrbA	221.081	226.039	299.894	178.085	111.113	20.9975	238.975	144.789	269.524	77.5678	447.128	202.532	1.35649	0.195023	0.502589	0.445149	1.08094	0.0482538	1.12784	0.13739	1.87103	0.599311	0	2.5	209	Op0322r_1	NA	Q1LPB0 Flavodoxin/nitric oxide synthase	239±145	270±78; (1.1; 0.1)	447±203; (1.9; 0.6)	221±226; (0.9; 0.0)	300±178; (1.4; 0.2)	111±21; (0.5; 0.4)
1130	CP000352	Rmet_1131	rbn	251.809	113.393	127.079	0	230.201	120.987	267.853	96.402	257.363	198.149	204.797	0	0.504664	1.09998	0.91419	0.0921909	1.06371	0.0764746	0.960837	0.0356135	0.764589	0.654089	0	1.5	447	Op0323f_1	NA	Q1LPA9 tRNA-processing RNAse BN	268±96	257±198; (1.0; 0.0)	205±0; (0.8; 0.7)	252±113; (0.9; 0.1)	127±0; (0.5; 1.1)	230±121; (0.9; 0.1)
1131	CP000352	Rmet_1132		1	1	1	1	1	1	1	1	1	1	1	1	1	0	1	0	1	0	1	0	1	0	0	1.75	105	Op0324r_1	NA	Q1LPA8 Putative transmembrane protein	NF	NF	NF	NF	NF	NF
1132	CP000352	Rmet_1133		437.697	193.894	254.575	111.877	532.899	382.612	455.855	187.681	518.168	438.247	561.134	197.325	0.581623	0.598887	1.21751	0.165135	1.04149	0.0475869	1.13669	0.0995528	1.23095	0.273446	0	3.25	271	Op0324r_1	NA	Q1LPA7 Alpha/beta hydrolase fold	456±188	518±438; (1.1; 0.1)	561±197; (1.2; 0.3)	438±194; (1.0; 0.0)	255±112; (0.6; 0.6)	533±383; (1.2; 0.2)
1133	CP000352	Rmet_1134	metY	1391.95	440.553	1323.57	108.107	1252.93	383.38	1200.15	971.757	644.526	214.265	1130.69	237.795	0.950874	0.124634	0.900128	0.168723	0.862203	0.13581	0.53704	0.468473	0.942124	0.0574254	0	4.25	450	Op0324r_1	MET-AA-Met	Q1LPA6 O-acetylhomoserine/O-acetylserine sulfhydrylase	1200±972	645±214; (0.5; 0.5)	1131±238; (0.9; 0.1)	1392±441; (1.2; 0.1)	1324±108; (1.0; 0.1)	1253±383; (0.9; 0.2)
1134	CP000352	Rmet_1135		316.084	225.432	847.956	498.819	549.266	77.8112	756.661	400.309	458.191	48.127	876.553	255.466	2.68269	0.734375	1.73772	0.768959	2.39386	0.704088	0.605543	0.66558	1.15845	0.182825	0	1.75	151	Op0325f_1	NA	Q1LPA5 Putative signal-transduction protein with CBS domains	757±400	458±48; (0.6; 0.7)	877±255; (1.2; 0.2)	316±225; (0.4; 0.7)	848±499; (2.7; 0.7)	549±78; (1.7; 0.8)
1135	CP000352	Rmet_1136		58.6017	0	1	1	83.6746	48.7133	109.716	70.3896	86.1869	50.1971	110.137	30.6013	0.0170644	57.6017	1.42785	0.514704	1.87223	0.72616	0.785547	0.19512	1.00383	0.00416597	0	3.25	634	Op0325f_1	NA	Q1LPA4 Phospholipid/glycerol acyltransferase	110±70	86±50; (0.8; 0.2)	110±31; (1.0; 0.0)	59±0; (0.5; 0.7)	NF	84±49; (1.4; 0.5)
1136	CP000352	Rmet_1137		194.302	112.298	105.332	0	114.376	0	197.826	65.1852	110.731	0	118.731	0	0.542103	0.79227	0.588649	0.711733	1.01814	0.0198554	0.559737	1.33613	0.600179	1.21339	0	2.5	257	Op0325f_1	NA	Q1LPA3 Putative glutathione S-transferase	198±65	111±0; (0.6; 1.3)	119±0; (0.6; 1.2)	194±112; (1.0; 0.0)	105±0; (0.5; 0.8)	114±0; (0.6; 0.7)
1137	CP000352	Rmet_1138	aroC	1168.85	272.339	1563.89	532.292	1529.48	833.286	1434.01	875.625	1698.51	792.187	1938.26	823.912	1.33798	0.490961	1.30854	0.326185	1.22686	0.230987	1.18444	0.158587	1.35164	0.296698	0	5	369	Op0325f_2	MET-AA-PheTyrTrp	Q1LPA2 Chorismate synthase	1434±876	1699±792; (1.2; 0.2)	1938±824; (1.4; 0.3)	1169±272; (0.8; 0.2)	1564±532; (1.3; 0.5)	1529±833; (1.3; 0.3)
1138	CP000352	Rmet_1139		1	1	1	1	1	1	1	1	1	1	1	1	1	0	1	0	1	0	1	0	1	0	0	1.75	365	Op0325f_2	NA	Q1LPA1 Major facilitator superfamily MFS_1	NF	NF	NF	NF	NF	NF
1139	CP000352	Rmet_1140		194.936	148.274	210.993	124.666	324.789	208.093	200.57	108.766	108.049	29.3034	203.855	123.805	1.08237	0.0588321	1.66613	0.36438	1.0289	0.0219212	0.538711	0.670105	1.01637	0.0141211	0	4	368	Op0326r_2	NA	Q1LPA0 FAD dependent oxidoreductase	201±109	108±29; (0.5; 0.7)	204±124; (1.0; 0.0)	195±148; (1.0; 0.0)	211±125; (1.1; 0.1)	325±208; (1.7; 0.4)
1140	CP000352	Rmet_1141		13.9112	0	16.0776	0	17.5766	10.1715	17.2521	0	15.5585	0	1	1	1.15573	#DIV/0!	1.26349	0.360365	1.24016	#DIV/0!	0.901833	#DIV/0!	0.0579639	16.2521	0	3	233	Op0326r_1	NA	Q1LP99 Transcriptional regulator, GntR family	17±0	#DIV/0!	NF	#DIV/0!	#DIV/0!	18±10; (1.3; 0.4)
1141	CP000352	Rmet_1142		83.3548	48.2934	1	1	1	1	32.8167	0	1	1	1	1	0.0119969	1.67071	0.0119969	1.67071	0.393699	1.04648	0.0304723	31.8167	0.0304723	31.8167	0	1.5	321	Op0327f_1	NA	Q1LP98 Type IV pilus assembly PilZ	33±0	NF	NF	83±48; (2.5; 1.0)	NF	NF
1142	CP000352	Rmet_1143		1	1	1	1	1	1	1	1	1	1	1	1	1	0	1	0	1	0	1	0	1	0	0	8.25	532	Op0327f_1	NA	Q1LP97 Putative uncharacterized protein	NF	NF	NF	NF	NF	NF
1143	CP000352	Rmet_1144		1	1	1	1	1	1	1	1	1	1	1	1	1	0	1	0	1	0	1	0	1	0	0	5	230	Op0327f_1	EIP-TRA-Electr	Q1LP96 DMSO-membrane protein	NF	NF	NF	NF	NF	NF
1144	CP000352	Rmet_1145	torA	1	1	1	1	1	1	1	1	1	1	1	1	1	0	1	0	1	0	1	0	1	0	0	9.75	825	Op0327f_2	EIP-TRA-Electr	Q1LP95 Molybdopterin guanine dinucleotide-containing S/N-oxide reductase	NF	NF	NF	NF	NF	NF
1145	CP000352	Rmet_1146	etfD	2241.4	307.391	868.813	502.151	2640.81	679.442	3113.67	2157.76	2398.65	217.618	3706.36	0	0.38762	1.69551	1.1782	0.404743	1.38916	0.353841	0.770361	0.301014	1.19035	0.274677	0	9.75	561	Op0328r_1	NA	Q1LP94 Electron transfer flavoprotein-ubiquinone oxidoreductase	3114±2158	2399±218; (0.8; 0.3)	3706±0; (1.2; 0.3)	2241±307; (0.7; 0.4)	869±502; (0.4; 1.7)	2641±679; (1.2; 0.4)
1146	CP000352	Rmet_1147		587.932	309.727	627.823	253.311	689.584	261.14	700.041	74.2932	695.09	147.364	649.035	131.781	1.06785	0.0708491	1.1729	0.178066	1.19068	0.291935	0.992929	0.0223326	0.927139	0.24751	0	2	261	Op0329f_1	NA	Q1LP93 Short-chain dehydrogenase/reductase SDR	700±74	695±147; (1.0; 0.0)	649±132; (0.9; 0.2)	588±310; (0.8; 0.3)	628±253; (1.1; 0.1)	690±261; (1.2; 0.2)
1147	CP000352	Rmet_1148		1	1	1	1	1	1	575.744	0	1	1	139.379	99.0362	1	0	1	0	575.744	574.744	0.00173688	574.744	0.242085	4.40611	0	0.5	196	Op0329f_1	NA	Q1LP92 Tripartite ATP-independent periplasmic transporter, DctQ component	576±0	NF	139±99; (0.2; 4.4)	NF	NF	NF
1148	CP000352	Rmet_1149		1	1	1	1	1	1	1	1	1	1	1	1	1	0	1	0	1	0	1	0	1	0	0	0.75	434	Op0329f_1	NA	Q1LP91 TRAP dicarboxylate transporter-DctM subunit	NF	NF	NF	NF	NF	NF
1149	CP000352	Rmet_1150		1728.06	854.177	1890.55	260.281	2242.9	1174.01	1696.32	1293.64	1676.51	217.504	1990.95	384.326	1.09403	0.145805	1.29793	0.253845	0.981633	0.0147771	0.988321	0.0131106	1.17368	0.175585	0	1.25	343	Op0329f_2	NA	Q1LP90 TRAP dicarboxylate transporter, DctP subunit	1696±1294	1677±218; (1.0; 0.0)	1991±384; (1.2; 0.2)	1728±854; (1.0; 0.0)	1891±260; (1.1; 0.1)	2243±1174; (1.3; 0.3)
1150	CP000352	Rmet_1151		194.523	57.7366	125.623	25.3203	193.382	108.049	174.806	150.108	164.892	99.8455	231.846	135.25	0.645798	0.829557	0.994131	0.00688626	0.89864	0.094864	0.943286	0.0396631	1.3263	0.199888	0	2	133	Op0329f_2	NA	Q1LP89 Thioesterase superfamily	175±150	165±100; (0.9; 0.0)	232±135; (1.3; 0.2)	195±58; (1.1; 0.1)	126±25; (0.6; 0.8)	193±108; (1.0; 0.0)
1151	CP000352	Rmet_1152		59.3194	27.1317	1	1	84.5729	49.4206	233.642	215.666	1	1	95.4463	17.1625	0.0168579	2.07308	1.42572	0.329886	3.93871	0.717973	0.00428006	1.07373	0.408516	0.59355	0	2.5	181	Op0330r_1	NA	Q1LP88 Transcriptional regulator, LuxR family	234±216	NF	95±17; (0.4; 0.6)	59±27; (0.3; 0.7)	NF	85±49; (1.4; 0.3)
1152	CP000352	Rmet_1153	atoD	369.456	209.217	573.535	332.075	478.225	53.0155	485.945	107.383	476.216	125.738	468.829	126.57	1.55238	0.377022	1.2944	0.414781	1.3153	0.367937	0.97998	0.0417318	0.964778	0.0731595	0	1.25	232	Op0331f_1	MET-CAH-But	Q1LP87 3-oxoacid CoA-transferase, subunit A	486±107	476±126; (1.0; 0.0)	469±127; (1.0; 0.1)	369±209; (0.8; 0.4)	574±332; (1.6; 0.4)	478±53; (1.3; 0.4)
1153	CP000352	Rmet_1154	atoA	314.428	61.2139	258.612	95.9537	576.81	176.266	490.056	51.0987	385.75	80.2421	407.064	138.172	0.822484	0.355136	1.83448	1.10486	1.55856	1.56374	0.787155	0.794162	0.830648	0.438483	0	1	212	Op0331f_1	MET-CAH-But	Q1LP86 Butyryl-CoA:acetate CoA transferase	490±51	386±80; (0.8; 0.8)	407±138; (0.8; 0.4)	314±61; (0.6; 1.6)	259±96; (0.8; 0.4)	577±176; (1.8; 1.1)
1154	CP000352	Rmet_1155		1	1	687.603	700.081	1	1	1	1	201.276	125.466	1	1	687.603	0.979349	1	0	1	0	201.276	1.58363	1	0	0	2.5	157	Op0332r_1	NA	Q1LP85 Putative uncharacterized protein	NF	201±125; (201.3; 1.6)	NF	NF	688±700; (687.6; 1.0)	NF
1155	CP000352	Rmet_1156	bdhA	2926.1	1047.79	3723.58	645.324	3615.35	708.912	3435.84	1122.68	5143.32	4017.69	4771.47	1749.08	1.27254	0.47101	1.23555	0.392355	1.1742	0.234849	1.49696	0.332172	1.38874	0.465092	0	0.5	258	Op0332r_1	MET-CAH-But	Q1LP84 3-hydroxybutyrate dehydrogenase	3436±1123	5143±4018; (1.5; 0.3)	4771±1749; (1.4; 0.5)	2926±1048; (0.9; 0.2)	3724±645; (1.3; 0.5)	3615±709; (1.2; 0.4)
1156	CP000352	Rmet_1157		793.576	461.052	710.65	563.673	772.499	379.906	673.047	23.9879	444.789	62.0214	1686.66	110.303	0.895504	0.0809243	0.973441	0.0250623	0.84812	0.248492	0.660859	2.65387	2.50601	7.54792	0	2.75	293	Op0333f_1	NA	Q1LP83 Alpha/beta hydrolase fold	673±24	445±62; (0.7; 2.7)	1687±110; (2.5; 7.5)	794±461; (1.2; 0.2)	711±564; (0.9; 0.1)	772±380; (1.0; 0.0)
1157	CP000352	Rmet_1158		174.224	21.3869	301.199	174.859	237.309	87.0538	373.177	0	124.194	0	183.344	0	1.72881	0.647024	1.3621	0.581751	2.14194	9.30256	0.332803	#DIV/0!	0.491306	#DIV/0!	0	0.75	120	Op0333f_1	NA	Q1LP82 Endoribonuclease L-PSP	373±0	#DIV/0!	#DIV/0!	174±21; (0.5; 9.3)	301±175; (1.7; 0.6)	237±87; (1.4; 0.6)
1158	CP000352	Rmet_1159	relA	96.6297	54.4277	68.043	44.4005	129.947	49.0752	126.101	100.088	198.47	0	105.009	57.2785	0.704163	0.289256	1.34479	0.321897	1.30499	0.190733	1.5739	0.723056	0.832737	0.134031	0	9	742	Op0333f_1	MET-NUC-Pur	Q1LP81 (P)ppGpp synthetase I (GTP pyrophosphokinase), SpoT/RelA	126±100	198±0; (1.6; 0.7)	105±57; (0.8; 0.1)	97±54; (0.8; 0.2)	68±44; (0.7; 0.3)	130±49; (1.3; 0.3)
1159	CP000352	Rmet_1160	thrS	440.518	269.771	614.954	0	667.379	63.4155	724.183	420.431	320.479	66.4975	149.588	0	1.39598	0.646608	1.51499	0.680885	1.64394	0.410989	0.442538	0.829084	0.20656	1.36668	1	10.75	663	Op0333f_2	MET-AA-GlySerThr	Q1LP80 Threonyl-tRNA synthetase / Ser-tRNA(Thr) hydrolase	724±420	320±66; (0.4; 0.8)	150±0; (0.2; 1.4)	441±270; (0.6; 0.4)	615±0; (1.4; 0.6)	667±63; (1.5; 0.7)
1160	CP000352	Rmet_1161	infC	6943.17	1353.69	6736.8	4750.81	6577.59	3042.11	5708.07	3959.62	3931.5	1404.7	4607.04	0	0.970277	0.0338064	0.947346	0.0831664	0.822113	0.232455	0.688762	0.331182	0.80711	0.278064	0	0.75	154	Op0333f_3	NA	Q1LP79 Translation initiation factor IF-3	5708±3960	3932±1405; (0.7; 0.3)	4607±0; (0.8; 0.3)	6943±1354; (1.2; 0.2)	6737±4751; (1.0; 0.0)	6578±3042; (0.9; 0.1)
1161	CP000352	Rmet_1162	rpmI	36.0887	0	18.8431	0	1	1	1	1	1	1	1	1	0.522132	#DIV/0!	0.0277095	35.0887	0.0277095	35.0887	1	0	1	0	0	0.75	65	Op0333f_3	GIP-TL-Ribo	Q1LP78 50S ribosomal protein L35	NF	NF	NF	36±0; (36.1; 35.1)	#DIV/0!	NF
1162	CP000352	Rmet_1163	rplT	11075.9	7529.1	8971.84	6200.18	3036.13	1279.06	9879.83	9037.05	9384.13	5015.01	4903.38	3248.8	0.810035	0.153251	0.274122	0.91276	0.892014	0.0721977	0.949827	0.0352759	0.496302	0.405055	0	0.75	118	Op0333f_3	GIP-TL-Ribo	Q1LP77 50S ribosomal protein L20	9880±9037	9384±5015; (0.9; 0.0)	4903±3249; (0.5; 0.4)	11076±7529; (1.1; 0.1)	8972±6200; (0.8; 0.2)	3036±1279; (0.3; 0.9)
1163	CP000352	Rmet_1164	pheS	720.733	39.3602	763.923	133.654	776.102	150.899	1066.43	225.566	425.642	66.0704	817.649	149.403	1.05993	0.249637	1.07682	0.29102	1.47964	1.30487	0.39913	2.1972	0.76672	0.663458	0	1.5	343	Op0333f_3	MET-AA-PheTyrTrp	Q1LP76 Phenylalanyl-tRNA synthetase alpha chain	1066±226	426±66; (0.4; 2.2)	818±149; (0.8; 0.7)	721±39; (0.7; 1.3)	764±134; (1.1; 0.2)	776±151; (1.1; 0.3)
1164	CP000352	Rmet_1165	pheT	1605.86	997.736	904.321	177.877	1880.55	138.344	1987.89	847.493	1240.37	344.396	1391.71	428.141	0.563138	0.596742	1.17105	0.241787	1.2379	0.207038	0.623963	0.627173	0.700092	0.467363	0	9.5	815	Op0333f_3	MET-AA-PheTyrTrp	Q1LP75 Phenylalanyl-tRNA synthetase beta subunit	1988±847	1240±344; (0.6; 0.6)	1392±428; (0.7; 0.5)	1606±998; (0.8; 0.2)	904±178; (0.6; 0.6)	1881±138; (1.2; 0.2)
1165	CP000352	Rmet_1166	ihfA	669.06	83.105	807.074	466.564	690.464	48.4993	486.639	357.915	291.013	184.566	445.449	413.325	1.20628	0.251086	1.03199	0.162633	0.727347	0.413636	0.598006	0.360613	0.915358	0.0534076	0	0.5	136	Op0333f_3	GIP-REP-Recomb	Q1LP74 Integration host factor, alpha subunit	487±358	291±185; (0.6; 0.4)	445±413; (0.9; 0.1)	669±83; (1.4; 0.4)	807±467; (1.2; 0.3)	690±48; (1.0; 0.2)
1166	CP000352	Rmet_1167		933.641	198.322	527.994	408.785	922.492	545.022	692.341	382.853	794.103	647.489	583.75	519.269	0.565522	0.668163	0.988059	0.0149974	0.74155	0.415192	1.14698	0.0987652	0.843154	0.120373	0	3.25	144	Op0333f_3	NA	Q1LP73 Transcriptional regulator, MerR family	692±383	794±647; (1.1; 0.1)	584±519; (0.8; 0.1)	934±198; (1.3; 0.4)	528±409; (0.6; 0.7)	922±545; (1.0; 0.0)
1167	CP000352	Rmet_1168		1817.81	1133.44	2041.91	1313.8	1804.82	774.467	1780.91	2009.56	639.001	360.886	718.976	658.868	1.12328	0.0915733	0.992858	0.00680449	0.979704	0.0117384	0.358805	0.48173	0.403712	0.397964	0	1.5	217	Op0333f_4	NA	Q1LP72 Putative acetyl transferase protein	1781±2010	639±361; (0.4; 0.5)	719±659; (0.4; 0.4)	1818±1133; (1.0; 0.0)	2042±1314; (1.1; 0.1)	1805±774; (1.0; 0.0)
1168	CP000352	Rmet_1169	msrA	1	1	1	1	1	1	1	1	1	1	1	1	1	0	1	0	1	0	1	0	1	0	0	1.75	243	Op0334r_1	GIP-PTL-Fold	Q1LP71 Peptide methionine sulfoxide reductase	NF	NF	NF	NF	NF	NF
1169	CP000352	Rmet_1170		1	1	1	1	1	1	1	1	1	1	1	1	1	0	1	0	1	0	1	0	1	0	0	5.75	596	Op0334r_1	NA	Q1LP70 Cytochrome c biogenesis protein, transmembrane region	NF	NF	NF	NF	NF	NF
1170	CP000352	Rmet_1171	tnpA	67.9213	44.0577	64.1926	39.342	22.9429	0	1	1	1	1	1	1	0.945103	0.0447085	0.337787	1.0209	0.0147229	1.48524	1	0	1	0	0	4.75	366	Op0335f_1	NA	Q9F8S6 Transposase (Transposase, IS4 family)	NF	NF	NF	68±44; (67.9; 1.5)	64±39; (0.9; 0.0)	23±0; (0.3; 1.0)
1171	CP000352	Rmet_1172		1	1	1	1	1	1	1	1	1	1	1	1	1	0	1	0	1	0	1	0	1	0	0	3.25	156	Op0336r_1	GIP-PTL-Fold	Q1LP68 Twin-arginine translocation pathway signal	NF	NF	NF	NF	NF	NF
1172	CP000352	Rmet_1173		94.6518	58.8102	39.6396	0	113.139	0	73.6719	0	149.453	0	36.0057	20.8279	0.418794	0.93542	1.19532	0.314357	0.778347	0.356739	2.02863	#DIV/0!	0.48873	1.80845	0	4.5	266	Op0337f_1	NA	Q1LP67 Two component transcriptional regulator, winged helix family	74±0	#DIV/0!	36±21; (0.5; 1.8)	95±59; (1.3; 0.4)	40±0; (0.4; 0.9)	113±0; (1.2; 0.3)
1173	CP000352	Rmet_1174		49.8834	26.6671	74.0888	62.219	44.2302	0	46.976	6.59421	1	1	62.4806	16.2135	1.48524	0.272319	0.886671	0.211993	0.941715	0.0874126	0.0212875	6.05408	1.33005	0.679797	0	3	504	Op0337f_1	NA	Q1LP66 Sensor protein	47±7	NF	62±16; (1.3; 0.7)	50±27; (1.1; 0.1)	74±62; (1.5; 0.3)	44±0; (0.9; 0.2)
1174	CP000352	Rmet_1175		1	1	1	1	1	1	1	1	1	1	1	1	1	0	1	0	1	0	1	0	1	0	0	2.5	299	Op0338r_1	NA	Q1LP65 Transcriptional regulator, LysR family	NF	NF	NF	NF	NF	NF
1175	CP000352	Rmet_1176	eno	1	1	1	1	9.92102	5.77951	13.4275	0	11.7689	0	5.40564	0	1	0	9.92102	1.31588	13.4275	12.4275	0.876478	#DIV/0!	0.402581	#DIV/0!	0	3.75	425	Op0339f_1	MET-CAH-FbP	Q1LP64 Enolase 2	13±0	#DIV/0!	#DIV/0!	NF	NF	10±6; (9.9; 1.3)
1176	CP000352	Rmet_1177		1	1	1	1	1	1	1	1	1	1	1	1	1	0	1	0	1	0	1	0	1	0	0	1.75	86	Op0340r_1	NA	Q1LP63 Putative uncharacterized protein	NF	NF	NF	NF	NF	NF
1177	CP000352	Rmet_1178		1	1	1	1	1	1	1	1	1	1	1	1	1	0	1	0	1	0	1	0	1	0	0	1.25	185	Op0341f_1	NA	Q1LP62 Putative uncharacterized protein	NF	NF	NF	NF	NF	NF
1178	CP000352	Rmet_1179		1	1	1	1	1	1	1	1	1	1	1	1	1	0	1	0	1	0	1	0	1	0	0	2	79	Op0341f_2	NA	Q1LP61 Putative uncharacterized protein	NF	NF	NF	NF	NF	NF
1179	CP000352	Rmet_1180		1	1	1	1	1	1	1	1	1	1	1	1	1	0	1	0	1	0	1	0	1	0	0	2.5	131	Op0341f_2	NA	Q1LP60 Putative uncharacterized protein	NF	NF	NF	NF	NF	NF
1180	CP000352	Rmet_1181	gdhB	1	1	1	1	1	1	1	1	1	1	1	1	1	0	1	0	1	0	1	0	1	0	0	18.75	1623	Op0342r_2	MET-EN-Nitrog	Q1LP59 Glutamate dehydrogenase (NAD)	NF	NF	NF	NF	NF	NF
1181	CP000352	Rmet_1182		1	1	1	1	1	1	1	1	1	1	1	1	1	0	1	0	1	0	1	0	1	0	0	3.75	173	Op0342r_2	NA	Q1LP58 Putative uncharacterized protein	NF	NF	NF	NF	NF	NF
1182	CP000352	Rmet_1183		1	1	1	1	1	1	1	1	1	1	501.76	354.35	1	0	1	0	1	0	1	0	501.76	1.4092	0	0.5	112	Op0342r_2	NA	Q1LP57 Conserved hypothetical signal peptide protein	NF	NF	502±354; (501.8; 1.4)	NF	NF	NF
1183	CP000352	Rmet_1184	bug	725.518	921.341	795.086	854.053	435.648	133.47	758.578	521.292	2031.14	621.579	1738.43	435.431	1.09589	0.0391848	0.600465	0.274807	1.04557	0.0229163	2.67757	1.11348	2.2917	1.02418	0	1.75	356	Op0342r_1	NA	Q1LP56 Uncharacterized protein UPF0065	759±521	2031±622; (2.7; 1.1)	1738±435; (2.3; 1.0)	726±921; (1.0; 0.0)	795±854; (1.1; 0.0)	436±133; (0.6; 0.3)
1184	CP000352	Rmet_1185		51.5706	0	39.9962	19.0852	40.7182	17.4428	52.0056	0	56.9442	0	32.0926	0	0.775563	0.606454	0.789563	0.622167	1.00844	#DIV/0!	1.09496	#DIV/0!	0.617098	#DIV/0!	0	2.5	310	Op0343f_1	NA	Q1LP55 Transcriptional regulator, LysR family	52±0	#DIV/0!	#DIV/0!	#DIV/0!	40±19; (0.8; 0.6)	41±17; (0.8; 0.6)
1185	CP000352	Rmet_1186	atzB	168.899	53.2031	1	1	347.993	213.944	1	1	200.193	0	523.454	0	0.00592069	3.0976	2.06036	0.670394	0.00592069	3.0976	200.193	199.193	523.454	522.454	0	7.75	467	Op0343f_1	MET-XEN-Others	Q1LP54 Amidohydrolase	NF	200±0; (200.2; 199.2)	523±0; (523.5; 522.5)	169±53; (168.9; 3.1)	NF	348±214; (2.1; 0.7)
1186	CP000352	Rmet_1187		433.286	118.879	538.821	90.0859	397.066	150.835	319.807	72.5956	361.068	134.051	426.13	42.679	1.24357	0.505038	0.916406	0.134292	0.738096	0.592662	1.12902	0.199672	1.33246	0.922345	0	1	88	Op0343f_2	NA	Q1LP53 Putative uncharacterized protein	320±73	361±134; (1.1; 0.2)	426±43; (1.3; 0.9)	433±119; (1.4; 0.6)	539±90; (1.2; 0.5)	397±151; (0.9; 0.1)
1187	CP000352	Rmet_1188		1	1	1	1	71.1122	0	112.263	0	29.0187	0	79.6923	11.4049	1	0	71.1122	70.1122	112.263	111.263	0.258488	#DIV/0!	0.70987	2.85588	0	4	603	Op0344r_1	EIP-TRA-Ion	Q1LP52 Sulphate transporter	112±0	#DIV/0!	80±11; (0.7; 2.9)	NF	NF	71±0; (71.1; 70.1)
1188	CP000352	Rmet_1189	xthA2	1030.23	450.95	1319.6	672.692	1287.75	798.467	1155.19	976.713	632.427	409.423	857.731	442.213	1.28088	0.25753	1.24996	0.206108	1.12129	0.0875229	0.547467	0.377134	0.742505	0.209634	0	2	265	Op0344r_1	GIP-REP-Recomb	Q1LP51 Exodeoxyribonuclease III	1155±977	632±409; (0.5; 0.4)	858±442; (0.7; 0.2)	1030±451; (0.9; 0.1)	1320±673; (1.3; 0.3)	1288±798; (1.2; 0.2)
1189	CP000352	Rmet_1190		1	1	1	1	1	1	1	1	1	1	1	1	1	0	1	0	1	0	1	0	1	0	0	3	151	Op0344r_1	NA	Q1LP50 Putative uncharacterized protein	NF	NF	NF	NF	NF	NF
1190	CP000352	Rmet_1191	prlC	1780.69	651.795	2105.76	417.365	977.706	233.466	997.485	156.581	1508.26	199.933	1043.47	247.527	1.18255	0.304039	0.549059	0.907064	0.560166	0.968867	1.51206	1.43268	1.0461	0.113783	1	8	700	Op0344r_1	NA	Q1LP49 Oligopeptidase A. Metallo peptidase. MEROPS family M03A	997±157	1508±200; (1.5; 1.4)	1043±248; (1.0; 0.1)	1781±652; (1.8; 1.0)	2106±417; (1.2; 0.3)	978±233; (0.5; 0.9)
1191	CP000352	Rmet_1192	folD	637.892	146.97	521.292	257.618	934.027	422.027	1055.68	238.704	725.57	59.3025	1134.34	351.434	0.81721	0.288194	1.46424	0.520451	1.65496	1.08328	0.687297	1.10775	1.0745	0.133279	0	5	285	Op0344r_1	MET-CAH-DiCarb	Q1LP48 Bifunctional protein folD	1056±239	726±59; (0.7; 1.1)	1134±351; (1.1; 0.1)	638±147; (0.6; 1.1)	521±258; (0.8; 0.3)	934±422; (1.5; 0.5)
1192	CP000352	Rmet_1193		1	1	1	1	1	1	1	1	1	1	1	1	1	0	1	0	1	0	1	0	1	0	0	0.5	231	Op0345f_1	NA	Q1LP47 Putative membrane protein	NF	NF	NF	NF	NF	NF
1193	CP000352	Rmet_1194		4744.3	2337.33	3979.54	1705.81	4500.12	1169.22	3294.19	892.368	3265.25	844.867	2265.68	1934.49	0.838806	0.189148	0.948532	0.0696349	0.694347	0.448991	0.991216	0.0166562	0.687781	0.363835	0	2	210	Op0346r_2	NA	Q1LP46 Two component transcriptional regulator, LuxR family	3294±892	3265±845; (1.0; 0.0)	2266±1934; (0.7; 0.4)	4744±2337; (1.4; 0.4)	3980±1706; (0.8; 0.2)	4500±1169; (0.9; 0.1)
1194	CP000352	Rmet_1195		722.877	174.928	289.279	169.243	774.421	447.954	790.912	138.184	480.754	534.703	286.288	108.267	0.400178	1.25983	1.0713	0.0827503	1.09412	0.217285	0.607848	0.460936	0.361972	2.04756	0	6.5	870	Op0346r_1	NA	Q1LP45 Sensor protein	791±138	481±535; (0.6; 0.5)	286±108; (0.4; 2.0)	723±175; (0.9; 0.2)	289±169; (0.4; 1.3)	774±448; (1.1; 0.1)
1195	CP000352	Rmet_1196	aceE	4357.4	1476.27	2933.45	865.696	2992.58	974.832	4186.91	904.245	1883.11	396.931	2404.27	1070.07	0.673212	0.608013	0.686781	0.556818	0.960873	0.0716204	0.449762	1.77055	0.574234	0.902914	0	8	895	Op0347f_2	MET-CAH-FbP	Q1LP44 2-oxo-acid dehydrogenase E1 component, homodimeric type	4187±904	1883±397; (0.4; 1.8)	2404±1070; (0.6; 0.9)	4357±1476; (1.0; 0.1)	2933±866; (0.7; 0.6)	2993±975; (0.7; 0.6)
1196	CP000352	Rmet_1197	aceF	2141.98	379.475	1045.15	632.347	1861.69	288.806	2589.55	1506.43	1173.49	277.493	2150.45	0	0.487938	1.08401	0.869146	0.419413	1.20895	0.237325	0.453163	0.793791	0.830435	0.291481	0	2.75	554	Op0347f_2	MET-CAH-FbP	Q1LP43 Dihydrolipoamide acetyltransferase	2590±1506	1173±277; (0.5; 0.8)	2150±0; (0.8; 0.3)	2142±379; (0.8; 0.2)	1045±632; (0.5; 1.1)	1862±289; (0.9; 0.4)
1197	CP000352	Rmet_1198		129.131	0	95.15	33.6868	122.561	20.7197	137.765	91.7637	157.774	102.311	86.9205	53.1956	0.736848	1.00874	0.94912	0.317096	1.06686	0.0940861	1.14524	0.103101	0.630934	0.350749	0	2.5	198	Op0347f_2	GIP-PTL-Fold	Q1LP42 20S proteasome, A and B subunits	138±92	158±102; (1.1; 0.1)	87±53; (0.6; 0.4)	129±0; (0.9; 0.1)	95±34; (0.7; 1.0)	123±21; (0.9; 0.3)
1198	CP000352	Rmet_1199	lpdA	1295.25	337.424	506.607	261.449	1138.03	309.019	1277.03	146.474	487.632	178.232	994.812	152.981	0.391127	1.31688	0.878615	0.243213	0.985931	0.0376579	0.38185	2.4311	0.779007	0.942422	0	8.5	592	Op0347f_2	MET-CAH-FbP	Q1LP41 Dihydrolipoamide dehydrogenase	1277±146	488±178; (0.4; 2.4)	995±153; (0.8; 0.9)	1295±337; (1.0; 0.0)	507±261; (0.4; 1.3)	1138±309; (0.9; 0.2)
1199	CP000352	Rmet_1200	phaP	3695.03	2801.01	3723.64	2655.96	3609.66	2571.58	2900.81	1332	3299.56	1897.55	5107.45	1575.5	1.00774	0.00524337	0.976896	0.0158902	0.785057	0.192165	1.13746	0.123471	1.7607	0.758947	0	0.5	192	Op0348r_1	NA	Q1LP40 Phasin	2901±1332	3300±1898; (1.1; 0.1)	5107±1575; (1.8; 0.8)	3695±2801; (1.3; 0.2)	3724±2656; (1.0; 0.0)	3610±2572; (1.0; 0.0)
1200	CP000352	Rmet_1201		83.5613	50.6548	89.1708	51.5816	70.2157	40.5583	76.5474	45.006	78.1542	46.1983	127.026	73.4781	1.06713	0.0548672	0.840289	0.146313	0.916062	0.0733212	1.02099	0.0176173	1.65945	0.426041	0	3.75	323	Op0349f_1	NA	Q1LP39 Histone deacetylase superfamily	77±45	78±46; (1.0; 0.0)	127±73; (1.7; 0.4)	84±51; (1.1; 0.1)	89±52; (1.1; 0.1)	70±41; (0.8; 0.1)
1201	CP000352	Rmet_1202		171.14	129.831	170.075	65.7241	245.551	83.4754	190.56	26.0221	91.74	65.4112	204.855	67.6439	0.993779	0.00544446	1.43479	0.348845	1.11347	0.124605	0.481423	1.08079	1.07501	0.152611	0	3.25	175	Op0349f_1	NA	Q1LP38 Thioesterase superfamily	191±26	92±65; (0.5; 1.1)	205±68; (1.1; 0.2)	171±130; (0.9; 0.1)	170±66; (1.0; 0.0)	246±83; (1.4; 0.3)
1202	CP000352	Rmet_1203		269.177	170.33	162.333	74.2049	335.597	134.559	398.975	251.83	114.507	53.4128	240.686	75.4216	0.603071	0.436928	1.24675	0.217849	1.4822	0.307462	0.287002	0.931943	0.603261	0.483693	0	2.25	231	Op0349f_1	NA	Q1LP37 Nitroreductase	399±252	115±53; (0.3; 0.9)	241±75; (0.6; 0.5)	269±170; (0.7; 0.3)	162±74; (0.6; 0.4)	336±135; (1.2; 0.2)
1203	CP000352	Rmet_1204		1	1	1	1	1	1	1	1	1	1	1	1	1	0	1	0	1	0	1	0	1	0	0	2.5	393	Op0349f_2	NA	Q1LP36 Murein-DD-endopeptidase. Serine peptidase. MEROPS family S11	NF	NF	NF	NF	NF	NF
1204	CP000352	Rmet_1205		427.538	154.354	275.41	163.465	304.789	152.079	295.712	77.2382	235.07	0	200.533	82.91	0.644176	0.478663	0.712894	0.400574	0.691664	0.569214	0.794927	0.785137	0.678136	0.59432	0	1	261	Op0350r_1	NA	Q1LP35 Transcriptional regulator, IclR family	296±77	235±0; (0.8; 0.8)	201±83; (0.7; 0.6)	428±154; (1.4; 0.6)	275±163; (0.6; 0.5)	305±152; (0.7; 0.4)
1205	CP000352	Rmet_1206	ykgE	311.069	137.078	136.9	80.2735	251.929	90.7677	316.875	200.539	299.853	0	277.061	0	0.440096	0.801322	0.80988	0.259563	1.01867	0.0171974	0.946281	0.0848828	0.874354	0.198536	0	5	241	Op0351f_1	NA	Q1LP34 Putative uncharacterized protein	317±201	300±0; (0.9; 0.1)	277±0; (0.9; 0.2)	311±137; (1.0; 0.0)	137±80; (0.4; 0.8)	252±91; (0.8; 0.3)
1206	CP000352	Rmet_1207		261.9	105.156	152.988	99.4129	277.426	132.776	339.055	101.433	244.026	157.876	381.951	84.1984	0.584149	0.532393	1.05928	0.0652557	1.2946	0.373473	0.719723	0.366471	1.12652	0.231079	0	4.5	470	Op0351f_1	NA	Q1LP33 Iron-sulfur cluster binding protein	339±101	244±158; (0.7; 0.4)	382±84; (1.1; 0.2)	262±105; (0.8; 0.4)	153±99; (0.6; 0.5)	277±133; (1.1; 0.1)
1207	CP000352	Rmet_1208		67.4987	2.7314	69.7785	40.4638	68.8225	10.014	58.7531	24.5919	74.1328	23.6843	95.4156	14.9585	1.03378	0.052779	1.01961	0.103866	0.870433	0.320078	1.26177	0.318578	1.62401	0.926981	0	0.5	88	Op0351f_1	NA	Q1LP32 Putative uncharacterized protein	59±25	74±24; (1.3; 0.3)	95±15; (1.6; 0.9)	67±3; (1.1; 0.3)	70±40; (1.0; 0.1)	69±10; (1.0; 0.1)
1208	CP000352	Rmet_1209		680.301	472.208	1005.36	364.912	949.795	162.468	1593.01	410.395	688.154	111.288	1155.99	161.661	1.47782	0.388306	1.39614	0.424616	2.34162	1.03411	0.431984	1.73449	0.725666	0.76394	0	2	264	Op0352r_2	EIP-TRA-ABC	Q1LP31 ABC transporter-related protein	1593±410	688±111; (0.4; 1.7)	1156±162; (0.7; 0.8)	680±472; (0.4; 1.0)	1005±365; (1.5; 0.4)	950±162; (1.4; 0.4)
1209	CP000352	Rmet_1210		1	1	1	1	1	1	1	1	176.434	0	164.393	132.707	1	0	1	0	1	0	176.434	175.434	164.393	1.22202	0	0	298	Op0352r_2	EIP-TRA-ABC	Q1LP30 Inner-membrane translocator	NF	176±0; (176.4; 175.4)	164±133; (164.4; 1.2)	NF	NF	NF
1210	CP000352	Rmet_1211		6419.04	2545.3	10007.6	4624.43	8301.3	339.086	7229.85	1364.06	8835.97	2662.29	10873.9	3782.54	1.55905	0.500516	1.29323	0.652569	1.12631	0.207401	1.22215	0.398904	1.50403	0.708048	0	1.25	323	Op0352r_2	EIP-TRA-ABC	Q1LP29 Putative uncharacterized protein	7230±1364	8836±2662; (1.2; 0.4)	10874±3783; (1.5; 0.7)	6419±2545; (0.9; 0.2)	10008±4624; (1.6; 0.5)	8301±339; (1.3; 0.7)
1211	CP000352	Rmet_1212	tas	165.814	103.131	188.11	122.619	156.52	49.6324	95.3077	66.9934	139.429	26.2584	114.476	0	1.13446	0.0987636	0.943946	0.0608422	0.574787	0.414439	1.46293	0.473139	1.20112	0.286116	0	4.5	352	Op0352r_1	NA	Q1LP28 Aldo/keto reductase	95±67	139±26; (1.5; 0.5)	114±0; (1.2; 0.3)	166±103; (1.7; 0.4)	188±123; (1.1; 0.1)	157±50; (0.9; 0.1)
1212	CP000352	Rmet_1213	pyrD	511.098	203.846	302.827	93.989	456.302	135.208	679.655	148.651	354.611	60.1325	382.302	122.217	0.592504	0.699281	0.892787	0.161615	1.32979	0.47818	0.521752	1.55684	0.562494	1.09778	0	3.25	358	Op0352r_1	MET-NUC-Pyr	Q1LP27 Dihydroorotate dehydrogenase	680±149	355±60; (0.5; 1.6)	382±122; (0.6; 1.1)	511±204; (0.8; 0.5)	303±94; (0.6; 0.7)	456±135; (0.9; 0.2)
1213	CP000352	Rmet_1214	ate	48.2899	30.1195	44.8227	25.0642	35.8953	7.32329	57.6151	23.9153	57.0312	34.2448	61.8319	15.2407	0.9282	0.0628307	0.743329	0.331028	1.19311	0.172578	0.989865	0.0100404	1.07319	0.107691	0	2.75	262	Op0352r_1	GIP-PTL-Fold	Q1LP26 Putative arginyl-tRNA--protein transferase	58±24	57±34; (1.0; 0.0)	62±15; (1.1; 0.1)	48±30; (0.8; 0.2)	45±25; (0.9; 0.1)	36±7; (0.7; 0.3)
1214	CP000352	Rmet_1216	aat	62.1459	39.1556	76.098	43.9477	55.9949	0	73.5734	42.5015	40.2754	0	43.9165	0	1.2245	0.167888	0.901022	0.157093	1.18388	0.139945	0.547417	0.783457	0.596907	0.697787	0	2.75	249	Op0354r_1	GIP-PTL-Fold	Q1LP24 Leucyl/phenylalanyl-tRNA--protein transferase	74±43	40±0; (0.5; 0.8)	44±0; (0.6; 0.7)	62±39; (0.8; 0.1)	76±44; (1.2; 0.2)	56±0; (0.9; 0.2)
1215	CP000352	Rmet_1217		362.208	191.204	187.354	108.272	313.981	152.902	316.085	185.991	247.383	228.877	426.956	0	0.517254	0.583868	0.866851	0.140154	0.872661	0.12228	0.782648	0.1656	1.35076	0.596112	0	3.75	194	Op0354r_1	NA	Q1LP23 NUDIX hydrolase	316±186	247±229; (0.8; 0.2)	427±0; (1.4; 0.6)	362±191; (1.1; 0.1)	187±108; (0.5; 0.6)	314±153; (0.9; 0.1)
1216	CP000352	Rmet_1218		1	1	1	1	1	1	1	1	1	1	1	1	1	0	1	0	1	0	1	0	1	0	0	3.25	220	Op0354r_2	NA	Q1LP22 Putative uncharacterized protein	NF	NF	NF	NF	NF	NF
1217	CP000352	Rmet_1219		1	1	42.745	0	20.2752	0	23.0384	0	1	1	1	1	42.745	41.745	20.2752	19.2752	23.0384	22.0384	0.0434059	22.0384	0.0434059	22.0384	0	2	129	Op0354r_2	NA	Q1LP21 Putative uncharacterized protein	23±0	NF	NF	NF	43±0; (42.7; 41.7)	20±0; (20.3; 19.3)
1218	CP000352	Rmet_1220	boxA	1	1	1	1	1	1	1	1	1	1	1	1	1	0	1	0	1	0	1	0	1	0	0	10.5	415	Op0354r_1	NA	Q1LP20 Benzoyl-CoA oxygenase, component A	NF	NF	NF	NF	NF	NF
1219	CP000352	Rmet_1221	boxB	101.632	0	1471.51	0	71.4149	41.4019	135.803	79.1307	69.8057	0	148.071	0	14.4788	#DIV/0!	0.70268	0.729853	1.33622	0.431826	0.514022	0.834028	1.09034	0.155033	0	7	474	Op0354r_1	NA	Q1LP19 Benzoyl-CoA oxygenase, component B	136±79	70±0; (0.5; 0.8)	148±0; (1.1; 0.2)	102±0; (0.7; 0.4)	#DIV/0!	71±41; (0.7; 0.7)
1220	CP000352	Rmet_1222		61.6456	48.6595	21.009	0	50.3439	29.6598	63.2052	37.7723	44.2138	27.2177	40.8138	7.9068	0.340803	0.83512	0.816668	0.144302	1.0253	0.0180452	0.699527	0.292222	0.645735	0.49019	0	8.25	558	Op0354r_1	MET-CAH-Prop	Q1LP18 2,3-dihydro-2,3-dihydroxybenzoyl-CoA ring cleavage enzyme	63±38	44±27; (0.7; 0.3)	41±8; (0.6; 0.5)	62±49; (1.0; 0.0)	21±0; (0.3; 0.8)	50±30; (0.8; 0.1)
1221	CP000352	Rmet_1223	bzdR	1	1	1	1	1	1	72.7926	49.5528	1	1	1	1	1	0	1	0	72.7926	1.42015	0.0137377	1.42015	0.0137377	1.42015	0	3.5	316	Op0354r_1	MET-AA-PheTyrTrp	Q1LP17 Transcriptional regulator, XRE family with shikimate kinase activity	73±50	NF	NF	NF	NF	NF
1222	CP000352	Rmet_1224	bzdA	1	1	1	1	42.7145	0	37.1355	0	1	1	1	1	1	0	42.7145	41.7145	37.1355	36.1355	0.0269284	36.1355	0.0269284	36.1355	0	6	549	Op0355f_1	MET-XEN-Benz	Q1LP16 Benzoate-CoA ligase	37±0	NF	NF	NF	NF	43±0; (42.7; 41.7)
1223	CP000352	Rmet_1225		1	1	1	1	1	1	1	1	1	1	1	1	1	0	1	0	1	0	1	0	1	0	0	4.75	271	Op0355f_1	NA	Q1LP15 Alpha/beta hydrolase fold	NF	NF	NF	NF	NF	NF
1224	CP000352	Rmet_1226		295.672	170.85	429.536	95.0972	397.713	35.0168	351.714	185.644	291.022	203.923	430.6	95.1917	1.45274	0.503346	1.34511	0.495664	1.18954	0.157203	0.827438	0.155795	1.22429	0.280896	0	1.25	397	Op0355f_2	EIP-TRA-ABC	Q1LP14 Extracellular ligand-binding receptor	352±186	291±204; (0.8; 0.2)	431±95; (1.2; 0.3)	296±171; (0.8; 0.2)	430±95; (1.5; 0.5)	398±35; (1.3; 0.5)
1225	CP000352	Rmet_1227		1	1	1	1	1	1	1	1	1	1	1	1	1	0	1	0	1	0	1	0	1	0	0	0.75	288	Op0355f_2	EIP-TRA-ABC	Q1LP13 Inner-membrane translocator	NF	NF	NF	NF	NF	NF
1226	CP000352	Rmet_1228		1	1	1	1	1	1	1	1	1	1	1	1	1	0	1	0	1	0	1	0	1	0	0	1.5	354	Op0355f_2	EIP-TRA-ABC	Q1LP12 Inner-membrane translocator	NF	NF	NF	NF	NF	NF
1227	CP000352	Rmet_1229	livG6	35.5122	0	25.0686	0	1	1	1	1	17.7945	0	1	1	0.705916	#DIV/0!	0.0281594	34.5122	0.0281594	34.5122	17.7945	16.7945	1	0	0	4.25	255	Op0355f_2	EIP-TRA-ABC	Q1LP11 ABC transporter-related protein	NF	18±0; (17.8; 16.8)	NF	36±0; (35.5; 34.5)	#DIV/0!	NF
1228	CP000352	Rmet_1230	livF6	1	1	1	1	66.8792	0	1	1	30.3089	0	88.9329	0	1	0	66.8792	65.8792	1	0	30.3089	29.3089	88.9329	87.9329	0	2.25	238	Op0355f_2	EIP-TRA-ABC	Q1LP10 ABC transporter-related protein	NF	30±0; (30.3; 29.3)	89±0; (88.9; 87.9)	NF	NF	67±0; (66.9; 65.9)
1229	CP000352	Rmet_1231	trkD	943.083	566.178	237.529	138.067	349.568	110.204	613.455	331.991	415.088	128.281	361.562	30.4548	0.251865	1.00186	0.370665	0.877484	0.650478	0.366999	0.67664	0.430977	0.589386	0.694982	0	5.5	656	Op0355f_3	EIP-TRA-Ion	Q1LP09 Probable potassium transport system protein kup	613±332	415±128; (0.7; 0.4)	362±30; (0.6; 0.7)	943±566; (1.5; 0.4)	238±138; (0.3; 1.0)	350±110; (0.4; 0.9)
1230	CP000352	Rmet_1232	yhgF	629.608	312.572	486.2	276.539	491.461	311.109	609.068	102.316	424.37	211.629	563.215	182.513	0.772227	0.24343	0.780583	0.221502	0.967377	0.0495063	0.696753	0.588314	0.924716	0.160983	0	4.25	787	Op0356r_1	NA	Q1LP08 RNA binding S1	609±102	424±212; (0.7; 0.6)	563±183; (0.9; 0.2)	630±313; (1.0; 0.0)	486±277; (0.8; 0.2)	491±311; (0.8; 0.2)
1231	CP000352	Rmet_1233		1	1	1	1	1	1	1	1	1	1	1	1	1	0	1	0	1	0	1	0	1	0	0	3	258	Op0357f_1	NA	Q1LP07 Putative uncharacterized protein	NF	NF	NF	NF	NF	NF
1232	CP000352	Rmet_1234		50.9387	0	163.066	0	1	1	1	1	123.213	72.9526	93.7826	66.3485	3.20121	#DIV/0!	0.0196314	49.9387	0.0196314	49.9387	123.213	1.65259	93.7826	1.37765	0	1.75	78	Op0357f_1	NA	Q1LP06 Putative uncharacterized protein	NF	123±73; (123.2; 1.7)	94±66; (93.8; 1.4)	51±0; (50.9; 49.9)	#DIV/0!	NF
1233	CP000352	Rmet_1235	yoaA	317.076	189.426	182.081	107.653	252.265	154.759	204.303	79.8532	232.286	0	145.882	70.1553	0.574251	0.454407	0.795598	0.188303	0.644335	0.418795	1.13696	0.350423	0.714048	0.389451	0	7	743	Op0357f_1	GIP-REP-Recomb	Q1LP05 Helicase c2	204±80	232±0; (1.1; 0.4)	146±70; (0.7; 0.4)	317±189; (1.6; 0.4)	182±108; (0.6; 0.5)	252±155; (0.8; 0.2)
1234	CP000352	Rmet_1236	int	1	1	1	1	1	1	1	1	1	1	1	1	1	0	1	0	1	0	1	0	1	0	0	5	399	Op0357f_1	NA	Q1LP04 Phage integrase	NF	NF	NF	NF	NF	NF
1235	CP000352	Rmet_1237		1	1	1	1	1	1	1	1	1	1	1	1	1	0	1	0	1	0	1	0	1	0	0	2.25	358	Op0357f_1	NA	Q1LP03 Putative uncharacterized protein	NF	NF	NF	NF	NF	NF
1236	CP000352	Rmet_1238	radC'	1	1	1	1	1	1	1	1	1	1	1	1	1	0	1	0	1	0	1	0	1	0	0	3	138	Op0357f_1	GIP-REP-Recomb	Q1LP02 DNA repair protein RadC	NF	NF	NF	NF	NF	NF
1237	CP000352	Rmet_1239	ritA2	1	1	1	1	1	1	1	1	1	1	1	1	1	0	1	0	1	0	1	0	1	0	0	9	419	Op0357f_2	NA	Q1LP01 Phage integrase	NF	NF	NF	NF	NF	NF
1238	CP000352	Rmet_1240	ritB2	1	1	1	1	1	1	1	1	1	1	1	1	1	0	1	0	1	0	1	0	1	0	0	4.25	330	Op0357f_2	NA	Q1LP00 Phage integrase	NF	NF	NF	NF	NF	NF
1239	CP000352	Rmet_1241	ritC2	1	1	1	1	1	1	1	1	1	1	1	1	1	0	1	0	1	0	1	0	1	0	0	5	336	Op0357f_2	NA	Q1LNZ9 Phage integrase	NF	NF	NF	NF	NF	NF
1240	CP000352	Rmet_1242	radC'	1	1	1	1	1	1	1	1	1	1	1	1	1	0	1	0	1	0	1	0	1	0	0	0	36	Op0357f_3	NA	Q1LNZ8 RadC family protein	NF	NF	NF	NF	NF	NF
1241	CP000352	Rmet_1243		1	1	1	1	1	1	1	1	1	1	1	1	1	0	1	0	1	0	1	0	1	0	0	4.5	130	Op0357f_3	NA	Q1LNZ7 Putative uncharacterized protein	NF	NF	NF	NF	NF	NF
1242	CP000352	Rmet_1244	yupB	1	1	1	1	1	1	1	1	1	1	1	1	1	0	1	0	1	0	1	0	1	0	0	5.25	335	Op0357f_3	NA	Q1LNZ6 Putative uncharacterized protein	NF	NF	NF	NF	NF	NF
1243	CP000352	Rmet_1245	parB	1	1	1	1	1	1	1	1	1	1	1	1	1	0	1	0	1	0	1	0	1	0	0	7.75	683	Op0357f_4	NA	Q1LNZ5 ParB family protein	NF	NF	NF	NF	NF	NF
1244	CP000352	Rmet_1246		1	1	1	1	1	1	1	1	38.5596	0	11.0249	0	1	0	1	0	1	0	38.5596	37.5596	11.0249	10.0249	0	3.25	172	Op0358r_1	NA	Q1LNZ4 GCN5-related N-acetyltransferase	NF	39±0; (38.6; 37.6)	11±0; (11.0; 10.0)	NF	NF	NF
1245	CP000352	Rmet_1247		1	1	1	1	1	1	1	1	1	1	1	1	1	0	1	0	1	0	1	0	1	0	0	1.5	108	Op0359f_1	NA	Q1LNZ3 Putative uncharacterized protein	NF	NF	NF	NF	NF	NF
1246	CP000352	Rmet_1248		1	1	1	1	1	1	1	1	1	1	1	1	1	0	1	0	1	0	1	0	1	0	0	1	117	Op0359f_2	NA	Q1LNZ2 Transcriptional regulator, XRE family	NF	NF	NF	NF	NF	NF
1247	CP000352	Rmet_1249		1	1	1	1	1	1	1	1	1	1	1	1	1	0	1	0	1	0	1	0	1	0	0	2.5	101	Op0360r_1	NA	Q1LNZ1 Putative lipoprotein	NF	NF	NF	NF	NF	NF
1248	CP000352	Rmet_1250		1	1	1	1	1	1	1	1	1	1	1	1	1	0	1	0	1	0	1	0	1	0	0	1.75	193	Op0361f_1	NA	Q1LNZ0 Integrase, catalytic region	NF	NF	NF	NF	NF	NF
1249	CP000352	Rmet_1251	tnp	544.633	285.22	376.725	202.876	322.798	155.784	567.675	122.182	373.112	243.502	342.259	199.215	0.691704	0.344007	0.592689	0.503023	1.04231	0.0565592	0.657263	0.532054	0.602914	0.701361	0	6.5	333	Op0362r_1	NA	Q1LNY9 Putative uncharacterized protein	568±122	373±244; (0.7; 0.5)	342±199; (0.6; 0.7)	545±285; (1.0; 0.1)	377±203; (0.7; 0.3)	323±156; (0.6; 0.5)
1250	CP000352	Rmet_1252		1	1	1	1	1	1	1	1	1	1	1	1	1	0	1	0	1	0	1	0	1	0	0	4.5	290	Op0363f_1	NA	Q1LNY8 Putative uncharacterized protein	NF	NF	NF	NF	NF	NF
1251	CP000352	Rmet_1253		1	1	1	1	1	1	1	1	1	1	1	1	1	0	1	0	1	0	1	0	1	0	0	1.5	105	Op0363f_2	NA	Q1LNY7 Conserved hypothetical replication initiator and transcription repressor protein	NF	NF	NF	NF	NF	NF
1252	CP000352	Rmet_1254	repA	1	1	1	1	1	1	1	1	1	1	1	1	1	0	1	0	1	0	1	0	1	0	0	0	285	Op0363f_2	DIV-Division	Q1LNY6 Cobyrinic acid a,c-diamide synthase	NF	NF	NF	NF	NF	NF
1253	CP000352	Rmet_1255	parA	1	1	1	1	1	1	1	1	1	1	1	1	1	0	1	0	1	0	1	0	1	0	0	2.5	212	Op0363f_2	NA	Q1LNY5 Putative uncharacterized protein	NF	NF	NF	NF	NF	NF
1254	CP000352	Rmet_1256	parG	1	1	1	1	1	1	1	1	1	1	1	1	1	0	1	0	1	0	1	0	1	0	0	1.25	90	Op0363f_2	NA	Q1LNY4 Putative uncharacterized protein	NF	NF	NF	NF	NF	NF
1255	CP000352	Rmet_1257		1	1	1	1	1	1	1	1	1	1	1	1	1	0	1	0	1	0	1	0	1	0	0	2	177	Op0363f_2	NA	Q1LNY3 TraF peptidase. Serine peptidase. MEROPS family S26C	NF	NF	NF	NF	NF	NF
1256	CP000352	Rmet_1258	traF	1	1	1	1	1	1	1	1	1	1	1	1	1	0	1	0	1	0	1	0	1	0	0	1.75	195	Op0363f_2	NA	Q1LNY2 Putative uncharacterized protein	NF	NF	NF	NF	NF	NF
1257	CP000352	Rmet_1259	virD2	1	1	1	1	1	1	1	1	1	1	1	1	1	0	1	0	1	0	1	0	1	0	0	6.5	701	Op0363f_2	NA	Q1LNY1 Putative uncharacterized protein	NF	NF	NF	NF	NF	NF
1258	CP000352	Rmet_1260		1	1	1	1	1	1	1	1	1	1	1	1	1	0	1	0	1	0	1	0	1	0	0	2	153	Op0364r_2	NA	Q1LNY0 Putative uncharacterized protein	NF	NF	NF	NF	NF	NF
1259	CP000352	Rmet_1261		1	1	1	1	1	1	1	1	1	1	1	1	1	0	1	0	1	0	1	0	1	0	0	3	375	Op0364r_2	GIP-REP-Recomb	Q1LL29 Transposase, mutator type	NF	NF	NF	NF	NF	NF
1260	CP000352	Rmet_1262	tnpA	1	1	123.44	73.8989	65.3823	43.0812	39.973	0	78.9054	45.7803	111.047	0	123.44	1.63473	65.3823	1.46054	39.973	38.973	1.97397	0.85042	2.77805	#DIV/0!	0	2.5	416	Op0364r_1	NA	NA	40±0	79±46; (2.0; 0.9)	#DIV/0!	NF	123±74; (123.4; 1.6)	65±43; (65.4; 1.5)
1261	CP000352	Rmet_1263	tnpB	1	1	1	1	1	1	1	1	1	1	1	1	1	0	1	0	1	0	1	0	1	0	0	3.25	268	Op0364r_1	NA	Q1LNX8 IstB-like ATP-binding protein	NF	NF	NF	NF	NF	NF
1262	CP000352	Rmet_1264	tnpA	1	1	1	1	1	1	1	1	1	1	1	1	1	0	1	0	1	0	1	0	1	0	0	2	336	Op0364r_1	NA	Q1LNX7 Integrase, catalytic region	NF	NF	NF	NF	NF	NF
1263	CP000352	Rmet_1265		1	1	1	1	1	1	1	1	1	1	1	1	1	0	1	0	1	0	1	0	1	0	0	3.75	288	Op0364r_1	NA	Q1LNX6 Putative uncharacterized protein	NF	NF	NF	NF	NF	NF
1264	CP000352	Rmet_1266		1	1	1	1	1	1	1	1	1	1	1	1	1	0	1	0	1	0	1	0	1	0	0	10.5	469	Op0364r_1	GIP-TL-Ass	Q1LNX5 Beta-lactamase-like protein	NF	NF	NF	NF	NF	NF
1265	CP000352	Rmet_1267	oprN	1	1	1	1	1	1	1	1	1	1	1	1	1	0	1	0	1	0	1	0	1	0	0	1.75	512	Op0364r_1	NA	Q1LNX4 RND efflux system, outer membrane lipoprotein, NodT	NF	NF	NF	NF	NF	NF
1266	CP000352	Rmet_1268	ybhR	1	1	1	1	1	1	1	1	1	1	1	1	1	0	1	0	1	0	1	0	1	0	0	0.75	372	Op0364r_1	NA	Q1LNX3 ABC-type multidrug transport system permease component	NF	NF	NF	NF	NF	NF
1267	CP000352	Rmet_1269	ybhS	1	1	1	1	1	1	1	1	1	1	1	1	1	0	1	0	1	0	1	0	1	0	0	0.5	389	Op0364r_1	NA	Q1LNX2 ABC-type multidrug transport system permease component	NF	NF	NF	NF	NF	NF
1268	CP000352	Rmet_1270		1	1	1	1	1	1	1	1	1	1	1	1	1	0	1	0	1	0	1	0	1	0	0	0.5	68	Op0364r_1	NA	Q1LNX1 ISPsy5, transposase	NF	NF	NF	NF	NF	NF
1269	CP000352	Rmet_1271	ritA1	1	1	1	1	1	1	1	1	1	1	1	1	1	0	1	0	1	0	1	0	1	0	0	6	410	Op0365f_1	NA	Q1LNX0 Phage integrase	NF	NF	NF	NF	NF	NF
1270	CP000352	Rmet_1272	ritB1	1	1	1	1	1	1	1	1	1	1	1	1	1	0	1	0	1	0	1	0	1	0	0	2	315	Op0365f_1	NA	Q1LNW9 Phage integrase	NF	NF	NF	NF	NF	NF
1271	CP000352	Rmet_1273	ritC1	1	1	1	1	1	1	1	1	1	1	1	1	1	0	1	0	1	0	1	0	1	0	0	5	331	Op0365f_1	NA	Q1LNW8 Phage integrase	NF	NF	NF	NF	NF	NF
1272	CP000352	Rmet_1274	tnpA	1	1	1	1	1	1	1	1	1	1	1	1	1	0	1	0	1	0	1	0	1	0	0	9.25	606	Op0366r_2	NA	Q1LNW7 Transposase IS66	NF	NF	NF	NF	NF	NF
1273	CP000352	Rmet_1275		1	1	1	1	1	1	1	1	1	1	1	1	1	0	1	0	1	0	1	0	1	0	0	1.75	119	Op0366r_1	NA	Q1LNW6 IS66 Orf2 like	NF	NF	NF	NF	NF	NF
1274	CP000352	Rmet_1276		1	1	1	1	1	1	1	1	1	1	1	1	1	0	1	0	1	0	1	0	1	0	0	1.5	111	Op0366r_1	NA	Q1LNW5 Putative uncharacterized protein	NF	NF	NF	NF	NF	NF
1275	CP000352	Rmet_1277		1	1	1	1	1	1	1	1	1	1	1	1	1	0	1	0	1	0	1	0	1	0	0	2	83	Op0366r_1	NA	Q1LNW4 ATPase component ABC-type multidrug transport system	NF	NF	NF	NF	NF	NF
1276	CP000352	Rmet_1278		1	1	1	1	1	1	1	1	1	1	1	1	1	0	1	0	1	0	1	0	1	0	0	1	129	Op0367f_1	NA	Q1LNW3 Transposase	NF	NF	NF	NF	NF	NF
1277	CP000352	Rmet_1279		1	1	1	1	1	1	1	1	1	1	1	1	1	0	1	0	1	0	1	0	1	0	0	1.75	87	Op0368r_1	NA	Q1LNW2 Putative transposase	NF	NF	NF	NF	NF	NF
1278	CP000352	Rmet_1280	tnpA	1	1	1	1	1	1	1	1	1	1	1	1	1	0	1	0	1	0	1	0	1	0	0	8.25	463	Op0369f_1	NA	Q1LNW1 Integrase, catalytic region	NF	NF	NF	NF	NF	NF
1279	CP000352	Rmet_1281	hypE1	1	1	1	1	1	1	263.01	152.097	1	1	1	1	1	0	1	0	263.01	1.71139	0.00380214	1.71139	0.00380214	1.71139	0	3.75	370	Op0370r_1	GIP-PTL-Fold	Q1LNW0 Hydrogenase expression/formation protein HypE	263±152	NF	NF	NF	NF	NF
1280	CP000352	Rmet_1282	hypD1	1	1	1	1	1	1	188.648	108.956	1	1	1	1	1	0	1	0	188.648	1.70657	0.00530089	1.70657	0.00530089	1.70657	0	7.75	387	Op0370r_1	GIP-PTL-Fold	Q1LNV9 Hydrogenase expression/formation protein HypD	189±109	NF	NF	NF	NF	NF
1281	CP000352	Rmet_1283	hypC1	1	1	1	1	1	1	1	1	1	1	1	1	1	0	1	0	1	0	1	0	1	0	0	1.25	75	Op0370r_1	GIP-PTL-Fold	Q1LNV8 Hydrogenase assembly chaperone hypC/hupF	NF	NF	NF	NF	NF	NF
1282	CP000352	Rmet_1284	hypF1	1	1	1	1	1	1	1	1	1	1	1	1	1	0	1	0	1	0	1	0	1	0	0	8	379	Op0370r_1	GIP-PTL-Fold	Q1LNV7 Hydrogenase maturation protein hypF	NF	NF	NF	NF	NF	NF
1283	CP000352	Rmet_1285	hypB1	1	1	1	1	1	1	351.636	211.037	1	1	1	1	1	0	1	0	351.636	1.65366	0.00284385	1.65366	0.00284385	1.65366	0	13	345	Op0370r_1	GIP-PTL-Fold	Q1LNV6 Hydrogenase accessory protein HypB	352±211	NF	NF	NF	NF	NF
1284	CP000352	Rmet_1286	hypA1	1	1	1	1	1	1	1	1	1	1	1	1	1	0	1	0	1	0	1	0	1	0	1	1.5	115	Op0370r_1	GIP-PTL-Fold	Q1LNV5 Hydrogenase nickel insertion protein HypA	NF	NF	NF	NF	NF	NF
1285	CP000352	Rmet_1287	hoxV	1	1	1	1	1	1	43.5948	25.625	1	1	1	1	1	0	1	0	43.5948	1.59981	0.0229385	1.59981	0.0229385	1.59981	0	5.5	384	Op0370r_1	NA	Q1LNV4 Putative uncharacterized protein	44±26	NF	NF	NF	NF	NF
1286	CP000352	Rmet_1288	hoxT	1	1	1	1	1	1	1	1	1	1	1	1	1	0	1	0	1	0	1	0	1	0	0	1.5	158	Op0370r_1	NA	Q1LNV3 HupJ, contains rubredoxin domain	NF	NF	NF	NF	NF	NF
1287	CP000352	Rmet_1289	hoxR	1	1	1	1	1	1	1	1	1	1	1	1	1	0	1	0	1	0	1	0	1	0	0	2.5	76	Op0370r_1	NA	Q1LNV2 Rubredoxin	NF	NF	NF	NF	NF	NF
1288	CP000352	Rmet_1290	hoxQ	1	1	1	1	1	1	598.157	444.459	1	1	1	1	1	0	1	0	598.157	1.34054	0.0016718	1.34054	0.0016718	1.34054	0	2.75	287	Op0370r_1	NA	Q1LNV1 HupH hydrogenase expression protein	598±444	NF	NF	NF	NF	NF
1289	CP000352	Rmet_1291	hoxO	1	1	1	1	1	1	434.15	297.123	1	1	1	1	1	0	1	0	434.15	1.45292	0.00230335	1.45292	0.00230335	1.45292	0	1	149	Op0370r_1	NA	Q1LNV0 Hydrogenase-1 expression HyaE	434±297	NF	NF	NF	NF	NF
1290	CP000352	Rmet_1292	hoxL	1	1	1	1	1	1	1	1	1	1	1	1	1	0	1	0	1	0	1	0	1	0	0	0	100	Op0370r_1	GIP-PTL-Fold	Q1LNU9 Hydrogenase assembly chaperone hypC/hupF	NF	NF	NF	NF	NF	NF
1291	CP000352	Rmet_1293	hoxM	1	1	1	1	1	1	1	1	1	1	1	1	1	0	1	0	1	0	1	0	1	0	0	3.75	221	Op0370r_1	NA	Q1LNU8 HyaD peptidase. Aspartic peptidase. MEROPS family A31	NF	NF	NF	NF	NF	NF
1292	CP000352	Rmet_1294		1	1	1	1	1	1	1	1	1	1	1	1	1	0	1	0	1	0	1	0	1	0	0	1.25	127	Op0370r_1	NA	Q1LNU7 Putative plasmid maintenance system antidote protein, XRE family	NF	NF	NF	NF	NF	NF
1293	CP000352	Rmet_1295	hoxZ	1	1	1	1	1	1	2032.51	1187.45	1	1	1	1	1	0	1	0	2032.51	1.70938	0.000492002	1.70938	0.000492002	1.70938	0	2.25	243	Op0370r_1	NA	Q1LNU6 Nickel-dependent hydrogenase b-type cytochrome subunit	2033±1187	NF	NF	NF	NF	NF
1294	CP000352	Rmet_1296	hupE	1	1	1	1	1	1	1	1	1	1	1	1	1	0	1	0	1	0	1	0	1	0	0	2.5	245	Op0370r_1	GIP-PTL-Fold	Q1LNU5 HupE/UreJ protein	NF	NF	NF	NF	NF	NF
1295	CP000352	Rmet_1297	hoxG	1	1	1	1	1	1	3059.88	1858.51	1	1	1	1	1	0	1	0	3059.88	1.645	0.00032681	1.645	0.00032681	1.645	0	10	619	Op0370r_1	NA	Q1LNU4 Nickel-dependent hydrogenase, large subunit	3060±1859	NF	NF	NF	NF	NF
1296	CP000352	Rmet_1298	hoxK	1	1	1	1	1	1	2004.83	1231.6	1	1	1	1	1	0	1	0	2004.83	1.6257	0.000498795	1.6257	0.000498795	1.6257	0	6.5	364	Op0370r_1	NA	Q1LNU3 Hydrogenase (NiFe) small subunit (HydA)	2005±1232	NF	NF	NF	NF	NF
1297	CP000352	Rmet_1299		1	1	1	1	1	1	1	1	1	1	1	1	1	0	1	0	1	0	1	0	1	0	0	0.5	133	Op0371f_1	NA	Q1LNU2 Putative uncharacterized protein	NF	NF	NF	NF	NF	NF
1298	CP000352	Rmet_1300		1	1	1	1	1	1	1	1	1	1	1	1	1	0	1	0	1	0	1	0	1	0	0	2.5	231	Op0372r_1	NA	Q1LNU1 GMC oxidoreductase	NF	NF	NF	NF	NF	NF
1299	CP000352	Rmet_1301	tnpA	1	1	1	1	1	1	1	1	1	1	1	1	1	0	1	0	1	0	1	0	1	0	0	6.5	321	Op0373f_1	NA	Q1LNW1 Integrase, catalytic region	NF	NF	NF	NF	NF	NF
1300	CP000352	Rmet_1302	tnpB	1	1	1	1	1	1	1	1	1	1	1	1	1	0	1	0	1	0	1	0	1	0	0	2	173	Op0374r_1	NA	Q1LNT9 Putative transposase	NF	NF	NF	NF	NF	NF
1301	CP000352	Rmet_1303	tnpA	1	1	1	1	1	1	1	1	1	1	1	1	1	0	1	0	1	0	1	0	1	0	0	1	87	Op0374r_1	GIP-REP-Recomb	Q1LNT8 Transposase IS3/IS911	NF	NF	NF	NF	NF	NF
1302	CP000352	Rmet_1304		1	1	1	1	1	1	1	1	1	1	1	1	1	0	1	0	1	0	1	0	1	0	0	0.5	143	Op0375f_1	NA	Q1LNT7 Putative uncharacterized protein	NF	NF	NF	NF	NF	NF
1303	CP000352	Rmet_1305	patR	1	1	1	1	1	1	412.223	253.329	1	1	1	1	1	0	1	0	412.223	1.61689	0.00242587	1.61689	0.00242587	1.61689	0	7	614	Op0376r_6	NA	Q1LNT6 Sigma-54 factor, interaction region	412±253	NF	NF	NF	NF	NF
1304	CP000352	Rmet_1306		1	1	1	1	1	1	458.358	313.418	1	1	1	1	1	0	1	0	458.358	1.45462	0.0021817	1.45462	0.0021817	1.45462	0	2.5	276	Op0376r_6	NA	A4JW31 Alpha/beta hydrolase fold	458±313	NF	NF	NF	NF	NF
1305	CP000352	Rmet_1307		1	1	1	1	1	1	1	1	1	1	1	1	1	0	1	0	1	0	1	0	1	0	0	2.25	464	Op0376r_5	EIP-TRA-Pores	Q1LNT4 Membrane protein involved in aromatic hydrocarbon degradation	NF	NF	NF	NF	NF	NF
1306	CP000352	Rmet_1308		1	1	1	1	1	1	141.455	86.8628	1	1	1	1	1	0	1	0	141.455	1.59857	0.00706938	1.59857	0.00706938	1.59857	0	8.25	353	Op0376r_5	NA	Q1LNT3 Alcohol dehydrogenase GroES-like protein	141±87	NF	NF	NF	NF	NF
1307	CP000352	Rmet_1309	tnpA	1	1	1	1	1	1	1	1	1	1	1	1	1	0	1	0	1	0	1	0	1	0	0	3.25	250	Op0375f_1	NA	0	NF	NF	NF	NF	NF	NF
1308	CP000352	Rmet_1310		1	1	1	1	1	1	1	1	1	1	1	1	1	0	1	0	1	0	1	0	1	0	0	0.5	191	Op0376r_5	NA	0	NF	NF	NF	NF	NF	NF
1309	CP000352	Rmet_1311		1	1	1	1	1	1	1	1	1	1	1	1	1	0	1	0	1	0	1	0	1	0	0	7.25	340	Op0376r_5	NA	Q1LNT2 Oxidoreductase FAD-binding region	NF	NF	NF	NF	NF	NF
1310	CP000352	Rmet_1312	tmoE	1	1	1	1	1	1	232.066	145.911	1	1	1	1	1	0	1	0	232.066	1.57283	0.00430912	1.57283	0.00430912	1.57283	0	2.75	328	Op0376r_5	NA	Q1LNT1 Methane/phenol/toluene hydroxylase	232±146	NF	NF	NF	NF	NF
1311	CP000352	Rmet_1313	tmoD	1	1	1	1	1	1	1	1	1	1	1	1	1	0	1	0	1	0	1	0	1	0	0	0	104	Op0376r_5	NA	Q1LNT0 Monooxygenase component MmoB/DmpM	NF	NF	NF	NF	NF	NF
1312	CP000352	Rmet_1314	tmoC	1	1	1	1	1	1	244.572	186.262	1	1	1	1	1	0	1	0	244.572	1.3007	0.00408878	1.3007	0.00408878	1.3007	0	2.5	111	Op0376r_5	NA	Q1LNS9 Rieske (2Fe-2S) region	245±186	NF	NF	NF	NF	NF
1313	CP000352	Rmet_1315	tmoB	1	1	1	1	1	1	1	1	1	1	1	1	1	0	1	0	1	0	1	0	1	0	0	1.25	88	Op0376r_5	NA	Q1LNS8 Toluene-4-monooxygenase system B	NF	NF	NF	NF	NF	NF
1314	CP000352	Rmet_1316	tmoA	1	1	1	1	1	1	251.753	153.837	1	1	1	1	1	0	1	0	251.753	1.61947	0.00397214	1.61947	0.00397214	1.61947	0	7.5	500	Op0376r_5	NA	Q1LNS7 Methane/phenol/toluene hydroxylase	252±154	NF	NF	NF	NF	NF
1315	CP000352	Rmet_1317	nahJ	1	1	1	1	1	1	1	1	1	1	1	1	1	0	1	0	1	0	1	0	1	0	0	0.75	63	Op0376r_4	NA	Q1LNS6 4-oxalocrotonate tautomerase family enzyme	NF	NF	NF	NF	NF	NF
1316	CP000352	Rmet_1318	dmpH	1	1	1	1	1	1	1	1	1	1	1	1	1	0	1	0	1	0	1	0	1	0	0	4.25	262	Op0376r_4	MET-XEN-Toluene	Q1LNS5 Hydratase/decarboxylase	NF	NF	NF	NF	NF	NF
1317	CP000352	Rmet_1319	bphI	1	1	1	1	1	1	175.209	116.938	1	1	1	1	1	0	1	0	175.209	1.47713	0.00570748	1.47713	0.00570748	1.47713	0	5.75	348	Op0376r_4	MET-AA-Phe	Q1LNS4 Pyruvate carboxyltransferase	175±117	NF	NF	NF	NF	NF
1318	CP000352	Rmet_1320	mhpF	1	1	1	1	1	1	1	1	1	1	1	1	1	0	1	0	1	0	1	0	1	0	0	3	303	Op0376r_4	MET-CAH-Pyr	Q1LNS3 Semialdehyde dehydrogenase, NAD-binding	NF	NF	NF	NF	NF	NF
1319	CP000352	Rmet_1321	xylJ	1	1	1	1	1	1	1	1	1	1	1	1	1	0	1	0	1	0	1	0	1	0	0	3.5	262	Op0376r_4	MET-XEN-Toluene	Q1LNS2 Hydratase/decarboxylase	NF	NF	NF	NF	NF	NF
1320	CP000352	Rmet_1322	dmpC	1	1	1	1	1	1	1	1	1	1	1	1	1	0	1	0	1	0	1	0	1	0	0	3.5	503	Op0376r_4	NA	Q1LNS1 Aldehyde dehydrogenase	NF	NF	NF	NF	NF	NF
1321	CP000352	Rmet_1323		1	1	1	1	1	1	1	1	1	1	1	1	1	0	1	0	1	0	1	0	1	0	0	3.25	149	Op0376r_4	NA	Q1LNS0 Putative uncharacterized protein	NF	NF	NF	NF	NF	NF
1322	CP000352	Rmet_1324	dmpB	1	1	1	1	1	1	1	1	1	1	1	1	1	0	1	0	1	0	1	0	1	0	0	7.75	314	Op0376r_4	MET-XEN-Toluene	Q1LNR9 Catechol 2,3-dioxygenase	NF	NF	NF	NF	NF	NF
1323	CP000352	Rmet_1325		1	1	1	1	1	1	1	1	1	1	1	1	1	0	1	0	1	0	1	0	1	0	0	1.75	118	Op0376r_3	MET-LIP-FAMet	Q1LNR8 Ferredoxin	NF	NF	NF	NF	NF	NF
1324	CP000352	Rmet_1326	tomA5	1	1	1	1	1	1	1	1	1	1	1	1	1	0	1	0	1	0	1	0	1	0	0	2.75	354	Op0376r_3	MET-XEN-Toluene	Q1LNR7 Oxidoreductase FAD-binding region	NF	NF	NF	NF	NF	NF
1325	CP000352	Rmet_1327	tomA4	1	1	1	1	1	1	1	1	1	1	1	1	1	0	1	0	1	0	1	0	1	0	0	2.25	118	Op0376r_3	NA	Q9ANX1 TomA4	NF	NF	NF	NF	NF	NF
1326	CP000352	Rmet_1328	tomA3	1	1	1	1	1	1	1	1	1	1	1	1	1	0	1	0	1	0	1	0	1	0	0	8.75	519	Op0376r_3	MET-EN-Methane	Q1LNR5 Methane/phenol/toluene hydroxylase	NF	NF	NF	NF	NF	NF
1327	CP000352	Rmet_1329	tomA2	1	1	1	1	1	1	1	1	1	1	1	1	1	0	1	0	1	0	1	0	1	0	0	0.75	89	Op0376r_2	NA	Q1LNR4 Monooxygenase component MmoB/DmpM	NF	NF	NF	NF	NF	NF
1328	CP000352	Rmet_1330	tomA1	1	1	1	1	1	1	1	1	1	1	1	1	1	0	1	0	1	0	1	0	1	0	0	3.25	331	Op0376r_2	NA	Q1LNR3 Methane/phenol/toluene hydroxylase	NF	NF	NF	NF	NF	NF
1329	CP000352	Rmet_1331	tomA0	1	1	1	1	1	1	1	1	1	1	1	1	1	0	1	0	1	0	1	0	1	0	0	2	74	Op0376r_1	MET-XEN-Toluene	Q1LNR2 Phenol hydroxylase subunit	NF	NF	NF	NF	NF	NF
1330	CP000352	Rmet_1332		1	1	1	1	1	1	1	1	1	1	1	1	1	0	1	0	1	0	1	0	1	0	0	0	113	Op0377f_1	NA	Q1LNR1 Putative uncharacterized protein	NF	NF	NF	NF	NF	NF
1331	CP000352	Rmet_1333	phaB2	1	1	1	1	1	1	1	1	1	1	1	1	1	0	1	0	1	0	1	0	1	0	0	1.75	248	Op0377f_1	MET-CAH-But	Q1LNR0 Acetoacetyl-CoA reductase	NF	NF	NF	NF	NF	NF
1332	CP000352	Rmet_1334	uspA2	1	1	1	1	1	1	1	1	1	1	1	1	1	0	1	0	1	0	1	0	1	0	0	3	154	Op0377f_1	NA	Q1LNQ9 UspA	NF	NF	NF	NF	NF	NF
1333	CP000352	Rmet_1335	chnA	1	1	1	1	1	1	1	1	1	1	1	1	1	0	1	0	1	0	1	0	1	0	0	2	262	Op0377f_2	NA	Q1LNQ8 Short-chain dehydrogenase/reductase SDR	NF	NF	NF	NF	NF	NF
1334	CP000352	Rmet_1336	traR	1	1	1	1	1	1	1	1	1	1	1	1	1	0	1	0	1	0	1	0	1	0	0	6.25	320	Op0377f_2	NA	Q1LNQ7 Transcriptional regulator, LysR family	NF	NF	NF	NF	NF	NF
1335	CP000352	Rmet_1337		1	1	1	1	1	1	1	1	1	1	1	1	1	0	1	0	1	0	1	0	1	0	0	1.75	92	Op0377f_2	NA	Q1LNQ6 Putative lipoprotein	NF	NF	NF	NF	NF	NF
1336	CP000352	Rmet_1338		1	1	1	1	1	1	1	1	1	1	1	1	1	0	1	0	1	0	1	0	1	0	0	1	98	Op0378r_1	NA	Q1LNQ5 Putative uncharacterized protein	NF	NF	NF	NF	NF	NF
1337	CP000352	Rmet_1339	traG	1	1	1	1	1	1	1	1	1	1	1	1	1	0	1	0	1	0	1	0	1	0	0	5.25	664	Op0379f_1	GIP-PTL-T4S	Q1LNQ4 TRAG protein	NF	NF	NF	NF	NF	NF
1338	CP000352	Rmet_1340		1	1	1	1	1	1	1	1	1	1	1	1	1	0	1	0	1	0	1	0	1	0	0	1.75	154	Op0379f_1	NA	Q1LN44 CopG-like DNA-binding	NF	NF	NF	NF	NF	NF
1339	CP000352	Rmet_1341	trbB	1	1	1	1	1	1	1	1	1	1	1	1	1	0	1	0	1	0	1	0	1	0	0	1.75	354	Op0379f_1	GIP-PTL-T4S	Q1LNQ2 Type II secretion system protein E	NF	NF	NF	NF	NF	NF
1340	CP000352	Rmet_1342	trbC	1	1	1	1	1	1	1	1	1	1	1	1	1	0	1	0	1	0	1	0	1	0	0	0	127	Op0379f_1	GIP-PTL-T4S	Q1LNQ1 Conjugal transfer protein TrbC	NF	NF	NF	NF	NF	NF
1341	CP000352	Rmet_1343	trbD	1	1	1	1	1	1	1	1	1	1	1	1	1	0	1	0	1	0	1	0	1	0	0	1	90	Op0379f_1	GIP-PTL-T4S	Q1LNQ0 Putative conjugal transfer trbD transmembrane protein	NF	NF	NF	NF	NF	NF
1342	CP000352	Rmet_1344	trbE	1	1	1	1	1	1	1	1	1	1	1	1	1	0	1	0	1	0	1	0	1	0	0	10.75	819	Op0379f_1	GIP-PTL-T4S	Q1LNP9 ATPase	NF	NF	NF	NF	NF	NF
1343	CP000352	Rmet_1345	trbJ	1	1	1	1	1	1	1	1	1	1	1	1	1	0	1	0	1	0	1	0	1	0	0	0	245	Op0379f_2	NA	Q1LNP8 Putative conjugal transfer TrbJ signal peptide protein	NF	NF	NF	NF	NF	NF
1344	CP000352	Rmet_1346		1	1	1	1	1	1	1	1	1	1	1	1	1	0	1	0	1	0	1	0	1	0	0	1	106	Op0379f_2	NA	Q1LNP7 Putative lipoprotein	NF	NF	NF	NF	NF	NF
1345	CP000352	Rmet_1347	trbL	1	1	1	1	1	1	1	1	1	1	1	1	1	0	1	0	1	0	1	0	1	0	0	1	459	Op0379f_3	GIP-PTL-T4S	Q1LNP6 TrbL/VirB6 plasmid conjugal transfer protein	NF	NF	NF	NF	NF	NF
1346	CP000352	Rmet_1348	trbF	1	1	1	1	1	1	1	1	1	1	1	1	1	0	1	0	1	0	1	0	1	0	0	0.5	234	Op0379f_3	GIP-PTL-T4S	Q1LNP5 Conjugal transfer protein	NF	NF	NF	NF	NF	NF
1347	CP000352	Rmet_1349	trbG	1	1	1	1	1	1	1	1	1	1	1	1	1	0	1	0	1	0	1	0	1	0	0	0	330	Op0379f_4	GIP-PTL-T4S	Q1LNP4 Conjugal transfer protein TrbG/VirB9/CagX	NF	NF	NF	NF	NF	NF
1348	CP000352	Rmet_1350	trbI	1	1	1	1	1	1	1	1	1	1	1	1	1	0	1	0	1	0	1	0	1	0	0	1.25	423	Op0379f_4	GIP-PTL-T4S	Q1LNP3 Conjugation TrbI-like protein	NF	NF	NF	NF	NF	NF
1349	CP000352	Rmet_1351		1	1	1	1	1	1	1	1	1	1	1	1	1	0	1	0	1	0	1	0	1	0	0	0.5	81	Op0379f_4	NA	Q1LNP2 Putative uncharacterized protein	NF	NF	NF	NF	NF	NF
1350	CP000352	Rmet_1352	comL	4523.55	1641.68	3678.37	915.496	3949.81	1194.6	4561.82	781.456	2716.79	1743.86	5845.15	796.514	0.81316	0.330512	0.873166	0.202286	1.00846	0.0157941	0.59555	0.730612	1.28132	0.81328	0	1.5	278	Op0380r_1	NA	Q1LNP1 Putative transmembrane protein	4562±781	2717±1744; (0.6; 0.7)	5845±797; (1.3; 0.8)	4524±1642; (1.0; 0.0)	3678±915; (0.8; 0.3)	3950±1195; (0.9; 0.2)
1351	CP000352	Rmet_1353	rluD	624.188	361.282	670.419	534.079	794.494	373.296	650.848	441.394	521.869	334.048	749.12	46.5216	1.07407	0.0516345	1.27284	0.231842	1.04271	0.0332135	0.80183	0.166329	1.15099	0.201413	0	10.25	403	Op0381f_1	GIP-TL-Ass	Q1LNP0 Pseudouridine synthase	651±441	522±334; (0.8; 0.2)	749±47; (1.2; 0.2)	624±361; (1.0; 0.0)	670±534; (1.1; 0.1)	794±373; (1.3; 0.2)
1352	CP000352	Rmet_1354		50.8082	38.2952	42.9148	19.8775	80.9096	25.3628	82.9957	55.081	50.1636	14.2857	64.1107	8.37827	0.844643	0.135689	1.59245	0.472861	1.63351	0.344708	0.604412	0.473312	0.772459	0.297591	0	2.75	263	Op0381f_1	NA	Q1LNN9 Putative uncharacterized protein	83±55	50±14; (0.6; 0.5)	64±8; (0.8; 0.3)	51±38; (0.6; 0.3)	43±20; (0.8; 0.1)	81±25; (1.6; 0.5)
1353	CP000352	Rmet_1355		1	1	1	1	1	1	1	1	1	1	1	1	1	0	1	0	1	0	1	0	1	0	0	0	75	Op0382r_1	NA	Q1LNN8 Putative transmembrane protein	NF	NF	NF	NF	NF	NF
1354	CP000352	Rmet_1356	phaC1	811.585	201.241	1141.78	469.535	901.312	426.174	1098.39	413.928	725.744	236.976	1073.69	125.16	1.40685	0.492255	1.11056	0.143011	1.35339	0.466225	0.660733	0.572509	0.977507	0.0458293	0	3.75	696	Op0383f_1	MET-CAH-But	Q1LNN7 Poly(R)-hydroxyalkanoic acid synthase, class I	1098±414	726±237; (0.7; 0.6)	1074±125; (1.0; 0.0)	812±201; (0.7; 0.5)	1142±470; (1.4; 0.5)	901±426; (1.1; 0.1)
1355	CP000352	Rmet_1357	phaA	6902.98	405.574	8301.98	1525.9	7311.01	1219.26	7696.85	3145.75	8203.26	2307.48	8472.37	2625.27	1.20267	0.724316	1.05911	0.251121	1.115	0.223543	1.06579	0.0928634	1.10076	0.134381	0	0	393	Op0383f_2	MET-CAH-Pyr	Q1LNN6 Acetyl-CoA acetyltransferase	7697±3146	8203±2307; (1.1; 0.1)	8472±2625; (1.1; 0.1)	6903±406; (0.9; 0.2)	8302±1526; (1.2; 0.7)	7311±1219; (1.1; 0.3)
1356	CP000352	Rmet_1358	phaB	5203.51	1459.71	5770.42	3708.49	3600.45	1236.46	4861.35	783.756	3339.69	625.499	4072.16	0	1.10895	0.109692	0.691926	0.594573	0.934244	0.152516	0.686987	1.07976	0.837661	1.00693	0	0	246	Op0383f_2	MET-CAH-But	Q1LNN5 Acetoacetyl-CoA reductase	4861±784	3340±625; (0.7; 1.1)	4072±0; (0.8; 1.0)	5204±1460; (1.1; 0.2)	5770±3708; (1.1; 0.1)	3600±1236; (0.7; 0.6)
1357	CP000352	Rmet_1359	phaR	1795.29	383.106	2336.79	851.118	2096.12	1393.01	1544.6	320.096	947.464	231.974	1078.17	221.65	1.30162	0.438739	1.16757	0.169378	0.860361	0.356501	0.613406	1.08162	0.698029	0.860962	0	0	183	Op0383f_2	NA	Q1LNN4 Polyhydroxyalkanoate synthesis repressor PhaR	1545±320	947±232; (0.6; 1.1)	1078±222; (0.7; 0.9)	1795±383; (1.2; 0.4)	2337±851; (1.3; 0.4)	2096±1393; (1.2; 0.2)
1358	CP000352	Rmet_1360		1	1	1	1	1	1	1	1	1	1	1	1	1	0	1	0	1	0	1	0	1	0	0	0.5	147	Op0383f_2	NA	Q1LNN3 Putative uncharacterized protein	NF	NF	NF	NF	NF	NF
1359	CP000352	Rmet_1361		239.642	44.609	244.603	77.0291	282.686	86.1665	253.133	88.1209	199.01	125.226	226.613	54.8191	1.0207	0.0407812	1.17962	0.32914	1.05629	0.10164	0.786189	0.253683	0.895234	0.185532	0	6.75	456	Op0383f_3	NA	Q1LNN2 Putative uncharacterized protein	253±88	199±125; (0.8; 0.3)	227±55; (0.9; 0.2)	240±45; (0.9; 0.1)	245±77; (1.0; 0.0)	283±86; (1.2; 0.3)
1360	CP000352	Rmet_1362	bktB	1012.16	205.19	1069.8	633.222	1397.82	368.572	1853.95	999.209	852.283	612.722	1347.11	281.944	1.05695	0.0687499	1.38103	0.672164	1.83168	0.698932	0.459712	0.621407	0.726616	0.395613	0	4	394	Op0383f_4	MET-CAH-Pyr	Q1LNN1 3-ketoacyl-CoA thiolase	1854±999	852±613; (0.5; 0.6)	1347±282; (0.7; 0.4)	1012±205; (0.5; 0.7)	1070±633; (1.1; 0.1)	1398±369; (1.4; 0.7)
1361	CP000352	Rmet_1363		1	1	39.458	0	1	1	1	1	40.2611	25.251	1	1	39.458	38.458	1	0	1	0	40.2611	1.4956	1	0	0	0	193	Op0383f_4	NA	Q1LNN0 Putative signal peptide protein	NF	40±25; (40.3; 1.5)	NF	NF	39±0; (39.5; 38.5)	NF
1362	CP000352	Rmet_1364	metC	634.877	41.2266	540.878	154.31	913.055	416.438	1015.21	343.079	533.586	59.7788	738.88	115.054	0.851941	0.480727	1.43816	0.607821	1.59906	0.989661	0.525592	1.19552	0.72781	0.603165	0	4.25	400	Op0383f_4	MET-EN-Nitrog	Q1LNM9 Cystathionine beta-lyase	1015±343	534±60; (0.5; 1.2)	739±115; (0.7; 0.6)	635±41; (0.6; 1.0)	541±154; (0.9; 0.5)	913±416; (1.4; 0.6)
1363	CP000352	Rmet_1365		1	1	1	1	1	1	1	1	1	1	1	1	1	0	1	0	1	0	1	0	1	0	0	5.75	543	Op0384r_1	NA	Q1LNM8 PepSY-associated TM helix	NF	NF	NF	NF	NF	NF
1364	CP000352	Rmet_1366		1	1	1	1	1	1	1	1	1	1	1	1	1	0	1	0	1	0	1	0	1	0	0	0	96	Op0384r_1	NA	Q1LNM7 Putative transmembrane protein	NF	NF	NF	NF	NF	NF
1365	CP000352	Rmet_1367		1	1	1	1	1	1	1	1	1	1	1	1	1	0	1	0	1	0	1	0	1	0	0	1	90	Op0384r_1	NA	Q1LNM6 Putative lipoprotein transmembrane	NF	NF	NF	NF	NF	NF
1366	CP000352	Rmet_1368	serB	337.385	175.942	424.532	244.306	516.179	244.529	273.704	65.7357	205.07	81.9545	319.717	185.473	1.2583	0.207371	1.52994	0.425223	0.811252	0.263494	0.749239	0.464718	1.16811	0.183165	0	3	284	Op0384r_1	MET-AA-GlySerThr	Q1LNM5 Phosphoserine phosphatase	274±66	205±82; (0.7; 0.5)	320±185; (1.2; 0.2)	337±176; (1.2; 0.3)	425±244; (1.3; 0.2)	516±245; (1.5; 0.4)
1367	CP000352	Rmet_1369	cysP	29.5544	17.1278	78.4287	24.3958	44.9936	26.296	53.2469	0	139.461	113.137	64.5305	55.2126	2.6537	1.17702	1.5224	0.355545	1.80166	1.38328	2.61913	0.762029	1.21191	0.204365	0	0.5	335	Op0385f_1	EIP-TRA-ABC	Q1LNM4 Thiosulphate-binding protein	53±0	139±113; (2.6; 0.8)	65±55; (1.2; 0.2)	30±17; (0.6; 1.4)	78±24; (2.7; 1.2)	45±26; (1.5; 0.4)
1368	CP000352	Rmet_1370	ssuA	1	1	1	1	1	1	1	1	1	1	1	1	1	0	1	0	1	0	1	0	1	0	0	0.75	345	Op0385f_1	EIP-TRA-ABC	Q1LNM3 ABC transporter, substrate-binding protein, aliphatic sulphonates	NF	NF	NF	NF	NF	NF
1369	CP000352	Rmet_1371	ssuD	1	1	1	1	1	1	1	1	1	1	1	1	1	0	1	0	1	0	1	0	1	0	0	3.75	387	Op0385f_1	NA	Q1LNM2 Alkanesulfonate monooxygenase	NF	NF	NF	NF	NF	NF
1370	CP000352	Rmet_1372	ssuC	1	1	1	1	1	1	1	1	1	1	1	1	1	0	1	0	1	0	1	0	1	0	0	1	268	Op0385f_1	EIP-TRA-ABC	Q1LNM1 Binding-protein-dependent transport systems inner membrane component	NF	NF	NF	NF	NF	NF
1371	CP000352	Rmet_1373	ssuB	1	1	1	1	1	1	1	1	1	1	1	1	1	0	1	0	1	0	1	0	1	0	0	3.5	291	Op0385f_1	EIP-TRA-ABC	Q1LNM0 Aliphatic sulfonates import ATP-binding protein ssuB	NF	NF	NF	NF	NF	NF
1372	CP000352	Rmet_1374	eal	1	1	1	1	1	1	1	1	1	1	1	1	1	0	1	0	1	0	1	0	1	0	0	2	275	Op0385f_2	NA	Q1LNL9 Putative diguanylate phosphodiesterase (EAL domain)	NF	NF	NF	NF	NF	NF
1373	CP000352	Rmet_1375		1	1	1	1	1	1	1	1	1	1	1	1	1	0	1	0	1	0	1	0	1	0	0	1.75	221	Op0385f_2	NA	Q1LNL8 Putative uncharacterized protein	NF	NF	NF	NF	NF	NF
1374	CP000352	Rmet_1376	cysU	1	1	53.2043	0	1	1	1	1	1	1	39.6913	0	53.2043	52.2043	1	0	1	0	1	0	39.6913	38.6913	0	0	282	Op0385f_3	EIP-TRA-ABC	Q1LNL7 Sulfate ABC transporter, permease protein CysT	NF	NF	40±0; (39.7; 38.7)	NF	53±0; (53.2; 52.2)	NF
1375	CP000352	Rmet_1377	cysW	1	1	1	1	1	1	1	1	1	1	1	1	1	0	1	0	1	0	1	0	1	0	0	1.25	305	Op0385f_3	EIP-TRA-ABC	Q1LNL6 Sulfate ABC transporter, permease protein CysW	NF	NF	NF	NF	NF	NF
1376	CP000352	Rmet_1378	cysA	138.265	83.5977	94.7868	70.9969	102.775	43.7838	258.57	156.034	166.871	31.6815	159.094	87.3463	0.685545	0.281239	0.743317	0.278613	1.87011	0.502044	0.645361	0.488502	0.615285	0.408727	0	3	367	Op0385f_3	EIP-TRA-ABC	Q1LNL5 Sulphate transport system permease protein 1	259±156	167±32; (0.6; 0.5)	159±87; (0.6; 0.4)	138±84; (0.5; 0.5)	95±71; (0.7; 0.3)	103±44; (0.7; 0.3)
1377	CP000352	Rmet_1379	cysB	49.7384	30.6555	77.1195	43.8776	51.8651	31.1106	111.951	23.9375	112.719	37.9866	88.0546	37.6521	1.5505	0.367369	1.04276	0.0344312	2.25079	1.13956	1.00687	0.012417	0.786549	0.387987	0	2.75	316	Op0385f_3	NA	Q1LNL4 Transcriptional regulator, LysR family	112±24	113±38; (1.0; 0.0)	88±38; (0.8; 0.4)	50±31; (0.4; 1.1)	77±44; (1.6; 0.4)	52±31; (1.0; 0.0)
1378	CP000352	Rmet_1380		1	1	1	1	1	1	1	1	42.7087	0	1	1	1	0	1	0	1	0	42.7087	41.7087	1	0	0	3.25	390	Op0385f_3	NA	Q1LNL3 Histidine kinase internal region	NF	43±0; (42.7; 41.7)	NF	NF	NF	NF
1379	CP000352	Rmet_1381	lytT	25.8199	0	1	1	11.3185	0	9.6491	0	1	1	1	1	0.0387298	24.8199	0.438364	#DIV/0!	0.373708	#DIV/0!	0.103637	8.6491	0.103637	8.6491	0	0	273	Op0385f_3	NA	Q1LNL2 Transcriptional regulator, LytR/AlgR family	10±0	NF	NF	#DIV/0!	NF	#DIV/0!
1380	CP000352	Rmet_1382	rraA	249.897	113.355	495.93	295.108	371.668	169.646	403.228	0	292.198	289.162	222.667	0	1.98454	0.60234	1.48728	0.430284	1.61358	1.35267	0.724645	0.383974	0.552211	#DIV/0!	0	1.5	170	Op0385f_4	NA	Q1LNL1 Putative uncharacterized protein	403±0	292±289; (0.7; 0.4)	#DIV/0!	250±113; (0.6; 1.4)	496±295; (2.0; 0.6)	372±170; (1.5; 0.4)
1381	CP000352	Rmet_1383	ytfP	60.8455	0	37.2406	25.157	28.7975	22.1202	31.0593	15.7858	22.3437	0	65.0825	40.1563	0.612052	0.9383	0.47329	1.44881	0.510463	1.88689	0.719389	0.552117	2.09542	0.608184	0	1	138	Op0385f_4	NA	Q1LNL0 Putative uncharacterized protein	31±16	22±0; (0.7; 0.6)	65±40; (2.1; 0.6)	61±0; (2.0; 1.9)	37±25; (0.6; 0.9)	29±22; (0.5; 1.4)
1382	CP000352	Rmet_1384		1	1	1	1	1	1	1	1	1	1	1	1	1	0	1	0	1	0	1	0	1	0	0	8	320	Op0385f_4	NA	Q1LNK9 Alpha/beta hydrolase fold	NF	NF	NF	NF	NF	NF
1383	CP000352	Rmet_1385	aceA	1	1	15.0326	0	14.3422	8.65756	30.8544	0	1	1	12.4528	0	15.0326	14.0326	14.3422	1.38153	30.8544	29.8544	0.0324103	29.8544	0.403598	#DIV/0!	0	2.25	431	Op0385f_4	MET-CAH-DiCarb	Q1LNK8 Isocitrate lyase	31±0	NF	#DIV/0!	NF	15±0; (15.0; 14.0)	14±9; (14.3; 1.4)
1384	CP000352	Rmet_1386		1	1	1	1	1	1	1	1	1	1	1	1	1	0	1	0	1	0	1	0	1	0	0	2.75	529	Op0386r_1	NA	Q1LNK7 Putative uncharacterized protein	NF	NF	NF	NF	NF	NF
1385	CP000352	Rmet_1387	uspA3	307.148	131.909	330.656	234.69	439.495	296.118	534.654	267.609	212.619	112.432	268.733	94.3436	1.07654	0.0641252	1.43089	0.309203	1.74071	0.569452	0.397676	0.847368	0.502629	0.734686	0	2.25	144	Op0386r_1	NA	Q1LNK6 UspA	535±268	213±112; (0.4; 0.8)	269±94; (0.5; 0.7)	307±132; (0.6; 0.6)	331±235; (1.1; 0.1)	439±296; (1.4; 0.3)
1386	CP000352	Rmet_1388	lysR	128.625	60.7952	80.1997	21.0697	91.7964	11.2253	171.247	98.9568	136.305	94.7101	83.0122	35.5463	0.623515	0.591529	0.713674	0.511364	1.33136	0.2668	0.795954	0.180425	0.484752	0.656005	0	4.75	362	Op0386r_1	NA	Q1LNK5 Transcriptional regulator, LysR family	171±99	136±95; (0.8; 0.2)	83±36; (0.5; 0.7)	129±61; (0.8; 0.3)	80±21; (0.6; 0.6)	92±11; (0.7; 0.5)
1387	CP000352	Rmet_1389	dehII	62.9898	0	21.2238	0	33.9707	15.7518	21.6496	0	16.535	0	1	1	0.336941	#DIV/0!	0.539305	1.84227	0.3437	#DIV/0!	0.763756	#DIV/0!	0.0461902	20.6496	0	2.5	237	Op0387f_1	MET-XEN-Hex	Q1LNK4 Haloacid dehalogenase, type II	22±0	#DIV/0!	NF	#DIV/0!	#DIV/0!	34±16; (0.5; 1.8)
1388	CP000352	Rmet_1390	aceB	924.179	415.976	944.768	83.2907	1049.57	231.059	1104.14	355.969	925.186	114.088	972.271	260.493	1.02228	0.041238	1.13567	0.193786	1.19473	0.23313	0.837923	0.380712	0.880567	0.213916	0	6	527	Op0387f_2	MET-CAH-Pyr	Q1LNK3 Malate synthase	1104±356	925±114; (0.8; 0.4)	972±260; (0.9; 0.2)	924±416; (0.8; 0.2)	945±83; (1.0; 0.0)	1050±231; (1.1; 0.2)
1389	CP000352	Rmet_1391		12.8906	0	1	1	8.29616	4.88011	1	1	28.9418	0	1	1	0.0775761	11.8906	0.643583	0.941458	0.0775761	11.8906	28.9418	27.9418	1	0	0	2.75	136	Op0388r_1	NA	Q1LNK2 Glyoxalase/bleomycin resistance protein/dioxygenase	NF	29±0; (28.9; 27.9)	NF	13±0; (12.9; 11.9)	NF	8±5; (0.6; 0.9)
1390	CP000352	Rmet_1392		245.203	83.4843	223.289	152.928	319.744	163.241	305.533	186.396	204.217	52.402	349.075	203.415	0.910629	0.0926941	1.30399	0.302119	1.24604	0.223544	0.668395	0.424276	1.14251	0.111701	0	2.5	192	Op0389f_1	NA	Q1LNK1 Putative uncharacterized protein	306±186	204±52; (0.7; 0.4)	349±203; (1.1; 0.1)	245±83; (0.8; 0.2)	223±153; (0.9; 0.1)	320±163; (1.3; 0.3)
1391	CP000352	Rmet_1393		1	1	1	1	1	1	1	1	1	1	1	1	1	0	1	0	1	0	1	0	1	0	0	1	508	Op0389f_1	NA	Q1LNK0 Drug resistance transporter EmrB/QacA subfamily	NF	NF	NF	NF	NF	NF
1392	CP000352	Rmet_1394		202.389	188.102	322.095	201.193	551.668	0	48.8194	39.2678	344.151	129.202	320.526	66.1277	1.59147	0.307494	2.72578	1.85686	0.241216	0.675417	7.04947	1.75302	6.56554	2.57797	0	0.75	89	Op0390r_1	NA	Q1LNJ9 Acyl-coA-binding protein, ACBP	49±39	344±129; (7.0; 1.8)	321±66; (6.6; 2.6)	202±188; (4.1; 0.7)	322±201; (1.6; 0.3)	552±0; (2.7; 1.9)
[truncated: 5,363 more rows]
